# Supplementary material for: Verity plots: A novel method of visualizing reliability assessments of artificial intelligence methods in quantitative cardiovascular magnetic resonance
Source: PLoS One. 2025 May 16;20(5):e0323371. doi: 10.1371/journal.pone.0323371 (PMC12084058; doi:10.1371/journal.pone.0323371)
Supplement: DataArchive.zip — Supporting Information - Tabular Data Includes all tabular data used to produce the quantitative analyses, figures and tables in this manuscript. (ZIP) [file pone.0323371.s006.zip]

Archive with 21 entries (19 files):
- MAPPING/
- MAPPING/.DS_Store
- __MACOSX/MAPPING/._.DS_Store
- MAPPING/tolerance_range_candidates.csv
- __MACOSX/MAPPING/._tolerance_range_candidates.csv
- MAPPING/intra_inter_values.csv
- __MACOSX/MAPPING/._intra_inter_values.csv
- MAPPING/intra_inter_statistics.csv
- __MACOSX/MAPPING/._intra_inter_statistics.csv
- MAPPING/cp_sax_results_aidataset.csv
- __MACOSX/MAPPING/._cp_sax_results_aidataset.csv
- SAXCINE/
- SAXCINE/.DS_Store
- __MACOSX/SAXCINE/._.DS_Store
- SAXCINE/tolerance_range_candidates.csv
- __MACOSX/SAXCINE/._tolerance_range_candidates.csv
- SAXCINE/intra_inter_values.csv
- __MACOSX/SAXCINE/._intra_inter_values.csv
- SAXCINE/intra_intra_statistics.csv
- SAXCINE/cp_sax_results_aidataset.csv
- __MACOSX/SAXCINE/._cp_sax_results_aidataset.csv
