# Supplementary material for: Verity plots: A novel method of visualizing reliability assessments of artificial intelligence methods in quantitative cardiovascular magnetic resonance
Source: PLoS One. 2025 May 16;20(5):e0323371. doi: 10.1371/journal.pone.0323371 (PMC12084058; doi:10.1371/journal.pone.0323371)
Supplement: DataArchive.zip — Supporting Information - Tabular Data Includes all tabular data used to produce the quantitative analyses, figures and tables in this manuscript. (ZIP) [file pone.0323371.s006.zip › MAPPING/tolerance_range_candidates.csv]

	Parameter	Intra 95	Inter_1 95	Inter_2 95	Inter_Wider 95	Wider Inter / Intra 95	Intra TI 9595	Inter_1 TI 9595	Inter_2 TI 9595	Wider Inter TI 9595
0	T1 PRE Global Avg	9.6	14.9	14.1	14.9	1.5	12.7	19.7	18.7	19.7
1	T1 PRE Apex Avg	22.7	55.4	57.6	57.6	2.5	30.2	74.0	76.8	76.8
2	T1 PRE Midv Avg	13.5	16.0	16.8	16.8	1.2	18.0	21.3	22.2	22.2
3	T1 PRE Basal Avg	10.8	9.7	8.3	9.7	0.9	14.3	12.8	11.0	12.8
4	T1 PRE AHA_1	17.6	25.0	32.5	32.5	1.8	23.4	33.5	43.3	43.3
5	T1 PRE AHA_2	20.8	26.9	21.3	26.9	1.3	27.8	36.1	28.4	36.1
6	T1 PRE AHA_3	23.1	10.7	25.6	25.6	1.1	30.8	14.4	34.2	34.2
7	T1 PRE AHA_4	22.6	37.6	25.6	37.6	1.7	30.2	50.5	34.2	50.5
8	T1 PRE AHA_5	28.5	33.0	19.5	33.0	1.2	38.1	44.3	26.0	44.3
9	T1 PRE AHA_6	32.3	30.0	37.4	37.4	1.2	43.1	40.2	49.9	49.9
10	T1 PRE AHA_7	31.7	65.8	57.8	65.8	2.1	42.3	88.4	77.2	88.4
11	T1 PRE AHA_8	18.2	15.6	21.8	21.8	1.2	24.3	21.0	29.0	29.0
12	T1 PRE AHA_9	19.2	13.4	18.0	18.0	0.9	25.6	18.0	24.0	24.0
13	T1 PRE AHA_10	23.9	32.7	29.5	32.7	1.4	31.9	43.9	39.4	43.9
14	T1 PRE AHA_11	21.2	43.3	42.8	43.3	2.0	28.2	58.2	57.2	58.2
15	T1 PRE AHA_12	40.2	81.5	79.8	81.5	2.0	53.6	109.4	106.5	109.4
16	T1 PRE AHA_13	55.8	164.5	167.5	167.5	3.0	74.5	221.0	223.5	223.5
17	T1 PRE AHA_14	35.6	24.9	23.6	24.9	0.7	47.4	33.5	31.5	33.5
18	T1 PRE AHA_15	20.0	25.4	33.3	33.3	1.7	26.7	34.1	44.5	44.5
19	T1 PRE AHA_16	52.0	121.3	100.7	121.3	2.3	69.4	162.8	134.3	162.8
20	T2 Global Avg	0.7	1.0	0.8	1.0	1.6	0.9	1.4	1.1	1.4
21	T2 Apex Avg	1.4	1.6	1.6	1.6	1.1	1.9	2.1	2.1	2.1
22	T2 Midv Avg	1.0	1.3	1.4	1.4	1.4	1.3	1.8	1.8	1.8
23	T2 Basal Avg	1.2	1.2	0.9	1.2	1.0	1.5	1.5	1.2	1.5
24	T2 AHA_1	1.6	1.9	1.9	1.9	1.2	2.1	2.5	2.5	2.5
25	T2 AHA_2	2.2	2.3	2.3	2.3	1.1	2.9	3.1	3.0	3.1
26	T2 AHA_3	1.2	1.4	1.4	1.4	1.1	1.7	1.8	1.9	1.9
27	T2 AHA_4	1.3	1.4	1.7	1.7	1.3	1.7	1.9	2.2	2.2
28	T2 AHA_5	2.0	2.0	1.7	2.0	1.0	2.6	2.6	2.3	2.6
29	T2 AHA_6	1.3	1.1	1.3	1.3	1.0	1.8	1.5	1.7	1.7
30	T2 AHA_7	1.7	2.8	2.7	2.8	1.6	2.3	3.6	3.6	3.6
31	T2 AHA_8	2.6	2.4	2.6	2.6	1.0	3.5	3.2	3.5	3.5
32	T2 AHA_9	1.7	1.4	1.8	1.8	1.0	2.3	1.9	2.3	2.3
33	T2 AHA_10	1.3	1.4	1.5	1.5	1.1	1.7	1.9	1.9	1.9
34	T2 AHA_11	1.7	1.4	2.4	2.4	1.4	2.3	1.9	3.2	3.2
35	T2 AHA_12	1.5	1.6	2.0	2.0	1.3	1.9	2.2	2.6	2.6
36	T2 AHA_13	1.6	1.6	1.8	1.8	1.1	2.1	2.2	2.4	2.4
37	T2 AHA_14	2.0	2.0	2.2	2.2	1.1	2.6	2.6	2.9	2.9
38	T2 AHA_15	1.7	1.8	1.6	1.8	1.0	2.3	2.3	2.1	2.3
39	T2 AHA_16	1.7	2.7	2.5	2.7	1.6	2.3	3.5	3.4	3.5
