# Supplementary material for: Verity plots: A novel method of visualizing reliability assessments of artificial intelligence methods in quantitative cardiovascular magnetic resonance
Source: PLoS One. 2025 May 16;20(5):e0323371. doi: 10.1371/journal.pone.0323371 (PMC12084058; doi:10.1371/journal.pone.0323371)
Supplement: DataArchive.zip — Supporting Information - Tabular Data Includes all tabular data used to produce the quantitative analyses, figures and tables in this manuscript. (ZIP) [file pone.0323371.s006.zip › MAPPING/intra_inter_values.csv]

	Patient	Parameter	R11	R12	R2	D(R11,R12)	D(R11,R2)	D(R12,R2)
0	PSORCOR-013	T1 PRE Global Avg	1023.9501995104528	1027.7176899531837	1021.5204237159154	-3.7674904427309457	2.4297757945373633	6.197266237268309
1	PSORCOR-013	T1 PRE Apex Avg	1027.3333333333333	1038.5848979591838	1021.9460817146685	-11.251564625850506	5.387251618664777	16.638816244515283
2	PSORCOR-013	T1 PRE Midv Avg	1032.8998652896273	1033.5687175389533	1020.7264377870107	-0.668852249325937	12.173427502616619	12.842279751942556
3	PSORCOR-013	T1 PRE Basal Avg	1021.7183445190157	1024.811025358324	1024.4779853599912	-3.0926808393084	-2.7596408409755213	0.3330399983328789
4	PSORCOR-013	T1 PRE AHA_1	1058.3391690346602	1057.186193204508	1023.6294448804908	1.1529758301521724	34.70972415416941	33.556748324017235
5	PSORCOR-013	T1 PRE AHA_2	1028.060330551122	1035.6557529334007	1051.5189687361326	-7.595422382278684	-23.458638185010614	-15.86321580273193
6	PSORCOR-013	T1 PRE AHA_3	1080.1374631925064	1068.2353542443439	1075.346765383067	11.90210894816255	4.790697809439507	-7.111411138723042
7	PSORCOR-013	T1 PRE AHA_4	936.5798565232302	956.2597655741297	979.8518256093163	-19.679909050899482	-43.271969086086074	-23.59206003518659
8	PSORCOR-013	T1 PRE AHA_5	964.1834131339201	960.7129095771064	929.0063130437173	3.4705035568136964	35.17710009020277	31.706596533389074
9	PSORCOR-013	T1 PRE AHA_6	1024.1498329957585	1012.3454572756931	1012.2580231393343	11.804375720065423	11.891809856424175	0.08743413635875186
10	PSORCOR-013	T1 PRE AHA_7	1037.3115853499949	1033.2231217247909	1004.0247169711007	4.088463625203985	33.286868378894155	29.19840475369017
11	PSORCOR-013	T1 PRE AHA_8	1067.3093290637896	1070.6051494646567	1074.0220256736966	-3.2958204008671146	-6.7126966099069705	-3.416876209039856
12	PSORCOR-013	T1 PRE AHA_9	1036.7331238263434	1039.7513333203985	1036.9291747490934	-3.0182094940550996	-0.19605092274991875	2.822158571305181
13	PSORCOR-013	T1 PRE AHA_10	959.5617471186863	994.5949784820242	981.9718648140927	-35.033231363337904	-22.41011769540637	12.623113667931534
14	PSORCOR-013	T1 PRE AHA_11	1031.0417540522305	1026.901532030044	1033.7973340067995	4.140222022186435	-2.7555799545689297	-6.895801976755365
15	PSORCOR-013	T1 PRE AHA_12	1049.5868459883332	1028.7305868861665	973.4820814832267	20.856259102166632	76.10476450510646	55.24850540293983
16	PSORCOR-013	T1 PRE AHA_13	1026.1358551592136	1014.5126762889357	1004.444384872897	11.623178870277911	21.691470286316644	10.068291416038733
17	PSORCOR-013	T1 PRE AHA_14	1018.1566973040834	1033.402388317704	1009.1659431386554	-15.245691013620558	8.99075416542803	24.236445179048587
18	PSORCOR-013	T1 PRE AHA_15	1010.4203180712024	1009.1887435012426	1015.3468367348975	1.2315745699597755	-4.926518663695106	-6.158093233654881
19	PSORCOR-013	T1 PRE AHA_16	1055.2944670392917	1088.264485619858	1069.1522133780431	-32.970018580566375	-13.85774633875144	19.112272241814935
20	PSORCOR-013	T2 Global Avg	50.90242541820026	51.29234251199246	51.80744537610434	-0.3899170937921994	-0.9050199579040807	-0.5151028641118813
21	PSORCOR-013	T2 Apex Avg	52.07833827893175	52.45005302226936	53.31778711484594	-0.37171474333760557	-1.2394488359141889	-0.8677340925765833
22	PSORCOR-013	T2 Midv Avg	52.09148838630807	51.866801026016866	52.49304457793235	0.22468736029120606	-0.40155619162428025	-0.6262435519154863
23	PSORCOR-013	T2 Basal Avg	50.24477545575812	51.22065952184667	51.07771180850061	-0.9758840660885468	-0.832936352742486	0.14294771334606082
24	PSORCOR-013	T2 AHA_1	50.951454071728946	51.49556229523604	51.915696141315806	-0.5441082235070951	-0.9642420695868594	-0.42013384607976434
25	PSORCOR-013	T2 AHA_2	51.597446381561625	53.24084831932254	53.074419719825784	-1.6434019377609133	-1.476973338264159	0.16642859949675426
26	PSORCOR-013	T2 AHA_3	51.91925540733539	51.70936091215179	52.404163552720995	0.2098944951836046	-0.484908145385603	-0.6948026405692076
27	PSORCOR-013	T2 AHA_4	48.53850482294024	49.637159897304684	49.45146881143411	-1.0986550743644443	-0.9129639884938712	0.18569108587057315
28	PSORCOR-013	T2 AHA_5	46.58244303746565	47.60589664859009	46.05713159116588	-1.0234536111244381	0.5253114462997743	1.5487650574242124
29	PSORCOR-013	T2 AHA_6	48.23617862458902	48.54660664196825	47.92547628606209	-0.3104280173792304	0.3107023385269301	0.6211303559061605
30	PSORCOR-013	T2 AHA_7	51.37910112763751	51.96170200166113	51.5684631745156	-0.582600874023619	-0.1893620468780881	0.39323882714553093
31	PSORCOR-013	T2 AHA_8	51.19223848000759	51.54441384601373	51.187326167987315	-0.3521753660061435	0.004912312020273646	0.35708767802641717
32	PSORCOR-013	T2 AHA_9	53.459590677180266	53.61190907294767	54.22683810001794	-0.15231839576740214	-0.7672474228376771	-0.614929027070275
33	PSORCOR-013	T2 AHA_10	52.779353037726715	52.30571033367722	53.357923205485825	0.47364270404949593	-0.5785701677591106	-1.0522128718086066
34	PSORCOR-013	T2 AHA_11	50.84820087117021	48.075721454617415	51.79388673732735	2.772479416552791	-0.9456858661571417	-3.7181652827099327
35	PSORCOR-013	T2 AHA_12	50.72704523097993	52.18767433105213	50.5524547173679	-1.4606291000721967	0.17459051361203137	1.635219613684228
36	PSORCOR-013	T2 AHA_13	54.608268565009176	54.554559252374744	55.490675997735515	0.05370931263443168	-0.8824074327263389	-0.9361167453607706
37	PSORCOR-013	T2 AHA_14	51.96624335148627	52.44438928577765	54.26043781950614	-0.4781459342913834	-2.2941944680198674	-1.816048533728484
38	PSORCOR-013	T2 AHA_15	52.37368767164236	53.53995064714477	52.90792942529591	-1.1662629755024128	-0.5342417536535535	0.6320212218488592
39	PSORCOR-013	T2 AHA_16	49.837464789069756	49.91435227772826	49.90238907663277	-0.0768874886585067	-0.06492428756301649	0.011963201095490206
40	PSORCOR-025	T1 PRE Global Avg	978.3508715250596	970.1518299007907	971.9641807849107	8.19904162426883	6.386690740148879	-1.812350884119951
41	PSORCOR-025	T1 PRE Apex Avg	954.2124324963538	943.1495411463818	959.874662372298	11.062891349972006	-5.662229875944149	-16.725121225916155
42	PSORCOR-025	T1 PRE Midv Avg	967.6914623488284	957.0739527667644	948.9836559780094	10.61750958206403	18.707806370818957	8.090296788754927
43	PSORCOR-025	T1 PRE Basal Avg	1006.5458032194081	998.466959684753	997.3947661644345	8.078843534655107	9.151037054973585	1.0721935203184785
44	PSORCOR-025	T1 PRE AHA_1	1016.4251252199656	996.9442977258177	1002.8010044983856	19.48082749414789	13.62412072157997	-5.856706772567918
45	PSORCOR-025	T1 PRE AHA_2	1039.9195726873154	1036.7444183622467	1038.955834429357	3.175154325068661	0.9637382579583118	-2.211416067110349
46	PSORCOR-025	T1 PRE AHA_3	1050.4671642929652	1051.4921443473954	1040.5374351612288	-1.0249800544302161	9.929729131736394	10.95470918616661
47	PSORCOR-025	T1 PRE AHA_4	1003.2960812663554	993.0194416497004	1005.8291619237729	10.276639616654961	-2.533080657417486	-12.809720274072447
48	PSORCOR-025	T1 PRE AHA_5	926.6809794629805	933.195621024055	913.739153473873	-6.514641561074427	12.941825989107542	19.45646755018197
49	PSORCOR-025	T1 PRE AHA_6	960.741998621036	945.0541941039172	954.3689807804724	15.68780451711882	6.373017840563648	-9.314786676555173
50	PSORCOR-025	T1 PRE AHA_7	988.1681801827534	972.2200577935317	973.4874799099176	15.94812238922168	14.680700272835793	-1.2674221163858874
51	PSORCOR-025	T1 PRE AHA_8	962.271946702239	968.2222925207005	965.5118474703046	-5.950345818461528	-3.2399007680655814	2.710445050395947
52	PSORCOR-025	T1 PRE AHA_9	975.9031234321656	976.8609480030481	967.7538658758301	-0.9578245708825079	8.149257556335442	9.10708212721795
53	PSORCOR-025	T1 PRE AHA_10	977.6183504851373	960.8270176475474	983.987238875799	16.791332837589835	-6.368888390661709	-23.160221228251544
54	PSORCOR-025	T1 PRE AHA_11	925.7958369362652	913.2549547996064	899.5619021554792	12.540882136658865	26.233934780786058	13.693052644127192
55	PSORCOR-025	T1 PRE AHA_12	950.8611641414777	913.8400294131335	903.2001814897554	37.02113472834424	47.66098265172229	10.639847923378056
56	PSORCOR-025	T1 PRE AHA_13	1024.5636261235918	1010.7796156711639	1032.8555452866383	13.784010452427879	-8.291919163046487	-22.075929615474365
57	PSORCOR-025	T1 PRE AHA_14	951.0286955710858	953.8447787004517	936.3905844176196	-2.816083129365893	14.638111153466184	17.454194282832077
58	PSORCOR-025	T1 PRE AHA_15	935.8982248120833	936.9917298149642	937.0358546200546	-1.0935050028808746	-1.1376298079712797	-0.04412480509040506
59	PSORCOR-025	T1 PRE AHA_16	912.3061704288637	860.939578990124	925.1712453852552	51.36659143873965	-12.865074956391595	-64.23166639513124
60	PSORCOR-025	T2 Global Avg	47.29869551547202	47.05640813323301	47.00377986835514	0.24228738223900592	0.29491564711688056	0.05262826487787464
61	PSORCOR-025	T2 Apex Avg	47.88451970701943	48.091998655236175	47.60672915761377	-0.20747894821674606	0.2777905494056583	0.48526949762240434
62	PSORCOR-025	T2 Midv Avg	45.95663077117179	45.75484653517562	45.68996502988147	0.2017842359961648	0.2666657412903177	0.06488150529415293
63	PSORCOR-025	T2 Basal Avg	48.72728290139234	48.20194077296303	48.065654023088285	0.5253421284293154	0.6616288783040574	0.13628674987474199
64	PSORCOR-025	T2 AHA_1	48.02808620372364	47.80360611054233	47.9959890184148	0.22448009318130602	0.03209718530884231	-0.1923829078724637
65	PSORCOR-025	T2 AHA_2	47.89124838825664	47.39194029611537	47.53804664390777	0.4993080921412698	0.35320174434887264	-0.14610634779239717
66	PSORCOR-025	T2 AHA_3	48.55556954887762	48.47950990002889	48.277816458466575	0.07605964884873373	0.27775309041104634	0.20169344156231261
67	PSORCOR-025	T2 AHA_4	50.71233261068804	48.975351221724274	49.00954445888815	1.7369813889637626	1.7027881517998864	-0.03419323716387623
68	PSORCOR-025	T2 AHA_5	46.922080693525324	47.96351664499923	47.63576332092683	-1.0414359514739076	-0.7136826274015036	0.327753324072404
69	PSORCOR-025	T2 AHA_6	47.36356196960867	46.96586789495128	46.87036651307591	0.3976940746573874	0.4931954565327601	0.09550138187537272
70	PSORCOR-025	T2 AHA_7	45.93185242451523	45.60230527261595	44.70220065529617	0.32954715189927697	1.2296517692190605	0.9001046173197835
71	PSORCOR-025	T2 AHA_8	48.033023319016344	48.29277666668177	49.004721551039424	-0.25975334766542346	-0.9716982320230798	-0.7119448843576563
72	PSORCOR-025	T2 AHA_9	48.08099648110828	47.88279297448638	47.55076739933562	0.19820350662190123	0.53022908177266	0.3320255751507588
73	PSORCOR-025	T2 AHA_10	44.96962245377778	45.19646746447711	46.10701577254417	-0.2268450106993285	-1.1373933187663923	-0.9105483080670638
74	PSORCOR-025	T2 AHA_11	43.261735397027294	43.502450321176504	43.43101747533517	-0.24071492414920925	-0.169282078307873	0.07143284584133625
75	PSORCOR-025	T2 AHA_12	42.224850682613045	42.02540845806114	41.706925667971575	0.19944222455190186	0.5179250146414702	0.31848279008956837
76	PSORCOR-025	T2 AHA_13	46.18232025812486	45.943957274054476	46.14815182237935	0.2383629840703847	0.03416843574551365	-0.20419454832487105
77	PSORCOR-025	T2 AHA_14	47.87813659295812	48.26849933863374	47.72375826582422	-0.3903627456756169	0.1543783271338981	0.544741072809515
78	PSORCOR-025	T2 AHA_15	48.357798019228184	48.15058459023948	48.103840369160984	0.20721342898870176	0.25395765006719984	0.04674422107849807
79	PSORCOR-025	T2 AHA_16	47.414051688676935	48.17713220063454	47.15812310640881	-0.7630805119576038	0.2559285822681261	1.01900909422573
80	PSORCOR-041	T1 PRE Global Avg	1032.2756596434324	1035.3163983884162	1030.643688664767	-3.040738744983855	1.631970978665322	4.672709723649177
81	PSORCOR-041	T1 PRE Apex Avg	1013.2873660050375	1022.8773316062176	1011.7911907494042	-9.589965601180097	1.4961752556332613	11.086140856813358
82	PSORCOR-041	T1 PRE Midv Avg	1019.8611477282714	1028.1356065230661	1019.8948764877246	-8.274458794794782	-0.0337287594531972	8.240730035341585
83	PSORCOR-041	T1 PRE Basal Avg	1054.41896020011	1048.1378495243587	1049.1248964027602	6.281110675751279	5.294063797349736	-0.9870468784015429
84	PSORCOR-041	T1 PRE AHA_1	1077.9674366655631	1078.408001034571	1081.2873381577685	-0.44056436900791596	-3.3199014922054175	-2.8793371231975016
85	PSORCOR-041	T1 PRE AHA_2	1053.5717640888802	1045.2460252004928	1045.1543699767794	8.325738888387377	8.417394112100737	0.0916552237133601
86	PSORCOR-041	T1 PRE AHA_3	1018.6490629327905	1017.2284622187767	1013.5217423001915	1.4206007140137444	5.12732063259898	3.706719918585236
87	PSORCOR-041	T1 PRE AHA_4	1066.8094210081592	1060.739938829246	1070.1540877031182	6.0694821789131765	-3.34466669495896	-9.414148873872136
88	PSORCOR-041	T1 PRE AHA_5	1079.017882840221	1080.9834410900326	1079.1661403633698	-1.9655582498114654	-0.14825752314868623	1.8173007266627792
89	PSORCOR-041	T1 PRE AHA_6	1028.9233661220394	1011.3764985080467	1020.4081426753339	17.54686761399273	8.515223446705477	-9.031644167287254
90	PSORCOR-041	T1 PRE AHA_7	987.724054792039	1022.318611538809	1025.1431184997707	-34.59455674676997	-37.41906370773165	-2.824506960961685
91	PSORCOR-041	T1 PRE AHA_8	1041.3315238293476	1046.3314974312457	1040.1599281551846	-4.999973601898091	1.1715956741629725	6.171569276061064
92	PSORCOR-041	T1 PRE AHA_9	1025.963467025415	1016.5638435608955	1012.045477369808	9.399623464519436	13.917989655606902	4.518366191087466
93	PSORCOR-041	T1 PRE AHA_10	998.2481240960363	1008.1221929415275	998.0615804381248	-9.874068845491138	0.1865436579115567	10.060612503402695
94	PSORCOR-041	T1 PRE AHA_11	1057.342960182701	1062.0452325800957	1058.7353733998716	-4.702272397394609	-1.3924132171705423	3.309859180224066
95	PSORCOR-041	T1 PRE AHA_12	957.8840227428084	1005.3529440621083	987.3365819755821	-47.468921319299966	-29.45255923277375	18.016362086526215
96	PSORCOR-041	T1 PRE AHA_13	1039.1198887707505	1075.61747176201	1054.448527956733	-36.49758299125938	-15.32863918598241	21.168943805276967
97	PSORCOR-041	T1 PRE AHA_14	1042.7674481359336	1042.6858103643297	1035.2712953911291	0.08163777160393693	7.496152744804476	7.414514973200539
98	PSORCOR-041	T1 PRE AHA_15	974.1990629921153	991.4699526414369	985.0589985931528	-17.27088964932159	-10.859935601037478	6.410954048284111
99	PSORCOR-041	T1 PRE AHA_16	988.888248948748	967.3737849492268	967.9598168940071	21.51446399952124	20.928432054740938	-0.5860319447803022
100	PSORCOR-041	T2 Global Avg	49.380844917253455	49.234926223407115	48.56442853254358	0.14591869384634037	0.8164163847098749	0.6704976908635345
101	PSORCOR-041	T2 Apex Avg	50.88538190526235	50.91905855338692	49.52509774044148	-0.03367664812456894	1.3602841648208681	1.393960812945437
102	PSORCOR-041	T2 Midv Avg	48.4402751841626	48.57771883289124	47.74014085490131	-0.13744364872864168	0.7001343292612887	0.8375779779899304
103	PSORCOR-041	T2 Basal Avg	50.20414975512884	49.64288546692222	48.91743366882305	0.5612642882066154	1.2867160863057876	0.7254517980991722
104	PSORCOR-041	T2 AHA_1	48.22092208825262	48.3284361407993	47.70032394130007	-0.10751405254667645	0.5205981469525511	0.6281121994992276
105	PSORCOR-041	T2 AHA_2	51.72848380082456	51.503290880256806	50.62628541966146	0.22519292056775697	1.102198381163106	0.877005460595349
106	PSORCOR-041	T2 AHA_3	50.55071743059733	49.655650051162134	49.60235686981572	0.8950673794351971	0.9483605607816088	0.0532931813464117
107	PSORCOR-041	T2 AHA_4	49.511122683090605	49.78034074905296	49.68872019048082	-0.269218065962356	-0.1775975073902174	0.09162055857213858
108	PSORCOR-041	T2 AHA_5	49.00426592828607	48.532501987733376	47.21029088269354	0.471763940552691	1.793975045592525	1.322211105039834
109	PSORCOR-041	T2 AHA_6	46.56954564549789	46.7318977073041	46.800384743105504	-0.1623520618062102	-0.230839097607614	-0.0684870358014038
110	PSORCOR-041	T2 AHA_7	46.90438493253167	47.25747260893734	46.02769921547114	-0.3530876764056714	0.876685717060532	1.2297733934662034
111	PSORCOR-041	T2 AHA_8	49.216482257221024	49.67283911469701	48.685957977304525	-0.4563568574759884	0.5305242799164986	0.9868811373924871
112	PSORCOR-041	T2 AHA_9	50.086282207052335	50.09137891049501	49.818229382221304	-0.005096703442674766	0.268052824831031	0.27314952827370576
113	PSORCOR-041	T2 AHA_10	47.08825225368471	47.16012870233964	47.03827507032213	-0.07187644865493326	0.049977183362578614	0.12185363201751187
114	PSORCOR-041	T2 AHA_11	48.02544527809512	47.618885212638276	47.00759147593364	0.4065600654568442	1.0178538021614827	0.6112937367046385
115	PSORCOR-041	T2 AHA_12	47.250462560209805	46.89820141427311	47.256570937018864	0.3522611459366942	-0.006108376809059735	-0.35836952274575395
116	PSORCOR-041	T2 AHA_13	49.018721235667265	47.904638712600295	48.4562950372777	1.114082523066969	0.5624261983895664	-0.5516563246774027
117	PSORCOR-041	T2 AHA_14	53.11349465215077	54.06616817661037	52.74062574180939	-0.9526735244595983	0.37286891034138137	1.3255424348009797
118	PSORCOR-041	T2 AHA_15	48.93661477859509	50.71384320701346	49.12107857932857	-1.7772284284183684	-0.18446380073347513	1.5927646276848932
119	PSORCOR-041	T2 AHA_16	50.96613888846736	49.343548900091655	47.392261406374935	1.622589988375708	3.5738774820924277	1.9512874937167197
120	PSORCOR-065	T1 PRE Global Avg	1033.3845789739376	1033.3845789739376	1038.7849233621262	0.0	-5.400344388188614	-5.400344388188614
121	PSORCOR-065	T1 PRE Apex Avg	982.9044065387349	982.9044065387349	1006.4175765169142	0.0	-23.51316997817935	-23.51316997817935
122	PSORCOR-065	T1 PRE Midv Avg	1035.6166905297607	1035.6166905297607	1034.4317293736742	0.0	1.1849611560865014	1.1849611560865014
123	PSORCOR-065	T1 PRE Basal Avg	1054.3565603700097	1054.3565603700097	1057.3617274955288	0.0	-3.005167125519165	-3.005167125519165
124	PSORCOR-065	T1 PRE AHA_1	1044.4827169041482	1044.4827169041482	1041.402194716444	0.0	3.0805221877042186	3.0805221877042186
125	PSORCOR-065	T1 PRE AHA_2	1078.4909784375864	1078.4909784375864	1089.775353517548	0.0	-11.284375079961592	-11.284375079961592
126	PSORCOR-065	T1 PRE AHA_3	1060.4100243527857	1060.4100243527857	1057.4808627327957	0.0	2.9291616199900545	2.9291616199900545
127	PSORCOR-065	T1 PRE AHA_4	1040.0375828120284	1040.0375828120284	1049.7416099953043	0.0	-9.704027183275912	-9.704027183275912
128	PSORCOR-065	T1 PRE AHA_5	1020.4699307649013	1020.4699307649013	1019.9578124157275	0.0	0.5121183491737611	0.5121183491737611
129	PSORCOR-065	T1 PRE AHA_6	1067.6793851597354	1067.6793851597354	1070.2256382082694	0.0	-2.5462530485340267	-2.5462530485340267
130	PSORCOR-065	T1 PRE AHA_7	1018.545451906785	1018.545451906785	1030.4176907615674	0.0	-11.872238854782381	-11.872238854782381
131	PSORCOR-065	T1 PRE AHA_8	1030.7325125171465	1030.7325125171465	1049.3822025011534	0.0	-18.649689984006955	-18.649689984006955
132	PSORCOR-065	T1 PRE AHA_9	1050.1143641875394	1050.1143641875394	1048.3554545724166	0.0	1.758909615122775	1.758909615122775
133	PSORCOR-065	T1 PRE AHA_10	1021.225070010645	1021.225070010645	1028.8138777954453	0.0	-7.588807784800224	-7.588807784800224
134	PSORCOR-065	T1 PRE AHA_11	997.0667064202225	997.0667064202225	966.4679320583061	0.0	30.598774361916412	30.598774361916412
135	PSORCOR-065	T1 PRE AHA_12	1068.0623816981463	1068.0623816981463	1052.6510976615684	0.0	15.411284036577854	15.411284036577854
136	PSORCOR-065	T1 PRE AHA_13	934.8888141933229	934.8888141933229	1045.2959736407522	0.0	-110.40715944742931	-110.40715944742931
137	PSORCOR-065	T1 PRE AHA_14	993.3196102762552	993.3196102762552	985.0778466988943	0.0	8.24176357736087	8.24176357736087
138	PSORCOR-065	T1 PRE AHA_15	979.2008322138875	979.2008322138875	960.0975181900903	0.0	19.10331402379711	19.10331402379711
139	PSORCOR-065	T1 PRE AHA_16	1018.4026619218091	1018.4026619218091	1037.0649569531618	0.0	-18.66229503135264	-18.66229503135264
140	PSORCOR-065	T2 Global Avg	48.23340644149326	48.378229151126725	47.618836304430786	-0.14482270963346622	0.6145701370624721	0.7593928466959383
141	PSORCOR-065	T2 Apex Avg	47.79614308847343	47.79614308847343	47.111335849056616	0.0	0.6848072394168128	0.6848072394168128
142	PSORCOR-065	T2 Midv Avg	49.15780708509819	49.15780708509819	48.05833140744165	0.0	1.0994756776565424	1.0994756776565424
143	PSORCOR-065	T2 Basal Avg	48.612541961288485	49.03064262787681	48.16610210306631	-0.4181006665883231	0.4464398582221776	0.8645405248105007
144	PSORCOR-065	T2 AHA_1	48.744761608094564	49.479289464340695	48.70975240664172	-0.7345278562461317	0.03500920145284425	0.769537057698976
145	PSORCOR-065	T2 AHA_2	48.226616904818535	48.22419775773905	47.75629683374558	0.0024191470794860948	0.4703200710729547	0.4679009239934686
146	PSORCOR-065	T2 AHA_3	48.47306713323418	48.53553001630644	46.969202514522365	-0.062462883072257114	1.503864618711816	1.5663275017840732
147	PSORCOR-065	T2 AHA_4	48.97348733563392	48.98179045298016	48.98242726623674	-0.008303117346237343	-0.008939930602821278	-0.0006368132565839346
148	PSORCOR-065	T2 AHA_5	46.011973726933896	46.58015366455355	46.48352608667191	-0.5681799376196537	-0.4715523597380127	0.096627577881641
149	PSORCOR-065	T2 AHA_6	49.066255518227656	49.6769831243974	48.462218240426296	-0.6107276061697462	0.6040372778013605	1.2147648839711067
150	PSORCOR-065	T2 AHA_7	47.64872523280059	47.64872523280059	46.16816965876293	0.0	1.480555574037659	1.480555574037659
151	PSORCOR-065	T2 AHA_8	44.83220749766279	44.83220749766279	43.330205912446374	0.0	1.5020015852164192	1.5020015852164192
152	PSORCOR-065	T2 AHA_9	49.434973571416144	49.434973571416144	48.90070999162951	0.0	0.5342635797866322	0.5342635797866322
153	PSORCOR-065	T2 AHA_10	50.14642849303212	50.14642849303212	48.959169751532116	0.0	1.1872587415000027	1.1872587415000027
154	PSORCOR-065	T2 AHA_11	50.21416620522711	50.21416620522711	50.62920589558627	0.0	-0.41503969035915844	-0.41503969035915844
155	PSORCOR-065	T2 AHA_12	49.12383881840992	49.12383881840992	48.32296658160677	0.0	0.8008722368031513	0.8008722368031513
156	PSORCOR-065	T2 AHA_13	45.43344936122278	45.43344936122278	45.040434057077654	0.0	0.3930153041451234	0.3930153041451234
157	PSORCOR-065	T2 AHA_14	48.96985682765936	48.96985682765936	48.14015836312221	0.0	0.8296984645371523	0.8296984645371523
158	PSORCOR-065	T2 AHA_15	47.25107309589906	47.25107309589906	45.99929136726351	0.0	1.2517817286355495	1.2517817286355495
159	PSORCOR-065	T2 AHA_16	48.19767351668644	48.19767351668644	48.16742562039775	0.0	0.03024789628869229	0.03024789628869229
160	PSORCOR-029	T1 PRE Global Avg	993.3830648053441	997.7065166493937	993.4205909102194	-4.3234518440496	-0.037526104875269084	4.285925739174331
161	PSORCOR-029	T1 PRE Apex Avg	957.2064064950364	963.6314338235294	951.0872791631613	-6.425027328493002	6.11912733187512	12.544154660368122
162	PSORCOR-029	T1 PRE Midv Avg	1006.5947499368024	1011.2241023972231	1007.6867269632547	-4.629352460420705	-1.091977026452355	3.53737543396835
163	PSORCOR-029	T1 PRE Basal Avg	1012.3819450600945	1012.628143465714	1011.1737653309453	-0.2461984056194524	1.2081797291491512	1.4543781347686036
164	PSORCOR-029	T1 PRE AHA_1	984.5142557659079	984.7606606867263	991.3476610608631	-0.24640492081834964	-6.833405294955128	-6.587000374136778
165	PSORCOR-029	T1 PRE AHA_2	1023.8237502189245	1018.4662771970023	1013.6947291126397	5.3574730219221465	10.129021106284767	4.771548084362621
166	PSORCOR-029	T1 PRE AHA_3	1004.7181065985812	1002.8909647189616	1007.435040281944	1.827141879619603	-2.716933683362754	-4.544075562982357
167	PSORCOR-029	T1 PRE AHA_4	1025.180057024613	1025.2023956535895	1025.0272325843116	-0.022338628976513064	0.1528244403014014	0.17516306927791447
168	PSORCOR-029	T1 PRE AHA_5	981.0247480063618	984.51946561403	980.1008770425299	-3.4947176076681217	0.9238709638319733	4.418588571500095
169	PSORCOR-029	T1 PRE AHA_6	1022.3600044500629	1035.1436020324115	1037.5054546688903	-12.783597582348648	-15.145450218827364	-2.361852636478716
170	PSORCOR-029	T1 PRE AHA_7	1009.3273594459088	1011.8692167382661	1016.0262868682327	-2.5418572923573493	-6.698927422323891	-4.157070129966542
171	PSORCOR-029	T1 PRE AHA_8	972.2436719042514	978.5011898105878	969.6199882853723	-6.257517906336375	2.623683618879113	8.881201525215488
172	PSORCOR-029	T1 PRE AHA_9	1011.8529640601553	1009.7833945073526	1017.9333129045301	2.0695695528027045	-6.080348844374839	-8.149918397177544
173	PSORCOR-029	T1 PRE AHA_10	992.4631893603045	1002.7624324694674	988.1541133671486	-10.299243109162944	4.30907599315583	14.608319102318774
174	PSORCOR-029	T1 PRE AHA_11	1016.491340445748	1020.9943918870583	1022.9679518318029	-4.5030514413102765	-6.476611386054856	-1.9735599447445793
175	PSORCOR-029	T1 PRE AHA_12	1020.025211291825	1028.1317257990993	1015.7370616655378	-8.106514507274255	4.288149626287236	12.394664133561491
176	PSORCOR-029	T1 PRE AHA_13	938.7378200704246	971.38398082603	931.8321320693593	-32.646160755605365	6.9056880010653	39.551848756670665
177	PSORCOR-029	T1 PRE AHA_14	971.3978700945272	970.4815818900439	968.9955433616692	0.9162882044832941	2.4023267328580005	1.4860385283747064
178	PSORCOR-029	T1 PRE AHA_15	953.5887986151627	953.1088866043611	951.5357526279905	0.47991201080151313	2.0530459871721405	1.5731339763706274
179	PSORCOR-029	T1 PRE AHA_16	950.4934636572652	958.0605806616339	944.3421287463107	-7.567117004368697	6.151334910954574	13.718451915323271
180	PSORCOR-029	T2 Global Avg	48.874637388984794	48.94528084949791	48.47412538489441	-0.07064346051311787	0.40051200409038756	0.47115546460350544
181	PSORCOR-029	T2 Apex Avg	50.36461446663943	50.99828030163694	49.91333835538013	-0.6336658349975082	0.451276111259304	1.0849419462568122
182	PSORCOR-029	T2 Midv Avg	49.471598623420704	49.39008327024981	48.8578233647826	0.08151535317089298	0.6137752586381069	0.5322599054672139
183	PSORCOR-029	T2 Basal Avg	48.371999623049206	48.245874500735766	47.678186011970965	0.12612512231343942	0.6938136110782409	0.5676884887648015
184	PSORCOR-029	T2 AHA_1	46.001527475298275	46.06075282002461	46.224292336084275	-0.059225344726336004	-0.22276486078600044	-0.16353951605966444
185	PSORCOR-029	T2 AHA_2	47.801263448582596	47.53000341892599	47.6437800347025	0.27126002965660234	0.1574834138800938	-0.11377661577650855
186	PSORCOR-029	T2 AHA_3	47.97185084744426	47.59684895124636	47.41575631908864	0.3750018961979009	0.5560945283556151	0.1810926321577142
187	PSORCOR-029	T2 AHA_4	49.26266590783095	49.906752947137086	49.697043741864974	-0.644087039306136	-0.43437783403402364	0.20970920527211234
188	PSORCOR-029	T2 AHA_5	49.6159101292963	48.96222161014543	48.136266182482245	0.6536885191508759	1.4796439468140576	0.8259554276631818
189	PSORCOR-029	T2 AHA_6	47.16586129684322	47.33803735461588	46.715513693818075	-0.17217605777265987	0.45034760302514343	0.6225236607978033
190	PSORCOR-029	T2 AHA_7	48.067642812143546	48.342570188354856	47.514421242102436	-0.27492737621130914	0.5532215700411101	0.8281489462524192
191	PSORCOR-029	T2 AHA_8	49.6126526158593	48.66115939234468	48.121193051049325	0.9514932235146176	1.491459564809972	0.5399663412953544
192	PSORCOR-029	T2 AHA_9	50.13418116597921	49.79193882761635	49.76170418218332	0.34224233836285833	0.37247698379588456	0.03023464543302623
193	PSORCOR-029	T2 AHA_10	48.95226191789124	48.751737789103366	49.04728909730617	0.20052412878787607	-0.09502717941492733	-0.2955513082028034
194	PSORCOR-029	T2 AHA_11	49.73705418135448	50.05027746398629	50.54486113286629	-0.3132232826318102	-0.8078069515118074	-0.49458366887999716
195	PSORCOR-029	T2 AHA_12	47.64105470091904	47.81250024450655	47.11161040702795	-0.17144554358750952	0.529444293891089	0.7008898374785986
196	PSORCOR-029	T2 AHA_13	50.623328532246404	50.41041866324111	50.77779748887452	0.21290986900529418	-0.154468956628115	-0.3673788256334092
197	PSORCOR-029	T2 AHA_14	49.657508797066036	51.03368544695162	48.426703280132244	-1.3761766498855863	1.230805516933792	2.606982166819378
198	PSORCOR-029	T2 AHA_15	49.493567099615014	49.35306862029997	49.127742017010064	0.1404984793150419	0.3658250826049496	0.22532660328990772
199	PSORCOR-029	T2 AHA_16	50.35226545203635	51.792841819856676	50.33836719519871	-1.4405763678203272	0.013898256837642009	1.4544746246579692
200	PSORCOR-018	T1 PRE Global Avg	1001.846166040547	997.4776631794233	997.3186714081943	4.368502861123716	4.527494632352727	0.15899177122901165
201	PSORCOR-018	T1 PRE Apex Avg	981.8744473916888	981.8744473916888	970.5384502494863	0.0	11.335997142202473	11.335997142202473
202	PSORCOR-018	T1 PRE Midv Avg	1007.4698868640336	999.9290059290059	1002.2409729820722	7.540880935027644	5.228913881961375	-2.311967053066269
203	PSORCOR-018	T1 PRE Basal Avg	1011.7102491651683	1006.5517530615668	1006.9189992078162	5.158496103601465	4.791249957352079	-0.3672461462493857
204	PSORCOR-018	T1 PRE AHA_1	1049.1380539145114	1048.6859351302644	1049.6841852640116	0.45211878424697716	-0.5461313495002287	-0.9982501337472058
205	PSORCOR-018	T1 PRE AHA_2	1068.9050271347667	1051.497134184305	1051.9045758168663	17.4078929504617	17.000451317900342	-0.40744163256135835
206	PSORCOR-018	T1 PRE AHA_3	1020.2772419712321	1007.6874943637654	1025.735918958801	12.589747607466734	-5.458676987568879	-18.048424595035613
207	PSORCOR-018	T1 PRE AHA_4	995.0740210571262	997.7321456492925	994.9587763784955	-2.6581245921663594	0.11524467863068821	2.7733692707970476
208	PSORCOR-018	T1 PRE AHA_5	920.7873611940092	914.5295741489467	915.3962206968537	6.257787045062514	5.391140497155561	-0.866646547906953
209	PSORCOR-018	T1 PRE AHA_6	997.8541808710783	1006.8971630892022	1001.6815914669182	-9.042982218123939	-3.8274105958399787	5.21557162228396
210	PSORCOR-018	T1 PRE AHA_7	1015.63102247702	1004.1353490678808	1015.4625169626553	11.495673409139158	0.1685055143647105	-11.327167894774448
211	PSORCOR-018	T1 PRE AHA_8	1004.7100715602963	1001.1791748438269	1005.4977659444726	3.5308967164694423	-0.787694384176234	-4.318591100645676
212	PSORCOR-018	T1 PRE AHA_9	994.5521066546094	984.4979116106404	990.7688689974312	10.054195043969003	3.7832376571781197	-6.270957386790883
213	PSORCOR-018	T1 PRE AHA_10	1018.8842353572343	1022.2021499488084	1012.3348587135279	-3.3179145915740946	6.54937664370641	9.867291235280504
214	PSORCOR-018	T1 PRE AHA_11	1015.4199362228668	1015.556119829047	1004.3059387944704	-0.13618360618022507	11.113997428396374	11.250181034576599
215	PSORCOR-018	T1 PRE AHA_12	980.9737432236981	975.491510373243	976.9092056574506	5.482232850455034	4.064537566247509	-1.4176952842075252
216	PSORCOR-018	T1 PRE AHA_13	962.2663949342248	962.2663949342248	954.6033846462109	0.0	7.663010288013879	7.663010288013879
217	PSORCOR-018	T1 PRE AHA_14	986.4286431256422	986.4286431256422	982.012553112769	0.0	4.416090012873269	4.416090012873269
218	PSORCOR-018	T1 PRE AHA_15	980.2341661876775	980.2341661876775	960.1571907102658	0.0	20.07697547741168	20.07697547741168
219	PSORCOR-018	T1 PRE AHA_16	981.5094398229884	981.5094398229884	974.3807756833193	0.0	7.128664139669127	7.128664139669127
220	PSORCOR-018	T2 Global Avg	47.789806007884245	47.482331931491316	47.23554881577013	0.30747407639292845	0.5542571921141146	0.24678311572118616
221	PSORCOR-018	T2 Apex Avg	46.58357184865713	45.7233641943202	44.67087864911277	0.8602076543369321	1.912693199544357	1.0524855452074249
222	PSORCOR-018	T2 Midv Avg	48.827212887580124	48.26387418249767	47.78169129720853	0.563338705082451	1.0455215903715924	0.48218288528914144
223	PSORCOR-018	T2 Basal Avg	48.571099390649806	48.63937644341802	48.29116190047287	-0.0682770527682166	0.27993749017693403	0.34821454294515064
224	PSORCOR-018	T2 AHA_1	46.51367097466216	46.286016559838075	46.087933658338436	0.22765441482408733	0.42573731632372613	0.1980829014996388
225	PSORCOR-018	T2 AHA_2	48.990817646408225	49.514608560625256	48.773016007965836	-0.523790914217031	0.21780163844238842	0.7415925526594194
226	PSORCOR-018	T2 AHA_3	48.54856048860706	48.506483669893115	48.193628586645914	0.04207681871394442	0.35493190196114455	0.3128550832472001
227	PSORCOR-018	T2 AHA_4	49.763894973442405	49.41907526986396	49.79411013621595	0.3448197035784446	-0.03021516277354408	-0.3750348663519887
228	PSORCOR-018	T2 AHA_5	50.339741211326015	51.01045247746203	49.81598171786001	-0.6707112661360171	0.5237594934660024	1.1944707596020194
229	PSORCOR-018	T2 AHA_6	45.92980653871362	45.96882187536839	46.583920239842044	-0.03901533665477075	-0.6541137011284235	-0.6150983644736527
230	PSORCOR-018	T2 AHA_7	46.199110835580726	45.32044742384001	44.98331427479907	0.8786634117407175	1.215796560781655	0.3371331490409375
231	PSORCOR-018	T2 AHA_8	49.163360493935755	48.67629840348171	47.703055568761556	0.4870620904540459	1.4603049251741993	0.9732428347201534
232	PSORCOR-018	T2 AHA_9	49.530438535110264	49.13627548393964	47.99592079177488	0.3941630511706222	1.5345177433353854	1.1403546921647632
233	PSORCOR-018	T2 AHA_10	50.519616640011705	50.49966059353503	50.27806388811424	0.01995604647667193	0.2415527518974656	0.22159670542079368
234	PSORCOR-018	T2 AHA_11	49.87707844703937	49.20370198987939	49.77112826338517	0.6733764571599821	0.10595018365420117	-0.5674262735057809
235	PSORCOR-018	T2 AHA_12	44.67626103004231	44.05744073495209	44.417346663232856	0.6188202950902237	0.25891436680945645	-0.3599059282807673
236	PSORCOR-018	T2 AHA_13	43.90879881751242	43.92742113813853	43.2273483568122	-0.01862232062610758	0.6814504607002192	0.7000727813263268
237	PSORCOR-018	T2 AHA_14	47.47250787725949	46.41363524849505	45.149258268339814	1.0588726287644405	2.3232496089196744	1.2643769801552338
238	PSORCOR-018	T2 AHA_15	46.994543965678425	46.20272994157012	45.6537203787646	0.7918140241083051	1.340823586913821	0.5490095628055158
239	PSORCOR-018	T2 AHA_16	45.55302940089321	44.46418641148394	43.5671788615028	1.0888429894092724	1.9858505393904053	0.897007549981133
240	PSORCOR-066	T1 PRE Global Avg	985.8204631965954	980.8020524759622	947.957087478886	5.018410720633142	37.863375717709346	32.844964997076204
241	PSORCOR-066	T1 PRE Apex Avg	937.43734375	930.9455591619947	785.4339311482169	6.491784588005316	152.0034126017831	145.5116280137778
242	PSORCOR-066	T1 PRE Midv Avg	990.4490994518402	983.6699188903256	964.5557602554655	6.779180561514636	25.893339196374654	19.11415863486002
243	PSORCOR-066	T1 PRE Basal Avg	1013.4410215903107	1011.2497026338148	1014.1097572318854	2.191318956495934	-0.668735641574699	-2.860054598070633
244	PSORCOR-066	T1 PRE AHA_1	961.2747064240183	971.0608440103866	969.0080422618768	-9.78613758636834	-7.733335837858476	2.0528017485098644
245	PSORCOR-066	T1 PRE AHA_2	1032.6316830340995	1032.5012622585928	1028.4976526913995	0.13042077550676368	4.1340303427000435	4.00360956719328
246	PSORCOR-066	T1 PRE AHA_3	1016.2671777144309	1016.8050726683542	1015.9353620761844	-0.5378949539233417	0.33181563824643945	0.8697105921697812
247	PSORCOR-066	T1 PRE AHA_4	1009.7975536081958	1047.6552259959715	1095.7178043629024	-37.857672387775665	-85.92025075470656	-48.06257836693089
248	PSORCOR-066	T1 PRE AHA_5	1110.4616569531443	1044.3764675073357	1040.2102219037442	66.08518944580851	70.25143504940002	4.166245603591506
249	PSORCOR-066	T1 PRE AHA_6	910.332521742329	895.903360341528	873.7126558137315	14.429161400801036	36.619865928597505	22.19070452779647
250	PSORCOR-066	T1 PRE AHA_7	948.7971855561502	917.0473159435885	803.9255194623636	31.749869612561724	144.87166609378664	113.12179648122492
251	PSORCOR-066	T1 PRE AHA_8	1022.2854020681652	1018.8857280296662	1022.1375615923154	3.399674038499029	0.14784047584987547	-3.2518335626491535
252	PSORCOR-066	T1 PRE AHA_9	998.2952329437221	1008.1224582265154	1010.0819456529056	-9.827225282793279	-11.786712709183462	-1.959487426390183
253	PSORCOR-066	T1 PRE AHA_10	984.4499895911058	954.5468309603881	948.3526240241841	29.903158630717712	36.09736556692167	6.194206936203955
254	PSORCOR-066	T1 PRE AHA_11	978.5492395530819	990.6968697424829	1003.4358308031657	-12.14763018940107	-24.886591250083825	-12.738961060682755
255	PSORCOR-066	T1 PRE AHA_12	952.9620673650794	950.8463363674629	759.1248085768706	2.115730997616538	193.83725878820883	191.7215277905923
256	PSORCOR-066	T1 PRE AHA_13	975.7897741979856	967.0844051116205	543.1240200596244	8.705369086365067	432.6657541383612	423.9603850519961
257	PSORCOR-066	T1 PRE AHA_14	934.4502170167423	947.8952260053011	932.153221117458	-13.445008988558811	2.2969958992842976	15.742004887843109
258	PSORCOR-066	T1 PRE AHA_15	916.6752801087782	931.7064327719329	877.817547322024	-15.031152663154671	38.85773278675424	53.88888544990891
259	PSORCOR-066	T1 PRE AHA_16	938.0784618981122	864.6469207010042	615.7629938580828	73.431541197108	322.3154680400294	248.88392684292137
260	PSORCOR-066	T2 Global Avg	46.611511734401184	46.859921661112054	47.12072290433812	-0.24840992671087037	-0.5092111699369397	-0.26080124322606935
261	PSORCOR-066	T2 Apex Avg	45.193686658913435	45.26297852474323	46.83922991952028	-0.06929186582979696	-1.6455432606068428	-1.5762513947770458
262	PSORCOR-066	T2 Midv Avg	47.00279468732706	47.31680855088914	47.12942607990266	-0.3140138635620815	-0.12663139257559664	0.18738247098648486
263	PSORCOR-066	T2 Basal Avg	47.49043336058872	47.88839299086417	47.69452608871512	-0.39795963027545156	-0.20409272812640467	0.1938669021490469
264	PSORCOR-066	T2 AHA_1	46.28780244273962	48.51043452991276	46.73955167885976	-2.222632087173139	-0.4517492361201434	1.7708828510529955
265	PSORCOR-066	T2 AHA_2	45.5311356716319	45.871559358770334	46.02890441758868	-0.34042368713843274	-0.4977687459567761	-0.15734505881834338
266	PSORCOR-066	T2 AHA_3	48.11562938920527	48.50627093178092	47.71839373702818	-0.39064154257565065	0.3972356521770877	0.7878771947527383
267	PSORCOR-066	T2 AHA_4	51.433689868017325	50.956738836870414	53.18903685139999	0.4769510311469105	-1.7553469833826654	-2.232298014529576
268	PSORCOR-066	T2 AHA_5	46.33983569057777	45.036826168063904	45.91116012033534	1.303009522513868	0.42867557024243297	-0.8743339522714351
269	PSORCOR-066	T2 AHA_6	45.71523628249508	46.61370732705	45.57754859675587	-0.898471044554924	0.1376876857392091	1.036158730294133
270	PSORCOR-066	T2 AHA_7	44.052195481779734	43.85419245100566	45.06061806646816	0.19800303077407477	-1.0084225846884252	-1.2064256154625
271	PSORCOR-066	T2 AHA_8	48.51849145848	47.27286235834579	47.31393158357654	1.2456291001342095	1.2045598749034596	-0.04106922523074985
272	PSORCOR-066	T2 AHA_9	47.631214017258394	47.37217942766888	47.23982898068193	0.2590345895895112	0.39138503657646595	0.13235044698695475
273	PSORCOR-066	T2 AHA_10	47.552010023307375	49.510087056452356	48.85049890624933	-1.9580770331449813	-1.2984888829419532	0.6595881502030281
274	PSORCOR-066	T2 AHA_11	46.442362098656766	47.15021227809263	47.55520003093404	-0.7078501794358658	-1.112837932277273	-0.4049877528414072
275	PSORCOR-066	T2 AHA_12	44.310349862368994	45.65105602018466	43.957307498335794	-1.3407061578156672	0.35304236403320033	1.6937485218488675
276	PSORCOR-066	T2 AHA_13	42.937180398802354	42.282796378304745	43.21250486003081	0.6543840204976092	-0.27532446122845755	-0.9297084817260668
277	PSORCOR-066	T2 AHA_14	45.60777827874081	45.74955594538415	45.4037242024704	-0.14177766664334257	0.20405407627040972	0.3458317429137523
278	PSORCOR-066	T2 AHA_15	46.387962610379795	46.498563956934504	47.77146749959014	-0.11060134655470932	-1.383504889210343	-1.2729035426556337
279	PSORCOR-066	T2 AHA_16	44.792889752975796	44.754772331461304	49.657488081805	0.03811742151449238	-4.864598328829203	-4.902715750343695
280	PSORCOR-006	T1 PRE Global Avg	1027.380809020175	1038.4875228203355	1023.7341809283631	-11.106713800160378	3.6466280918119764	14.753341891972354
281	PSORCOR-006	T1 PRE Apex Avg	1010.1988967208091	1026.7739745139986	1008.1234775304493	-16.575077793189507	2.075419190359753	18.65049698354926
282	PSORCOR-006	T1 PRE Midv Avg	1052.1763836547698	1063.3392846515503	1039.8768814207215	-11.162900996780536	12.299502234048305	23.46240323082884
283	PSORCOR-006	T1 PRE Basal Avg	1023.0022226021542	1041.277133580705	1024.8776289572725	-18.27491097855068	-1.8754063551182298	16.39950462343245
284	PSORCOR-006	T1 PRE AHA_1	1013.9335771308522	1024.1880888894889	1017.2865403573836	-10.254511758636681	-3.352963226531415	6.9015485321052665
285	PSORCOR-006	T1 PRE AHA_2	1042.3328711030592	1065.2168951422489	1048.5285688816011	-22.884024039189626	-6.1956977785418985	16.688326260647727
286	PSORCOR-006	T1 PRE AHA_3	1032.5558895264621	1033.7845634846337	1031.3431307591068	-1.228673958171612	1.2127587673553535	2.4414327255269654
287	PSORCOR-006	T1 PRE AHA_4	1044.31799913181	1045.2977223565358	1052.0067977763304	-0.9797232247258307	-7.688798644520375	-6.709075419794544
288	PSORCOR-006	T1 PRE AHA_5	985.0040784369706	1003.1683594650787	983.1309299121318	-18.164281028108007	1.8731485248388253	20.037429552946833
289	PSORCOR-006	T1 PRE AHA_6	976.6326556990628	1019.9506351572117	976.9106064828355	-43.3179794581489	-0.2779507837727806	43.04002867437612
290	PSORCOR-006	T1 PRE AHA_7	1026.0121534657528	1034.8617969255283	1026.6041195895157	-8.849643459775507	-0.5919661237628588	8.257677336012648
291	PSORCOR-006	T1 PRE AHA_8	1062.2303093898895	1090.4921429972794	1060.1717509670425	-28.261833607389917	2.0585584228469997	30.320392030236917
292	PSORCOR-006	T1 PRE AHA_9	1056.453087178575	1086.381469725497	1047.3298288243645	-29.928382546921966	9.12325835421052	39.05164090113249
293	PSORCOR-006	T1 PRE AHA_10	1055.8781314073753	1057.8476609187403	1049.4449853534181	-1.9695295113649536	6.433146053957216	8.40267556532217
294	PSORCOR-006	T1 PRE AHA_11	1020.6774542931689	1018.9039566686901	1010.7174238467813	1.773497624478864	9.960030446387577	8.186532821908713
295	PSORCOR-006	T1 PRE AHA_12	1028.397016697259	1015.9458294855344	1006.9027518916531	12.451187211724573	21.494264805605894	9.043077593881321
296	PSORCOR-006	T1 PRE AHA_13	1012.6345337030535	1026.9371398969638	1012.7803753743021	-14.302606193910265	-0.14584167124860414	14.15676452266166
297	PSORCOR-006	T1 PRE AHA_14	1034.120576499924	1061.7576096509465	1033.67298238807	-27.63703315102248	0.4475941118539595	28.084627262876438
298	PSORCOR-006	T1 PRE AHA_15	997.6785933950565	999.4945662848417	994.5295537937141	-1.8159728897851437	3.1490396013424515	4.965012491127595
299	PSORCOR-006	T1 PRE AHA_16	996.67065446625	1001.1828365369387	988.8990825742799	-4.512182070688709	7.771571891970098	12.283753962658807
300	PSORCOR-006	T2 Global Avg	51.05837531926339	51.940331540439146	51.2122286207936	-0.8819562211757557	-0.15385330153021215	0.7281029196455435
301	PSORCOR-006	T2 Apex Avg	49.75415911379658	50.56452541610436	49.24960317460317	-0.8103663023077772	0.5045559391934091	1.3149222415011863
302	PSORCOR-006	T2 Midv Avg	52.45186424003935	54.12282445046674	51.87229209686503	-1.6709602104273884	0.5795721431743175	2.250532353601706
303	PSORCOR-006	T2 Basal Avg	51.52690687291705	52.93963901237213	52.08890202350323	-1.4127321394550805	-0.5619951505861778	0.8507369888689027
304	PSORCOR-006	T2 AHA_1	48.114395220574984	47.968950153678385	50.49006670739936	0.14544506689659897	-2.3756714868243733	-2.5211165537209723
305	PSORCOR-006	T2 AHA_2	53.508539519601854	55.76427058841537	54.26407430516826	-2.2557310688135175	-0.7555347855664039	1.5001962832471136
306	PSORCOR-006	T2 AHA_3	54.35310302343652	54.81956905355815	55.687801696537974	-0.4664660301216301	-1.3346986731014567	-0.8682326429798266
307	PSORCOR-006	T2 AHA_4	52.05033523841814	51.75804128310098	52.987784473450276	0.29229395531716307	-0.9374492350321333	-1.2297431903492964
308	PSORCOR-006	T2 AHA_5	49.066758155614316	48.99001955118071	49.26571423002793	0.0767386044336078	-0.19895607441361562	-0.27569467884722343
309	PSORCOR-006	T2 AHA_6	50.49675285694269	50.80915139840023	50.496864491727514	-0.3123985414575401	-0.00011163478482245637	0.31228690667271763
310	PSORCOR-006	T2 AHA_7	49.11266835712929	50.402663467167095	49.621847508437554	-1.2899951100378075	-0.5091791513082669	0.7808159587295407
311	PSORCOR-006	T2 AHA_8	52.054160931994716	52.92860477010025	50.474128314965654	-0.8744438381055346	1.5800326170290617	2.4544764551345963
312	PSORCOR-006	T2 AHA_9	54.391948823318124	56.19021418893371	54.707102529624244	-1.7982653656155847	-0.31515370630611983	1.4831116593094649
313	PSORCOR-006	T2 AHA_10	54.31769543694634	55.56583855936167	54.15210800346413	-1.2481431224153354	0.16558743348220872	1.4137305558975441
314	PSORCOR-006	T2 AHA_11	51.54306953758174	54.21748405521248	50.30302403088188	-2.674414517630744	1.2400455066998575	3.9144600243306016
315	PSORCOR-006	T2 AHA_12	49.563065904407374	50.35851378548304	50.72354958342344	-0.7954478810756669	-1.1604836790160675	-0.36503579794040064
316	PSORCOR-006	T2 AHA_13	47.88725279386898	50.25354316015479	47.12798777063981	-2.36629036628581	0.7592650232291689	3.125555389514979
317	PSORCOR-006	T2 AHA_14	50.47498475016753	52.36062646504555	50.327190492130526	-1.8856417148780196	0.14779425803700263	2.033435972915022
318	PSORCOR-006	T2 AHA_15	50.8513408907245	50.26469175789366	50.575707144966394	0.5866491328308427	0.27563374575810684	-0.3110153870727359
319	PSORCOR-006	T2 AHA_16	48.71001559123339	48.47838285731243	48.32388907768381	0.23163273392096073	0.38612651354958416	0.15449377962862343
320	PSORCOR-030	T1 PRE Global Avg	978.1731468965627	982.5357039501791	977.3786150865895	-4.362557053616456	0.7945318099731367	5.157088863589593
321	PSORCOR-030	T1 PRE Apex Avg	987.9854325125693	998.5098074179743	988.5155634453578	-10.524374905405011	-0.5301309327884383	9.994243972616573
322	PSORCOR-030	T1 PRE Midv Avg	982.3098251834749	980.5576460750497	977.5219302530038	1.7521791084252527	4.787894930471111	3.0357158220458587
323	PSORCOR-030	T1 PRE Basal Avg	979.2819076381254	985.3037116345467	979.9911186997035	-6.02180399642134	-0.7092110615781166	5.312592934843224
324	PSORCOR-030	T1 PRE AHA_1	964.3830342460499	962.0419020919014	959.504249610123	2.341132154148454	4.878784635926877	2.537652481778423
325	PSORCOR-030	T1 PRE AHA_2	989.634024444149	984.5531088654429	990.5907963871357	5.080915578706026	-0.9567719429867338	-6.03768752169276
326	PSORCOR-030	T1 PRE AHA_3	966.6239169289757	996.6328936800776	964.1873471627093	-30.00897675110184	2.436569766266416	32.44554651736826
327	PSORCOR-030	T1 PRE AHA_4	991.2099977061556	995.5524647558367	997.6027417110262	-4.34246704968109	-6.392744004870565	-2.0502769551894744
328	PSORCOR-030	T1 PRE AHA_5	950.7406884467506	953.0655306708906	949.9669943337221	-2.3248422241399567	0.7736941130284549	3.0985363371684116
329	PSORCOR-030	T1 PRE AHA_6	980.9850746342805	987.2620986973732	983.881825372719	-6.277024063092654	-2.896750738438527	3.3802733246541266
330	PSORCOR-030	T1 PRE AHA_7	983.2107324296026	970.474951978752	962.1753079124184	12.735780450850598	21.035424517184197	8.299644066333599
331	PSORCOR-030	T1 PRE AHA_8	984.2077545148652	981.6467249792748	988.5982162754639	2.5610295355903645	-4.390461760598669	-6.951491296189033
332	PSORCOR-030	T1 PRE AHA_9	976.9242908062305	987.3892276686822	981.5450988828366	-10.464936862451736	-4.6208080766060675	5.844128785845669
333	PSORCOR-030	T1 PRE AHA_10	967.6161114926186	963.4408362252068	960.6707498735047	4.175275267411848	6.945361619113896	2.770086351702048
334	PSORCOR-030	T1 PRE AHA_11	962.5843656948568	974.9413159634624	956.5799908302648	-12.356950268605601	6.004374864592023	18.361325133197624
335	PSORCOR-030	T1 PRE AHA_12	994.9420362594446	985.8985892886383	992.5843918347206	9.043446970806372	2.3576444247240715	-6.6858025460823
336	PSORCOR-030	T1 PRE AHA_13	1002.0312060711739	1003.9573623286501	992.1751972431381	-1.9261562574762365	9.856008828035783	11.78216508551202
337	PSORCOR-030	T1 PRE AHA_14	986.3019394637204	1002.8795584116094	996.3659389626682	-16.57761894788905	-10.063999498947851	6.513619448941199
338	PSORCOR-030	T1 PRE AHA_15	979.8061852291187	994.5924443133277	983.4756323136073	-14.786259084209064	-3.669447084488638	11.116811999720426
339	PSORCOR-030	T1 PRE AHA_16	973.5474707774769	978.7592114946011	972.129361498451	-5.211740717124258	1.4181092790258845	6.629849996150142
340	PSORCOR-030	T2 Global Avg	51.0506097430883	50.55960965362651	50.785459221095635	0.4910000894617923	0.2651505219926662	-0.2258495674691261
341	PSORCOR-030	T2 Apex Avg	54.88249822569198	52.698207528380806	54.02315409642117	2.1842906973111766	0.8593441292708093	-1.3249465680403674
342	PSORCOR-030	T2 Midv Avg	50.417809801484886	51.214219197707735	50.295788668846896	-0.7964093962228489	0.12202113263798964	0.9184305288608385
343	PSORCOR-030	T2 Basal Avg	50.99537973874899	50.48586069290767	50.9319959379287	0.5095190458413157	0.06338380082029005	-0.44613524502102564
344	PSORCOR-030	T2 AHA_1	51.264500029537544	50.85813089177643	51.26060789774533	0.4063691377611107	0.0038921317922131493	-0.40247700596889757
345	PSORCOR-030	T2 AHA_2	53.32706098807994	50.08813444829543	52.91966907384483	3.238926539784515	0.407391914235113	-2.831534625549402
346	PSORCOR-030	T2 AHA_3	55.62104531671855	54.393078585843995	55.642022176585286	1.2279667308745559	-0.020976859866735253	-1.2489435907412911
347	PSORCOR-030	T2 AHA_4	49.27844739540487	49.517114044304705	49.29368854888236	-0.23866664889983724	-0.015241153477489888	0.22342549542234735
348	PSORCOR-030	T2 AHA_5	46.1116105861423	47.52390796142517	46.54967381579787	-1.4122973752828685	-0.4380632296555689	0.9742341456272996
349	PSORCOR-030	T2 AHA_6	46.64438634097238	46.72087426956422	46.38293802329599	-0.07648792859183828	0.26144831767638976	0.33793624626822805
350	PSORCOR-030	T2 AHA_7	49.1537018830705	49.01103667729402	49.099838010302015	0.14266520577647412	0.05386387276848126	-0.08880133300799287
351	PSORCOR-030	T2 AHA_8	51.91209421092931	53.783831229882566	52.084030135889215	-1.8717370189532545	-0.17193592495990373	1.6998010939933508
352	PSORCOR-030	T2 AHA_9	49.29095014700954	51.27612220876859	48.91267882901812	-1.9851720617590516	0.37827131799141966	2.3634433797504713
353	PSORCOR-030	T2 AHA_10	49.846411779578155	50.075928593854485	49.87407114752806	-0.2295168142763302	-0.027659367949908642	0.20185744632642155
354	PSORCOR-030	T2 AHA_11	48.62911742688977	49.22773655628272	48.634145607788774	-0.5986191293929508	-0.005028180899003587	0.5935909484939472
355	PSORCOR-030	T2 AHA_12	48.46527812958299	48.18626465204729	48.19541524582665	0.27901347753569894	0.26986288375633904	-0.009150593779359895
356	PSORCOR-030	T2 AHA_13	51.68641884833125	50.044867353496294	51.52519246412834	1.6415514948349568	0.16122638420291224	-1.4803251106320445
357	PSORCOR-030	T2 AHA_14	62.71300627889499	60.39507096123172	61.2305789626166	2.31793531766327	1.4824273162783896	-0.8355080013848806
358	PSORCOR-030	T2 AHA_15	52.55776691150702	52.05201081685499	52.44490461590663	0.5057560946520283	0.11286229560038663	-0.3928937990516417
359	PSORCOR-030	T2 AHA_16	50.38568475752979	48.79531830687373	50.00901284207512	1.590366450656056	0.37667191545466494	-1.213694535201391
360	PSORCOR-036	T1 PRE Global Avg	973.8457068596545	975.3222982532126	979.9820432060204	-1.4765913935581239	-6.136336346365965	-4.659744952807841
361	PSORCOR-036	T1 PRE Apex Avg	957.4589106335294	954.7220833333333		2.736827300196069
362	PSORCOR-036	T1 PRE Midv Avg	970.4707394639087	975.2425065941972	970.9454221442229	-4.771767130288481	-0.4746826803142312	4.29708444997425
363	PSORCOR-036	T1 PRE Basal Avg	987.3316159675138	986.8266248762784	988.5952380081962	0.5049910912354107	-1.263622040682435	-1.7686131319178457
364	PSORCOR-036	T1 PRE AHA_1	984.1611926735644	979.5420223966801		4.619170276884347
365	PSORCOR-036	T1 PRE AHA_2	987.9341221002809	998.3331766309327		-10.399054530651824
366	PSORCOR-036	T1 PRE AHA_3	1009.5939646559076	1003.1430645778468		6.45090007806084
367	PSORCOR-036	T1 PRE AHA_4	999.4882893497469	993.8855390179317		5.602750331815173
368	PSORCOR-036	T1 PRE AHA_5	961.9741308216671	963.8751318074496		-1.9010009857825025
369	PSORCOR-036	T1 PRE AHA_6	958.7156441712272	956.7824170418918		1.9332271293353642
370	PSORCOR-036	T1 PRE AHA_7	946.6908191826284	959.76512411372		-13.07430493109166
371	PSORCOR-036	T1 PRE AHA_8	985.400522943598	980.9139667111643		4.486556232433713
372	PSORCOR-036	T1 PRE AHA_9	976.6372042811904	982.5658251077449		-5.928620826554493
373	PSORCOR-036	T1 PRE AHA_10	997.7063680443317	1002.045851489997		-4.339483445665223
374	PSORCOR-036	T1 PRE AHA_11	926.3404762113606	926.0971733040221		0.2433029073384887
375	PSORCOR-036	T1 PRE AHA_12	979.3305507009617	981.384600279909		-2.0540495789473425
376	PSORCOR-036	T1 PRE AHA_13	951.4477853297601	942.309612871426		9.138172458334111
377	PSORCOR-036	T1 PRE AHA_14	947.2681813692172	945.7890458012743		1.4791355679429898
378	PSORCOR-036	T1 PRE AHA_15	970.4485793085859	971.1087930194709		-0.6602137108850457
379	PSORCOR-036	T1 PRE AHA_16	955.0241282299701	954.476391150335		0.5477370796351124
380	PSORCOR-036	T2 Global Avg	45.05890214048476	45.37624729508799	45.17885561136328	-0.3173451546032311	-0.11995347087852082	0.19739168372471028
381	PSORCOR-036	T2 Apex Avg	43.82951466196552	44.37338816983187	43.48552161677337	-0.5438735078663512	0.3439930451921498	0.887866553058501
382	PSORCOR-036	T2 Midv Avg	44.42878427985317	44.74485422188565	44.4245009111054	-0.3160699420324846	0.004283368747771021	0.32035331078025564
383	PSORCOR-036	T2 Basal Avg	46.83383134250139	46.96111385527291	46.94480561459083	-0.12728251277152225	-0.110974272089436	0.01630824068208625
384	PSORCOR-036	T2 AHA_1	46.034744673907646	46.94176717279938	46.279539845727065	-0.9070224988917346	-0.244795171819419	0.6622273270723156
385	PSORCOR-036	T2 AHA_2	49.703297094071644	47.76652671033224	50.76712713240459	1.9367703837394004	-1.063830038332945	-3.0006004220723455
386	PSORCOR-036	T2 AHA_3	49.07459557782591	49.087352517248114	48.9648698852653	-0.012756939422203573	0.10972569256060893	0.1224826319828125
387	PSORCOR-036	T2 AHA_4	46.769485227036014	47.21817766422376	46.522237302065484	-0.448692437187745	0.24724792497053016	0.6959403621582751
388	PSORCOR-036	T2 AHA_5	44.455499509527996	44.55702552209603	44.32489268628867	-0.10152601256803706	0.13060682323932582	0.23213283580736288
389	PSORCOR-036	T2 AHA_6	43.54804150840039	44.49434310493606	44.38078057950078	-0.9463015965356689	-0.8327390711003915	0.11356252543527745
390	PSORCOR-036	T2 AHA_7	42.16306656328511	42.69293867870438	41.63744465307044	-0.5298721154192663	0.5256219102146744	1.0554940256339407
391	PSORCOR-036	T2 AHA_8	43.70100049861219	44.29107665056727	43.57064887711014	-0.5900761519550812	0.13035162150205082	0.720427773457132
392	PSORCOR-036	T2 AHA_9	46.65566612560887	46.88053676317999	47.20379027656629	-0.22487063757112224	-0.5481241509574204	-0.32325351338629815
393	PSORCOR-036	T2 AHA_10	45.04359286021626	45.01219931093906	44.944101694477325	0.03139354927719751	0.09949116573893235	0.06809761646173484
394	PSORCOR-036	T2 AHA_11	43.45958951232795	43.58348856693023	43.313538528402326	-0.12389905460227624	0.1460509839256261	0.26995003852790234
395	PSORCOR-036	T2 AHA_12	43.60704870668714	43.587451827249595	43.55480637843896	0.01959687943754318	0.05224232824817676	0.03264544881063358
396	PSORCOR-036	T2 AHA_13	42.900182865780344	43.33828209565597	42.34327030985758	-0.43809922987562544	0.5569125559227643	0.9950117857983898
397	PSORCOR-036	T2 AHA_14	41.807853742719836	42.877353175292896	41.15008842860266	-1.0694994325730605	0.657765314117178	1.7272647466902384
398	PSORCOR-036	T2 AHA_15	44.98746721988385	45.093857432435385	44.9183761884066	-0.10639021255153835	0.06909103147724949	0.17548124402878784
399	PSORCOR-036	T2 AHA_16	45.1274169907372	45.48672638881132	44.76057074649109	-0.3593093980741173	0.366846244246112	0.7261556423202293
400	PSORCOR-026	T1 PRE Global Avg	1012.4925572856956	1010.5644756688797	1011.2220009396788	1.9280816168159163	1.2705563460168605	-0.6575252707990558
401	PSORCOR-026	T1 PRE Apex Avg	1021.4228340933006	1016.1212596970817	1018.5756415478616	5.301574396218939	2.847192545439043	-2.454381850779896
402	PSORCOR-026	T1 PRE Midv Avg	1011.6039492055049	1008.6739987549284	1007.475130714573	2.9299504505764844	4.1288184909319625	1.1988680403554781
403	PSORCOR-026	T1 PRE Basal Avg	1016.4206010788595	1014.6552149661878	1016.1515151515151	1.7653861126716492	0.26908592734434933	-1.4963001853273
404	PSORCOR-026	T1 PRE AHA_1	981.896942212633	974.2256147453993	982.0385462434804	7.671327467233709	-0.14160403084736117	-7.8129314980810705
405	PSORCOR-026	T1 PRE AHA_2	1013.3704989892493	1013.2676551995115	1014.6912523525192	0.10284378973778985	-1.320753363269887	-1.4235971530076768
406	PSORCOR-026	T1 PRE AHA_3	1011.1323135345783	1014.3148309622721	1011.6443131467224	-3.182517427693824	-0.511999612144109	2.670517815549715
407	PSORCOR-026	T1 PRE AHA_4	1032.83524829972	1026.9758403240187	1029.1507302068399	5.859407975701288	3.6845180928801256	-2.1748898828211622
408	PSORCOR-026	T1 PRE AHA_5	1043.3620586586046	1044.1267768976065	1040.9724300757935	-0.7647182390019225	2.389628582811156	3.1543468218130783
409	PSORCOR-026	T1 PRE AHA_6	985.7517588765052	985.362808923509	984.6228679863746	0.3889499529961995	1.1288908901306058	0.7399409371344063
410	PSORCOR-026	T1 PRE AHA_7	1024.5855251668604	1021.419731353494	1014.2280591841823	3.165793813366463	10.35746598267815	7.191672169311687
411	PSORCOR-026	T1 PRE AHA_8	1009.4032159841595	1005.3048275536735	1015.1424284407601	4.098388430486011	-5.739212456600626	-9.837600887086637
412	PSORCOR-026	T1 PRE AHA_9	1012.930536549718	1007.5184589276411	1005.9927269661782	5.412077622076936	6.937809583539774	1.5257319614628386
413	PSORCOR-026	T1 PRE AHA_10	1004.8250529523822	1014.0033501997434	1019.424328568079	-9.178297247361229	-14.599275615696797	-5.420978368335568
414	PSORCOR-026	T1 PRE AHA_11	1000.7556927031807	995.6986698561092	997.4357859520209	5.057022847071494	3.319906751159806	-1.7371160959116878
415	PSORCOR-026	T1 PRE AHA_12	990.8665598691362	993.4077764831537	982.7037798582637	-2.5412166140175714	8.162780010872439	10.70399662489001
416	PSORCOR-026	T1 PRE AHA_13	1025.9863283761392	1021.0693137711618	1028.2763962932352	4.917014604977453	-2.2900679170959393	-7.207082522073392
417	PSORCOR-026	T1 PRE AHA_14	1009.1223078311933	1010.9436299557151	1017.4267092063477	-1.821322124521771	-8.304401375154384	-6.483079250632613
418	PSORCOR-026	T1 PRE AHA_15	1014.0037444981339	1009.6353728387195	1002.6007665701059	4.368371659414379	11.402977928028008	7.034606268613629
419	PSORCOR-026	T1 PRE AHA_16	1024.8009490932618	1012.3284648561987	1015.6721614101538	12.4724842370631	9.128787683108044	-3.3436965539550556
420	PSORCOR-026	T2 Global Avg	50.72290228756634	50.88096513251256	50.752164053973914	-0.15806284494621536	-0.029261766407572054	0.1288010785386433
421	PSORCOR-026	T2 Apex Avg	51.764593212958495	51.89009765446747	50.994261926597254	-0.12550444150897277	0.770331286361241	0.8958357278702138
422	PSORCOR-026	T2 Midv Avg	50.39519420228025	50.998314810779405	50.31889689280723	-0.6031206084991538	0.07629730947301994	0.6794179179721738
423	PSORCOR-026	T2 Basal Avg	51.001471812905876	51.097103667870925	51.5613589071592	-0.095631854965049	-0.5598870942533267	-0.4642552392882777
424	PSORCOR-026	T2 AHA_1	51.6931703116693	51.61287105393171	51.69406351909123	0.08029925773758606	-0.0008932074219316632	-0.08119246515951772
425	PSORCOR-026	T2 AHA_2	53.075856513867855	52.93370791178204	55.960906599088496	0.14214860208581825	-2.885050085220641	-3.027198687306459
426	PSORCOR-026	T2 AHA_3	51.25993683548324	52.160780680022434	51.004649728065175	-0.900843844539196	0.25528710741806293	1.156130951957259
427	PSORCOR-026	T2 AHA_4	51.19458068835557	51.15742183060727	51.92697716747525	0.03715885774830241	-0.7323964791196786	-0.769555336867981
428	PSORCOR-026	T2 AHA_5	46.24180728053295	46.79992206791273	46.6230317977067	-0.5581147873797789	-0.3812245171737487	0.1768902702060302
429	PSORCOR-026	T2 AHA_6	49.691247280714514	49.39627614620109	49.28265966785386	0.2949711345134247	0.40858761286065004	0.11361647834722532
430	PSORCOR-026	T2 AHA_7	50.06161423741599	50.75044621792687	50.504368216733575	-0.6888319805108836	-0.44275397931758675	0.2460780011932968
431	PSORCOR-026	T2 AHA_8	51.278714100381045	51.2819313320859	50.613311534913706	-0.003217231704851997	0.665402565467339	0.668619797172191
432	PSORCOR-026	T2 AHA_9	51.21984517126076	51.2023852879168	51.440897654357386	0.017459883343960314	-0.22105248309662784	-0.23851236644058815
433	PSORCOR-026	T2 AHA_10	52.44240430960546	54.130442860056064	52.659513244096544	-1.6880385504506066	-0.2171089344910868	1.4709296159595198
434	PSORCOR-026	T2 AHA_11	45.949635715830574	47.09721961426358	46.408232781741795	-1.1475838984330053	-0.4585970659112206	0.6889868325217847
435	PSORCOR-026	T2 AHA_12	49.77056788226325	49.263311222330806	49.13387847856337	0.5072566599324446	0.6366894036998829	0.1294327437674383
436	PSORCOR-026	T2 AHA_13	50.31817091085673	50.0705560806598	50.32816163373886	0.2476148301969303	-0.009990722882129432	-0.25760555307905975
437	PSORCOR-026	T2 AHA_14	55.31323947507359	54.2545302903667	52.93316770138275	1.0587091847068848	2.380071773690837	1.321362588983952
438	PSORCOR-026	T2 AHA_15	52.13016612007106	53.239182700248435	52.29902492595442	-1.109016580177375	-0.16885880588336022	0.9401577742940148
439	PSORCOR-026	T2 AHA_16	48.64934525591831	48.98746091829923	48.3461591685307	-0.3381156623809147	0.30318608738761554	0.6413017497685303
440	PSORCOR-053	T1 PRE Global Avg	976.5205868694247	986.7941347747442	973.7675607959276	-10.273547905319447	2.7530260734971534	13.0265739788166
441	PSORCOR-053	T1 PRE Apex Avg	944.9050123762377	946.1931334426773	929.5195362134689	-1.2881210664396576	15.385476162768782	16.67359722920844
442	PSORCOR-053	T1 PRE Midv Avg	979.2224262830323	989.3528198349755	961.0759801537115	-10.130393551943257	18.146446129320793	28.27683968126405
443	PSORCOR-053	T1 PRE Basal Avg	999.4050892267019	1007.07434786303	1000.3476001979218	-7.669258636328095	-0.9425109712199173	6.726747665108178
444	PSORCOR-053	T1 PRE AHA_1	989.8302023707159	1019.4162334229173	940.6502691077604	-29.586031052201406	49.1799332629555	78.7659643151569
445	PSORCOR-053	T1 PRE AHA_2	1010.9887135562999	1005.1320826574372	1017.298274230046	5.856630898862704	-6.309560673746091	-12.166191572608795
446	PSORCOR-053	T1 PRE AHA_3	1009.6942495767797	1021.183402626433	1009.1740707398167	-11.489153049653282	0.5201788369630549	12.009331886616337
447	PSORCOR-053	T1 PRE AHA_4	990.5130394130309	998.9149529216775	1008.293797107517	-8.401913508646544	-17.780757694486056	-9.378844185839512
448	PSORCOR-053	T1 PRE AHA_5	966.9583957487348	974.6278673259197	969.9550296925229	-7.669471577184936	-2.9966339437880833	4.672837633396853
449	PSORCOR-053	T1 PRE AHA_6	990.1246554655471	991.0643580746472	999.5856441155269	-0.9397026091000953	-9.460988649979754	-8.521286040879659
450	PSORCOR-053	T1 PRE AHA_7	992.3159009232751	1012.634010664424	945.3100338737881	-20.318109741148874	47.00586704948694	67.32397679063581
451	PSORCOR-053	T1 PRE AHA_8	969.3658538601173	980.3346147530252	988.1875621769412	-10.96876089290788	-18.8217083168239	-7.852947423916021
452	PSORCOR-053	T1 PRE AHA_9	960.8677392729918	979.3608001293367	965.6262415775375	-18.49306085634487	-4.7585023045456865	13.734558551799182
453	PSORCOR-053	T1 PRE AHA_10	1003.3101840899626	996.7877484815331	985.0053815883682	6.522435608429532	18.304802501594395	11.782366893164863
454	PSORCOR-053	T1 PRE AHA_11	959.6378328330683	966.9786464545149	877.2173271272437	-7.340813621446614	82.42050570582455	89.76131932727117
455	PSORCOR-053	T1 PRE AHA_12	998.8202145713024	993.1689839479704	965.6098923445751	5.651230623331912	33.21032222672727	27.55909160339536
456	PSORCOR-053	T1 PRE AHA_13	948.0765090208508	959.3507540229209	927.2118225819256	-11.274245002070074	20.86468643892522	32.13893144099529
457	PSORCOR-053	T1 PRE AHA_14	965.5002435044953	951.1211873833066	947.8608603721931	14.379056121188682	17.639383132302214	3.2603270111135316
458	PSORCOR-053	T1 PRE AHA_15	946.8032182177953	944.363970287313	947.8609824031923	2.4392479304823382	-1.0577641853969908	-3.497012115879329
459	PSORCOR-053	T1 PRE AHA_16	917.7617979773414	927.9300002085917	878.3378622604822	-10.168202231250234	39.423935716859205	49.59213794810944
460	PSORCOR-053	T2 Global Avg	49.850173865020885	50.03730405227989	51.067936127958355	-0.1871301872590081	-1.2177622629374696	-1.0306320756784615
461	PSORCOR-053	T2 Apex Avg	50.573874332230986	50.428247617482754	51.39908134735722	0.1456267147482322	-0.8252070151262316	-0.9708337298744638
462	PSORCOR-053	T2 Midv Avg	49.796942291128346	50.238363169777806	51.82967625899281	-0.4414208786494598	-2.0327339678644663	-1.5913130892150065
463	PSORCOR-053	T2 Basal Avg	50.126121030944496	50.81650506459031	50.9318468534546	-0.6903840336458131	-0.8057258225101052	-0.11534178886429203
464	PSORCOR-053	T2 AHA_1	46.087083553560596	45.964089629234266	48.04776076349359	0.12299392432633027	-1.9606772099329959	-2.083671134259326
465	PSORCOR-053	T2 AHA_2	48.42376158288171	49.9754218066252	50.554064611900316	-1.5516602237434896	-2.130303029018606	-0.5786428052751162
466	PSORCOR-053	T2 AHA_3	53.484437771799804	54.23100823811246	53.351695407917525	-0.7465704663126544	0.13274236388227934	0.8793128301949338
467	PSORCOR-053	T2 AHA_4	52.1920352844014	51.66772498902363	52.90403668450425	0.5243102953777665	-0.7120014001028494	-1.236311695480616
468	PSORCOR-053	T2 AHA_5	49.054740081894494	48.57262574315719	49.35869443191847	0.48211433873730414	-0.30395435002397875	-0.7860686887612829
469	PSORCOR-053	T2 AHA_6	49.261149653696265	49.40288582924365	49.69893247166494	-0.14173617554738627	-0.43778281796867446	-0.2960466424212882
470	PSORCOR-053	T2 AHA_7	46.1085390100649	48.408940172090325	52.227238614776844	-2.300401162025423	-6.118699604711942	-3.818298442686519
471	PSORCOR-053	T2 AHA_8	48.80399041505097	49.84191633953762	49.37385347548203	-1.0379259244866503	-0.5698630604310608	0.4680628640555895
472	PSORCOR-053	T2 AHA_9	55.350591781404034	53.46941765690556	54.570530377218915	1.8811741244984717	0.780061404185119	-1.1011127203133526
473	PSORCOR-053	T2 AHA_10	48.97514158944299	50.05881971625802	51.67422988087362	-1.0836781268150304	-2.699088291430627	-1.6154101646155965
474	PSORCOR-053	T2 AHA_11	46.35505358175769	46.17167291832065	48.42791455627965	0.18338066343703474	-2.0728609745219657	-2.2562416379590005
475	PSORCOR-053	T2 AHA_12	48.82727323877359	49.16788918901558	52.46817347742701	-0.34061595024198965	-3.6409002386534155	-3.300284288411426
476	PSORCOR-053	T2 AHA_13	45.61770950205086	46.886769504579384	48.508271097081526	-1.2690600025285264	-2.8905615950306682	-1.6215015925021419
477	PSORCOR-053	T2 AHA_14	50.41385773199784	50.14784859831856	49.96833903269944	0.26600913367927603	0.4455186992983968	0.1795095656191208
478	PSORCOR-053	T2 AHA_15	54.32892104652539	54.00920512066404	55.51566442684662	0.31971592586134534	-1.1867433803212322	-1.5064593061825775
479	PSORCOR-053	T2 AHA_16	49.958737785428994	49.99593444057383	52.54400986196122	-0.0371966551448395	-2.5852720765322275	-2.548075421387388
480	PSORCOR-043	T1 PRE Global Avg	1002.5867566251552	1004.9112558188767	1007.4447286332552	-2.324499193721522	-4.857972008099978	-2.533472814378456
481	PSORCOR-043	T1 PRE Apex Avg	991.3061469986768	985.5178985770597	982.4819858858488	5.788248421617141	8.824161112828051	3.0359126912109105
482	PSORCOR-043	T1 PRE Midv Avg	1010.1176059414591	1024.682452941917	1027.8078636754476	-14.564847000457917	-17.69025773398846	-3.1254107335305434
483	PSORCOR-043	T1 PRE Basal Avg	1006.1272195028314	1005.4272826446368	1008.8535855656817	0.6999368581946328	-2.726366062850275	-3.4263029210449076
484	PSORCOR-043	T1 PRE AHA_1	988.9051145180455	989.784801836897	985.9333794716744	-0.8796873188515519	2.9717350463711227	3.8514223652226747
485	PSORCOR-043	T1 PRE AHA_2	995.9214835772013	994.8565316412285	996.9152782551519	1.0649519359728856	-0.9937946779505182	-2.058746613923404
486	PSORCOR-043	T1 PRE AHA_3	1030.490830208213	1035.1520864581485	1028.1972233619545	-4.661256249935377	2.2936068462586263	6.9548630961940034
487	PSORCOR-043	T1 PRE AHA_4	992.3553627408394	997.763268554379	1016.9662090275615	-5.407905813539628	-24.610846286722108	-19.20294047318248
488	PSORCOR-043	T1 PRE AHA_5	988.753569543257	987.4552214539832	987.700413162241	1.2983480892737589	1.0531563810159241	-0.24519170825783476
489	PSORCOR-043	T1 PRE AHA_6	1020.9546325328516	1012.5273269860882	1023.4471725426874	8.427305546763478	-2.492540009835807	-10.919845556599284
490	PSORCOR-043	T1 PRE AHA_7	990.0534567649094	1022.1620815436838	983.2991026996269	-32.10862477877447	6.754354065282428	38.8629788440569
491	PSORCOR-043	T1 PRE AHA_8	1008.9630300554387	1014.0373971787255	1001.2053377708735	-5.074367123286834	7.757692284565223	12.832059407852057
492	PSORCOR-043	T1 PRE AHA_9	1003.2537270873657	1002.6986237837223	1001.9264268288214	0.5551033036434774	1.3273002585443692	0.7721969549008918
493	PSORCOR-043	T1 PRE AHA_10	1021.0846586430039	1047.062042571672	1070.6087479377647	-25.977383928668132	-49.52408929476087	-23.546705366092738
494	PSORCOR-043	T1 PRE AHA_11	1012.5826114154509	1032.4539779448721	1064.0536412499714	-19.871366529421266	-51.47102983452055	-31.599663305099284
495	PSORCOR-043	T1 PRE AHA_12	1023.767641667618	1031.9919769437897	1084.3397394358567	-8.2243352761717	-60.57209776823868	-52.34776249206698
496	PSORCOR-043	T1 PRE AHA_13	943.2765875556992	916.488467560067	904.5496116435788	26.7881199956322	38.72697591212034	11.938855916488137
497	PSORCOR-043	T1 PRE AHA_14	993.3498784485977	990.3684829955579	989.5055836793075	2.981395453039795	3.8442947692901726	0.8628993162503775
498	PSORCOR-043	T1 PRE AHA_15	995.8776793190427	1000.7162792134402	1003.2261046292572	-4.8385998943974755	-7.348425310214452	-2.5098254158169766
499	PSORCOR-043	T1 PRE AHA_16	1012.8161319692783	1014.5920196834645	1017.3325732695871	-1.775887714186183	-4.51644130030877	-2.740553586122587
500	PSORCOR-043	T2 Global Avg	46.105696958893176	46.44253502885654	46.735122277758194	-0.3368380699633633	-0.6294253188650174	-0.2925872489016541
501	PSORCOR-043	T2 Apex Avg	43.88924134284959	44.36183460777657	44.67605456212747	-0.47259326492698506	-0.7868132192778816	-0.31421995435089656
502	PSORCOR-043	T2 Midv Avg	46.25638708617432	46.645001844726714	46.70648937085807	-0.3886147585523929	-0.45010228468375146	-0.06148752613135855
503	PSORCOR-043	T2 Basal Avg	47.58506553044604	48.15776961003461	48.47285540393363	-0.5727040795885756	-0.8877898734875913	-0.3150857938990157
504	PSORCOR-043	T2 AHA_1	44.0870494005216	44.62405877366747	44.99252981536148	-0.5370093731458709	-0.9054804148398787	-0.3684710416940078
505	PSORCOR-043	T2 AHA_2	49.012746017980355	49.63596259133241	50.150022942523286	-0.6232165733520532	-1.137276924542931	-0.5140603511908779
506	PSORCOR-043	T2 AHA_3	49.280801720670325	50.00326807117558	49.89784361905211	-0.7224663505052575	-0.6170418983817854	0.10542445212347218
507	PSORCOR-043	T2 AHA_4	48.86183875329961	47.80216865306743	50.340990692456	1.0596701002321751	-1.4791519391563952	-2.5388220393885703
508	PSORCOR-043	T2 AHA_5	47.603696345681875	47.505314015839545	48.34145378192383	0.09838232984233031	-0.7377574362419566	-0.8361397660842869
509	PSORCOR-043	T2 AHA_6	45.12214120933596	45.49212108650819	44.212016740271714	-0.36997987717223424	0.9101244690642432	1.2801043462364774
510	PSORCOR-043	T2 AHA_7	42.32762590081053	44.12155095155632	43.43195744309338	-1.7939250507457913	-1.10433154228285	0.6895935084629414
511	PSORCOR-043	T2 AHA_8	46.50474955150227	47.793240418062936	47.40996401545797	-1.2884908665606645	-0.9052144639557014	0.3832764026049631
512	PSORCOR-043	T2 AHA_9	47.41801839246403	47.37497948859287	48.432496632053024	0.04303890387115672	-1.0144782395889962	-1.057517143460153
513	PSORCOR-043	T2 AHA_10	48.69412307318308	48.281119298160114	49.632333962802335	0.4130037750229647	-0.9382108896192562	-1.351214664642221
514	PSORCOR-043	T2 AHA_11	45.90861680774406	45.11382071440075	44.760501595604815	0.794796093343308	1.1481152121392455	0.35331911879593747
515	PSORCOR-043	T2 AHA_12	43.523620566325945	44.12112671961181	43.542044119839176	-0.5975061532858632	-0.018423553513230218	0.579082599772633
516	PSORCOR-043	T2 AHA_13	42.67977120892252	42.831972206142424	43.34099421681058	-0.1522009972199072	-0.6612230078880614	-0.5090220106681542
517	PSORCOR-043	T2 AHA_14	43.24362367534568	43.5634395624659	44.32236108667223	-0.319815887120221	-1.07873741132655	-0.758921524206329
518	PSORCOR-043	T2 AHA_15	45.09953922706759	46.11659676312206	46.07240280457401	-1.0170575360544731	-0.9728635775064234	0.04419395854804975
519	PSORCOR-043	T2 AHA_16	43.49007099665689	43.86893593043241	43.64611174103919	-0.37886493377551744	-0.15604074438230242	0.22282418939321502
520	PSORCOR-060	T1 PRE Global Avg	1001.1226500255847	1001.1226500255847	996.4323124700813	0.0	4.6903375555033335	4.6903375555033335
521	PSORCOR-060	T1 PRE Apex Avg	975.5951260504202	975.5951260504202	982.5524845633637	0.0	-6.957358512943529	-6.957358512943529
522	PSORCOR-060	T1 PRE Midv Avg	1007.9841249354672	1007.9841249354672	999.5844504021447	0.0	8.399674533322468	8.399674533322468
523	PSORCOR-060	T1 PRE Basal Avg	1016.5068224458469	1016.5068224458469	1008.2852417985162	0.0	8.221580647330711	8.221580647330711
524	PSORCOR-060	T1 PRE AHA_1	1004.5147763492787	1004.5147763492787	1008.3939561771281	0.0	-3.8791798278493843	-3.8791798278493843
525	PSORCOR-060	T1 PRE AHA_2	1024.5529101559762	1024.5529101559762	1015.5846610004447	0.0	8.968249155531453	8.968249155531453
526	PSORCOR-060	T1 PRE AHA_3	1026.8426402319744	1026.8426402319744	1021.1202363470281	0.0	5.722403884946289	5.722403884946289
527	PSORCOR-060	T1 PRE AHA_4	1015.8391717912814	1015.8391717912814	1014.5000672973127	0.0	1.339104493968648	1.339104493968648
528	PSORCOR-060	T1 PRE AHA_5	952.7802900736915	952.7802900736915	958.1788789922916	0.0	-5.398588918600126	-5.398588918600126
529	PSORCOR-060	T1 PRE AHA_6	1036.4850418156368	1036.4850418156368	1000.7730043980512	0.0	35.712037417585634	35.712037417585634
530	PSORCOR-060	T1 PRE AHA_7	1078.220080852798	1078.220080852798	1092.0518275633572	0.0	-13.831746710559173	-13.831746710559173
531	PSORCOR-060	T1 PRE AHA_8	1007.0374993796672	1007.0374993796672	993.6495040798162	0.0	13.387995299851013	13.387995299851013
532	PSORCOR-060	T1 PRE AHA_9	1011.3036179025908	1011.3036179025908	1014.5426778187884	0.0	-3.239059916197675	-3.239059916197675
533	PSORCOR-060	T1 PRE AHA_10	967.8762244611357	967.8762244611357	962.0343061080983	0.0	5.841918353037386	5.841918353037386
534	PSORCOR-060	T1 PRE AHA_11	982.7564997035314	982.7564997035314	972.6275429897577	0.0	10.128956713773732	10.128956713773732
535	PSORCOR-060	T1 PRE AHA_12	993.4498326152589	993.4498326152589	991.8241225051449	0.0	1.6257101101139142	1.6257101101139142
536	PSORCOR-060	T1 PRE AHA_13	984.4151490754313	984.4151490754313	998.4043747824719	0.0	-13.989225707040646	-13.989225707040646
537	PSORCOR-060	T1 PRE AHA_14	951.3420954636845	951.3420954636845	952.3521770165885	0.0	-1.010081552904012	-1.010081552904012
538	PSORCOR-060	T1 PRE AHA_15	968.7264544974468	968.7264544974468	976.299601380222	0.0	-7.573146882775291	-7.573146882775291
539	PSORCOR-060	T1 PRE AHA_16	998.347444640477	998.347444640477	993.5217507171413	0.0	4.825693923335621	4.825693923335621
540	PSORCOR-060	T2 Global Avg	48.95762443288869	48.95762443288869	48.479759284559776	0.0	0.4778651483289167	0.4778651483289167
541	PSORCOR-060	T2 Apex Avg	49.46112633939696	49.46112633939696	48.72433337799812	0.0	0.7367929613988409	0.7367929613988409
542	PSORCOR-060	T2 Midv Avg	49.63512170256149	49.63512170256149	48.78330272822666	0.0	0.851818974334833	0.851818974334833
543	PSORCOR-060	T2 Basal Avg	49.18962174327016	49.18962174327016	48.76188887829982	0.0	0.4277328649703378	0.4277328649703378
544	PSORCOR-060	T2 AHA_1	49.22442667200015	49.22442667200015	49.28942951200269	0.0	-0.06500284000254197	-0.06500284000254197
545	PSORCOR-060	T2 AHA_2	49.640894809868016	49.640894809868016	47.66413228159381	0.0	1.9767625282742074	1.9767625282742074
546	PSORCOR-060	T2 AHA_3	50.61398975488331	50.61398975488331	50.30232553083075	0.0	0.31166422405256355	0.31166422405256355
547	PSORCOR-060	T2 AHA_4	48.1634221653522	48.1634221653522	49.03888405898527	0.0	-0.8754618936330658	-0.8754618936330658
548	PSORCOR-060	T2 AHA_5	46.50194799890591	46.50194799890591	46.89821053586947	0.0	-0.3962625369635546	-0.3962625369635546
549	PSORCOR-060	T2 AHA_6	47.1019787096241	47.1019787096241	46.79807621602329	0.0	0.303902493600809	0.303902493600809
550	PSORCOR-060	T2 AHA_7	50.47487955072142	50.47487955072142	49.817156591029615	0.0	0.657722959691803	0.657722959691803
551	PSORCOR-060	T2 AHA_8	51.38983496613378	51.38983496613378	50.1547267557082	0.0	1.2351082104255866	1.2351082104255866
552	PSORCOR-060	T2 AHA_9	48.48829678900299	48.48829678900299	48.99864652435558	0.0	-0.510349735352591	-0.510349735352591
553	PSORCOR-060	T2 AHA_10	48.75843804166363	48.75843804166363	47.95472802635139	0.0	0.803710015312241	0.803710015312241
554	PSORCOR-060	T2 AHA_11	46.781235503634875	46.781235503634875	45.944428378227265	0.0	0.8368071254076099	0.8368071254076099
555	PSORCOR-060	T2 AHA_12	47.81494252791703	47.81494252791703	48.20269876473741	0.0	-0.38775623682037974	-0.38775623682037974
556	PSORCOR-060	T2 AHA_13	48.04570792335263	48.04570792335263	47.48118344372989	0.0	0.5645244796227402	0.5645244796227402
557	PSORCOR-060	T2 AHA_14	51.63470285345639	51.63470285345639	49.18305157669021	0.0	2.451651276766178	2.451651276766178
558	PSORCOR-060	T2 AHA_15	48.336103820323835	48.336103820323835	48.98226031220998	0.0	-0.6461564918861455	-0.6461564918861455
559	PSORCOR-060	T2 AHA_16	48.601930636374384	48.601930636374384	48.543998112285294	0.0	0.057932524089089554	0.057932524089089554
560	PSORCOR-042	T1 PRE Global Avg	1001.0037639071238	995.4788222394731	1000.0438422665868	5.524941667650751	0.9599216405370044	-4.565020027113746
561	PSORCOR-042	T1 PRE Apex Avg	1020.4936942444414	993.3827676240209	1020.518920053158	27.110926620420514	-0.02522580871664104	-27.136152429137155
562	PSORCOR-042	T1 PRE Midv Avg	1013.9370362332018	1008.4212834511769	1010.5467717072754	5.515752782024833	3.390264525926341	-2.1254882560984925
563	PSORCOR-042	T1 PRE Basal Avg	993.8390397688584	996.9195735860231	993.1714033670191	-3.080533817164792	0.6676364018392178	3.7481702190040096
564	PSORCOR-042	T1 PRE AHA_1	990.1827411215216	988.6966042319682	987.9043736435601	1.4861368895534497	2.278367477961524	0.7922305884080743
565	PSORCOR-042	T1 PRE AHA_2	1001.2530759495482	1006.1653880985266	1002.8805315525252	-4.912312148978344	-1.6274556029769656	3.2848565460013788
566	PSORCOR-042	T1 PRE AHA_3	1007.4520309846089	1005.5564762523627	1006.6396178865275	1.8955547322461825	0.8124130980813788	-1.0831416341648037
567	PSORCOR-042	T1 PRE AHA_4	996.2743033004318	995.1768950910766	994.5264415807214	1.0974082093551942	1.7478617197103858	0.6504535103551916
568	PSORCOR-042	T1 PRE AHA_5	951.7288164916645	959.8656162907679	954.5697054279435	-8.136799799103414	-2.8408889362790433	5.295910862824371
569	PSORCOR-042	T1 PRE AHA_6	971.6573770282199	985.9071100941053	972.1767660702914	-14.24973306588538	-0.5193890420714524	13.730344023813927
570	PSORCOR-042	T1 PRE AHA_7	1032.7988066676457	1038.310758179052	1026.1924624072244	-5.511951511406323	6.606344260421338	12.118295771827661
571	PSORCOR-042	T1 PRE AHA_8	1011.2145129174463	1010.0759046280607	1010.3222963309955	1.1386082893856155	0.892216586450786	-0.24639170293482948
572	PSORCOR-042	T1 PRE AHA_9	985.5266381059272	990.2499452979239	986.162394446893	-4.723307191996696	-0.6357563409658269	4.087550851030869
573	PSORCOR-042	T1 PRE AHA_10	1028.7120182905894	1022.4411851334145	1028.457898781095	6.270833157174934	0.2541195094943305	-6.016713647680604
574	PSORCOR-042	T1 PRE AHA_11	984.1055037480068	961.9558514972077	980.2217246861608	22.149652250799022	3.883779061845985	-18.265873188953037
575	PSORCOR-042	T1 PRE AHA_12	1018.4162792866885	996.1106780452203	1007.9668862683758	22.30560124146814	10.449393018312662	-11.856208223155477
576	PSORCOR-042	T1 PRE AHA_13	1044.1050013305596	970.749156635148	1058.9478005648284	73.35584469541163	-14.842799234268796	-88.19864392968043
577	PSORCOR-042	T1 PRE AHA_14	1003.401225601956	976.5694866972017	1000.1991497528464	26.831738904754275	3.2020758491095194	-23.629663055644755
578	PSORCOR-042	T1 PRE AHA_15	977.1433789452692	1012.8483892027285	983.0643542620718	-35.70501025745932	-5.920975316802583	29.78403494065674
579	PSORCOR-042	T1 PRE AHA_16	1043.1294353934777	1004.0983803351481	1035.4428007222741	39.03105505832957	7.686634671203592	-31.34442038712598
580	PSORCOR-042	T2 Global Avg	49.05027115013851	48.83509280877893	48.38189857727907	0.21517834135957514	0.6683725728594396	0.4531942314998645
581	PSORCOR-042	T2 Apex Avg	50.02416069425258	48.33459302325582	48.47241661815752	1.6895676709967589	1.551744076095062	-0.13782359490169682
582	PSORCOR-042	T2 Midv Avg	49.587335522373756	49.20842861809866	49.13249122760203	0.3789069042750981	0.45484429477172483	0.07593739049662673
583	PSORCOR-042	T2 Basal Avg	49.4184505628859	49.722411222553546	48.66887840142647	-0.30396065966764496	0.7495721614594331	1.053532821127078
584	PSORCOR-042	T2 AHA_1	48.661964249636426	49.2865522376691	47.30762850087253	-0.6245879880326726	1.3543357487638943	1.9789237367965669
585	PSORCOR-042	T2 AHA_2	49.0210850368648	48.60182271042539	48.22565370910452	0.41926232643940864	0.7954313277602765	0.37616900132086784
586	PSORCOR-042	T2 AHA_3	51.176778001231526	51.21088754943335	51.037056480616165	-0.0341095482018261	0.13972152061536036	0.17383106881718646
587	PSORCOR-042	T2 AHA_4	49.35033454120582	50.101909791673556	49.192599735935644	-0.751575250467738	0.1577348052701737	0.9093100557379117
588	PSORCOR-042	T2 AHA_5	47.807846673838675	48.834081112391715	47.84752926893896	-1.0262344385530398	-0.039682595100288154	0.9865518434527516
589	PSORCOR-042	T2 AHA_6	46.560022528819665	46.53043506557593	46.29964952428837	0.029587463243736067	0.26037300453129575	0.23078554128755968
590	PSORCOR-042	T2 AHA_7	48.652090735988196	48.85353672269072	48.97011626502205	-0.20144598670252378	-0.3180255290338536	-0.11657954233132983
591	PSORCOR-042	T2 AHA_8	48.82495360049452	48.466125331833766	47.983352269078836	0.35882826866075135	0.8416013314156814	0.48277306275493004
592	PSORCOR-042	T2 AHA_9	48.53319236727447	48.07573380042445	48.25443970980274	0.45745856685001485	0.2787526574717276	-0.17870590937828723
593	PSORCOR-042	T2 AHA_10	50.21088697375746	50.107886033620076	49.64819627261033	0.10300094013738459	0.5626907011471332	0.45968976100974857
594	PSORCOR-042	T2 AHA_11	47.862708563523334	48.43322873238244	47.92086702311709	-0.5705201688591046	-0.05815845959375565	0.512361709265349
595	PSORCOR-042	T2 AHA_12	49.34058853987666	48.88175220643959	48.97703160373029	0.45883633343706975	0.36355693614637374	-0.09527939729069601
596	PSORCOR-042	T2 AHA_13	47.80701427979069	47.42746155778714	47.76669593382549	0.3795527220035524	0.040318345965204117	-0.3392343760383483
597	PSORCOR-042	T2 AHA_14	48.90363507400245	48.265632339006636	48.18397986922084	0.6380027349958155	0.7196552047816098	0.08165246978579432
598	PSORCOR-042	T2 AHA_15	50.717106961142264	47.634838528771695	47.374576743140345	3.0822684323705687	3.3425302180019187	0.26026178563135005
599	PSORCOR-042	T2 AHA_16	51.07879353286782	48.51436172138119	48.81940635521011	2.564431811486628	2.2593871776577075	-0.30504463382892055
600	PSORCOR-059	T1 PRE Global Avg	1020.4275467830097	1023.3815464840691	1018.3993657109655	-2.953999701059388	2.0281810720441626	4.982180773103551
601	PSORCOR-059	T1 PRE Apex Avg	938.566030180408	959.2271028037383	937.713213535189	-20.661072623330256	0.8528166452190362	21.513889268549292
602	PSORCOR-059	T1 PRE Midv Avg	1034.474563494846	1032.8419622425629	1034.5786139048532	1.632601252283166	-0.10405041000717574	-1.7366516622903418
603	PSORCOR-059	T1 PRE Basal Avg	1038.3139486644895	1038.5337436799296	1035.3860051217173	-0.21979501544001323	2.9279435427722547	3.147738558212268
604	PSORCOR-059	T1 PRE AHA_1	996.9229674078646	992.5623454081676	998.6373280705086	4.360621999696946	-1.714360662644026	-6.074982662340972
605	PSORCOR-059	T1 PRE AHA_2	1033.6367356126839	1021.2370693199127	1030.1791925380696	12.399666292771144	3.45754307461425	-8.942123218156894
606	PSORCOR-059	T1 PRE AHA_3	1051.0946980430806	1053.0293927506525	1048.71098462697	-1.9346947075719072	2.383713416110595	4.318408123682502
607	PSORCOR-059	T1 PRE AHA_4	1086.0889987723815	1089.2699697579126	1087.9184917077919	-3.1809709855310757	-1.8294929354103715	1.3514780501207042
608	PSORCOR-059	T1 PRE AHA_5	1011.1741620281867	1011.1430276562932	1011.8000437462237	0.03113437189358592	-0.6258817180369078	-0.6570160899304938
609	PSORCOR-059	T1 PRE AHA_6	1016.587326256634	1021.7194343577266	1016.3389280869818	-5.132108101092626	0.24839816965220507	5.3805062707448315
610	PSORCOR-059	T1 PRE AHA_7	936.9342186791702	947.2753233960759	936.0440341874504	-10.341104716905761	0.890184491719765	11.231289208625526
611	PSORCOR-059	T1 PRE AHA_8	1021.5915636837838	1047.1243067934754	1026.22385616153	-25.532743109691637	-4.632292477746205	20.900450631945432
612	PSORCOR-059	T1 PRE AHA_9	1026.0985330363862	1012.1589391261886	1018.561018126143	13.939593910197686	7.537514910243203	-6.402078999954483
613	PSORCOR-059	T1 PRE AHA_10	1015.9295409597881	1023.0227973411957	1017.3336119888414	-7.093256381407514	-1.4040710290532843	5.6891853523542295
614	PSORCOR-059	T1 PRE AHA_11	1070.3136352389954	1081.7941138543697	1074.473299607349	-11.480478615374295	-4.15966436835356	7.320814247020735
615	PSORCOR-059	T1 PRE AHA_12	1098.8825943154343	1084.7483590948013	1116.4880128079276	14.134235220632945	-17.6054184924933	-31.739653713126245
616	PSORCOR-059	T1 PRE AHA_13	922.3741080712301	947.6119431787664	922.3265696409187	-25.237835107536284	0.04753843031141969	25.285373537847704
617	PSORCOR-059	T1 PRE AHA_14	926.1352628082594	921.4460755352504	923.781295283848	4.689187273008997	2.3539675244114733	-2.335219748597524
618	PSORCOR-059	T1 PRE AHA_15	959.7079466385428	973.6022415099235	959.6983966860387	-13.89429487138068	0.009549952504130488	13.90384482388481
619	PSORCOR-059	T1 PRE AHA_16	950.1074027617832	990.3904559715503	950.1415904615632	-40.283053209767104	-0.034187699779977265	40.24886550998713
620	PSORCOR-059	T2 Global Avg	51.86827138098322	51.93770654917105	51.34684498239547	-0.06943516818783024	0.5214263985877494	0.5908615667755797
621	PSORCOR-059	T2 Apex Avg	51.51607867063848	51.54902912621359	51.26637447667464	-0.03295045557511145	0.24970419396383647	0.2826546495389479
622	PSORCOR-059	T2 Midv Avg	52.621921613730876	52.58761507729721	52.019476956839796	0.0343065364336681	0.6024446568910804	0.5681381204574123
623	PSORCOR-059	T2 Basal Avg	52.489026895075874	52.29459377526273	51.64966906737169	0.19443311981314082	0.839357827704184	0.6449247078910432
624	PSORCOR-059	T2 AHA_1	49.685475946620514	51.05524611110523	49.719217060666196	-1.369770164484713	-0.03374111404568225	1.3360290504390306
625	PSORCOR-059	T2 AHA_2	53.31027505949053	52.53555138839627	51.85686107928569	0.7747236710942573	1.4534139802048358	0.6786903091105785
626	PSORCOR-059	T2 AHA_3	53.667022543519444	53.131271290928574	51.89537943934968	0.5357512525908703	1.7716431041697618	1.2358918515788915
627	PSORCOR-059	T2 AHA_4	53.90501959413673	52.746689811149075	53.76852126262207	1.158329782987657	0.13649833151465884	-1.0218314514729983
628	PSORCOR-059	T2 AHA_5	49.497100838794715	51.01469666466337	51.82606257293258	-1.5175958258686535	-2.328961734137863	-0.8113659082692095
629	PSORCOR-059	T2 AHA_6	49.73624934401412	50.502798782438816	48.26399346377965	-0.7665494384246969	1.4722558802344707	2.2388053186591677
630	PSORCOR-059	T2 AHA_7	50.83426172692172	49.63367172726857	49.9636367135224	1.2005899996531468	0.8706250133993194	-0.3299649862538274
631	PSORCOR-059	T2 AHA_8	54.72638269275244	56.678668082392015	53.98817806405584	-1.9522853896395773	0.7382046286966002	2.6904900183361775
632	PSORCOR-059	T2 AHA_9	53.09040352826437	51.57393987784619	52.01916545875621	1.5164636504181743	1.071238069508155	-0.4452255809100194
633	PSORCOR-059	T2 AHA_10	51.745908902881325	53.746946791670446	52.87778802020908	-2.0010378887891207	-1.131879117327756	0.8691587714613647
634	PSORCOR-059	T2 AHA_11	50.53917287928097	50.69068517370579	50.127342666921706	-0.15151229442481906	0.41183021235926276	0.5633425067840818
635	PSORCOR-059	T2 AHA_12	51.89874584508256	50.11299059748001	51.254869778321996	1.7857552476025518	0.6438760667605621	-1.1418791808419897
636	PSORCOR-059	T2 AHA_13	49.48177632629166	49.9796640891669	49.52113861134038	-0.4978877628752443	-0.03936228504872474	0.45852547782651953
637	PSORCOR-059	T2 AHA_14	51.2842160734817	51.463356618425884	50.632038978488964	-0.17914054494418252	0.6521770949927372	0.8313176399369198
638	PSORCOR-059	T2 AHA_15	51.38366194141976	51.82261221609363	51.040071321656576	-0.4389502746738714	0.3435906197631837	0.7825408944370551
639	PSORCOR-059	T2 AHA_16	52.10526649435017	51.655787570756445	52.118809279534695	0.4494789235937233	-0.013542785184526451	-0.4630217087782498
640	PSORCOR-015	T1 PRE Global Avg	944.6261096021277	952.5614066765262	942.6695599668247	-7.935297074398477	1.956549635302963	9.89184670970144
641	PSORCOR-015	T1 PRE Apex Avg	924.1912884883596	941.4800543970988	923.3090439911526	-17.28876590873915	0.8822444972070116	18.171010405946163
642	PSORCOR-015	T1 PRE Midv Avg	949.5065713008494	961.9767555904276	943.6108494679924	-12.470184289578242	5.895721832857021	18.365906122435263
643	PSORCOR-015	T1 PRE Basal Avg	958.8263452839107	955.8258366595026	954.1847066299513	3.0005086244080985	4.641638653959376	1.6411300295512774
644	PSORCOR-015	T1 PRE AHA_1	961.1430354155475	957.8976269793728	966.4256632097563	3.245408436174671	-5.282627794208793	-8.528036230383464
645	PSORCOR-015	T1 PRE AHA_2	997.1524032529138	991.9469025381329	986.9383055367308	5.2055007147808965	10.214097716183005	5.008597001402109
646	PSORCOR-015	T1 PRE AHA_3	944.888858985918	947.445147250856	941.9380958100945	-2.5562882649380754	2.950763175823454	5.507051440761529
647	PSORCOR-015	T1 PRE AHA_4	972.6606818884034	962.3775660880038	969.2112905402686	10.283115800399514	3.4493913481347818	-6.8337244522647325
648	PSORCOR-015	T1 PRE AHA_5	904.9107090677331	901.959186721805	905.5682642280376	2.9515223459280833	-0.6575551603044687	-3.609077506232552
649	PSORCOR-015	T1 PRE AHA_6	940.9250875495736	935.7541693991748	938.8225310135971	5.1709181503988475	2.1025565359765324	-3.068361614422315
650	PSORCOR-015	T1 PRE AHA_7	982.4593191547349	965.6197268487989	953.5511585436931	16.83959230593598	28.908160611041808	12.068568305105828
651	PSORCOR-015	T1 PRE AHA_8	951.0284391768934	944.2068901485079	950.6056747674977	6.821549028385448	0.4227644093956542	-6.398784618989794
652	PSORCOR-015	T1 PRE AHA_9	965.0105755558093	966.1664944044435	968.5675878449556	-1.155918848634201	-3.5570122891463143	-2.4010934405121134
653	PSORCOR-015	T1 PRE AHA_10	955.114213934536	957.2261964060245	951.9314126845625	-2.1119824714885453	3.1828012499735223	5.294783721462068
654	PSORCOR-015	T1 PRE AHA_11	947.4363932987204	968.5149713076975	949.9701699461986	-21.078578008977047	-2.5337766474781347	18.544801361498912
655	PSORCOR-015	T1 PRE AHA_12	881.4267918855314	960.9363303662323	885.8767549881663	-79.50953848070083	-4.449963102634911	75.05957537806592
656	PSORCOR-015	T1 PRE AHA_13	890.5363108209316	940.461388714519	889.1794863460509	-49.9250778935874	1.356824474880682	51.28190236846808
657	PSORCOR-015	T1 PRE AHA_14	951.5023974615119	923.1696785043234	931.7388952484669	28.33271895718849	19.763502213045058	-8.569216744143432
658	PSORCOR-015	T1 PRE AHA_15	942.690609917572	943.5283907829562	945.6798815423343	-0.8377808653841612	-2.9892716247622957	-2.1514907593781345
659	PSORCOR-015	T1 PRE AHA_16	894.4206747793944	964.1706781525762	918.3818317686091	-69.75000337318181	-23.961156989214714	45.7888463839671
660	PSORCOR-015	T2 Global Avg	49.34889850615123	48.99012398899991	48.08879542794788	0.3587745171513177	1.2601030782033504	0.9013285610520327
661	PSORCOR-015	T2 Apex Avg	50.99901416273258	50.08842139595564	48.87932918786509	0.9105927667769365	2.1196849748674893	1.2090922080905528
662	PSORCOR-015	T2 Midv Avg	49.631982475355976	49.436844672031214	47.95613470347901	0.19513780332476216	1.6758477718769669	1.4807099685522047
663	PSORCOR-015	T2 Basal Avg	49.65670995670995	49.01616135662899	48.77682542316629	0.6405486000809617	0.8798845335436667	0.239335933462705
664	PSORCOR-015	T2 AHA_1	49.23283899091722	48.05973433809225	47.47962271810155	1.173104652824975	1.7532162728156706	0.5801116199906957
665	PSORCOR-015	T2 AHA_2	50.41819790776682	49.73474632826337	50.00936708972925	0.6834515795034477	0.4088308180375648	-0.2746207614658829
666	PSORCOR-015	T2 AHA_3	48.747309116005255	49.427201900327596	48.42316618939892	-0.679892784322341	0.3241429266063349	1.004035710928676
667	PSORCOR-015	T2 AHA_4	48.29501513556014	48.81046571049614	48.29548254295163	-0.515450574935997	-0.0004674073914898713	0.5149831675445071
668	PSORCOR-015	T2 AHA_5	45.50444386687903	45.09843120585144	45.17309521511661	0.4060126610275887	0.33134865176241846	-0.07466400926517025
669	PSORCOR-015	T2 AHA_6	50.540906974230815	49.23898541324942	49.31008296199125	1.3019215609813983	1.230824012239566	-0.07109754874183238
670	PSORCOR-015	T2 AHA_7	49.38875967734791	52.05547498890784	46.664856137853974	-2.6667153115599262	2.7239035394939393	5.3906188510538655
671	PSORCOR-015	T2 AHA_8	48.47147941771981	50.33610569479915	47.243963979548795	-1.8646262770793385	1.227515438171018	3.0921417152503565
672	PSORCOR-015	T2 AHA_9	52.03393201063156	49.64861058585259	49.76340670949672	2.3853214247789722	2.270525301134839	-0.11479612364413327
673	PSORCOR-015	T2 AHA_10	47.24794763226237	47.110107582586096	47.25892999749717	0.13784004967627084	-0.010982365234802671	-0.1488224149110735
674	PSORCOR-015	T2 AHA_11	45.551664050907775	44.515147904723726	44.88975363486523	1.0365161461840486	0.6619104160425451	-0.37460573014150356
675	PSORCOR-015	T2 AHA_12	50.6094528996813	49.881259273817335	49.07078584047055	0.7281936258639661	1.538667059210752	0.810473433346786
676	PSORCOR-015	T2 AHA_13	50.209389816097556	49.47395698758063	48.24475025658868	0.7354328285169274	1.9646395595088748	1.2292067309919474
677	PSORCOR-015	T2 AHA_14	52.141537918105215	50.577793106816	49.77780948686933	1.5637448112892116	2.3637284312358844	0.7999836199466728
678	PSORCOR-015	T2 AHA_15	50.826552266474394	51.15487592412361	49.46377269904197	-0.32832365764921434	1.3627795674324261	1.6911032250816405
679	PSORCOR-015	T2 AHA_16	47.681032566310414	47.04900183982006	46.53371493790857	0.6320307264903562	1.1473176284018436	0.5152869019114874
680	PSORCOR-051	T1 PRE Global Avg	997.2424373330308	1001.9938392720231	998.9943794643029	-4.7514019389923305	-1.7519421312721306	2.9994598077202
681	PSORCOR-051	T1 PRE Apex Avg	940.9876399253732	971.2790288560786	922.8092399403874	-30.291388930705466	18.17839998498573	48.4697889156912
682	PSORCOR-051	T1 PRE Midv Avg	1004.7127515567187	1007.1266908828916	1013.3085301302932	-2.4139393261729083	-8.595778573574535	-6.181839247401626
683	PSORCOR-051	T1 PRE Basal Avg	1012.2394722450096	1017.6011156986733	1016.7231237322516	-5.36164345366376	-4.483651487242014	0.8779919664217459
684	PSORCOR-051	T1 PRE AHA_1	1000.7677780855937	985.6398961110475	984.3764534630085	15.127881974546199	16.391324622585216	1.2634426480390175
685	PSORCOR-051	T1 PRE AHA_2	1018.2962349408946	1018.6078181213857	1030.9358389542556	-0.311583180491084	-12.639604013361009	-12.328020832869925
686	PSORCOR-051	T1 PRE AHA_3	1021.0381288523746	1034.3750535960946	1016.8785500372416	-13.336924743720033	4.159578815133045	17.496503558853078
687	PSORCOR-051	T1 PRE AHA_4	971.7523897354283	979.7223538568658	980.051620492034	-7.969964121437442	-8.299230756605652	-0.3292666351682101
688	PSORCOR-051	T1 PRE AHA_5	1024.6828665905382	1043.4756922081315	1042.369093621365	-18.79282561759328	-17.686227030826785	1.106598586766495
689	PSORCOR-051	T1 PRE AHA_6	1019.0600998066124	1024.428233195788	1027.4187947445446	-5.3681333891755685	-8.358694937932228	-2.9905615487566592
690	PSORCOR-051	T1 PRE AHA_7	1014.6434860754349	1002.8744582954051	1011.4046562055423	11.769027780029774	3.2388298698925837	-8.53019791013719
691	PSORCOR-051	T1 PRE AHA_8	998.2873454622784	1015.3460600361128	1024.531096627716	-17.058714573834436	-26.243751165437516	-9.18503659160308
692	PSORCOR-051	T1 PRE AHA_9	1008.4004634472897	1010.6800072579857	1013.9760431080326	-2.2795438106960546	-5.57557966074296	-3.2960358500469056
693	PSORCOR-051	T1 PRE AHA_10	985.7951757128466	984.0969073457284	988.3988840279195	1.698268367118203	-2.603708315072936	-4.301976682191139
694	PSORCOR-051	T1 PRE AHA_11	1020.5603160268419	1020.374232463184	1036.9123837667457	0.18608356365791678	-16.352067739903873	-16.53815130356179
695	PSORCOR-051	T1 PRE AHA_12	984.3612729185463	982.1776139155471	984.9763167075859	2.1836590029992067	-0.6150437890395324	-2.798702792038739
696	PSORCOR-051	T1 PRE AHA_13	878.7309641966756	966.151070845237	854.7004080774051	-87.42010664856139	24.0305561192705	111.45066276783189
697	PSORCOR-051	T1 PRE AHA_14	955.8219367498835	976.9238163081441	951.8797605643897	-21.10187955826052	3.9421761854938495	25.04405574375437
698	PSORCOR-051	T1 PRE AHA_15	949.4215087811931	965.3200284769637	956.7904496474174	-15.898519695770574	-7.368940866224307	8.529578829546267
699	PSORCOR-051	T1 PRE AHA_16	967.8816605080625	960.7257820741	902.9276532407138	7.155878433962471	64.95400726734874	57.79812883338627
700	PSORCOR-051	T2 Global Avg	47.55529608913423	47.516388623125245	47.941661332807506	0.03890746600898609	-0.38636524367327496	-0.42527270968226105
701	PSORCOR-051	T2 Apex Avg	48.50450778919457	48.59476767905713	48.470920634920645	-0.0902598898625584	0.033587154273924114	0.12384704413648251
702	PSORCOR-051	T2 Midv Avg	48.86621852326078	48.8105264328077	49.53963573287077	0.055692090453078436	-0.673417209609994	-0.7291093000630724
703	PSORCOR-051	T2 Basal Avg	46.47267102396514	46.80171894320695	47.038364581692136	-0.329047919241809	-0.5656935577269948	-0.23664563848518583
704	PSORCOR-051	T2 AHA_1	45.49792334995531	45.908770105275806	45.68713280239728	-0.41084675532049886	-0.18920945244197185	0.221637302878527
705	PSORCOR-051	T2 AHA_2	47.16893268204786	47.41611005157776	48.43350825664652	-0.24717736952990066	-1.264575574598659	-1.0173982050687584
706	PSORCOR-051	T2 AHA_3	47.10508084725281	47.23265535686471	47.67424092444404	-0.12757450961190386	-0.5691600771912348	-0.441585567579331
707	PSORCOR-051	T2 AHA_4	46.04170815323473	46.18012486313428	46.440785834543874	-0.1384167098995519	-0.39907768130914434	-0.26066097140959243
708	PSORCOR-051	T2 AHA_5	46.17678625491221	46.48731124486912	45.90268251418225	-0.31052498995691025	0.2741037407299558	0.584628730686866
709	PSORCOR-051	T2 AHA_6	45.14449962107469	44.93166782092034	44.7616165180703	0.21283180015434766	0.38288310300438866	0.170051302850041
710	PSORCOR-051	T2 AHA_7	45.18309597489999	44.99122480365301	45.35494923133947	0.19187117124698005	-0.17185325643947635	-0.3637244276864564
711	PSORCOR-051	T2 AHA_8	50.26817530888675	50.27039378329891	52.44976895706157	-0.002218474412160276	-2.1815936481748253	-2.179375173762665
712	PSORCOR-051	T2 AHA_9	50.47017519651214	50.16357365859398	51.27753967540455	0.30660153791815503	-0.8073644788924099	-1.113966016810565
713	PSORCOR-051	T2 AHA_10	48.12181219778654	47.949899275273445	48.49811292113443	0.1719129225130942	-0.3763007233478888	-0.548213645860983
714	PSORCOR-051	T2 AHA_11	47.37318361595951	47.14119689673091	47.435727271489206	0.23198671922860115	-0.06254365552969432	-0.29453037475829547
715	PSORCOR-051	T2 AHA_12	48.581157134302245	48.8003647236339	49.18284422874341	-0.21920758933165274	-0.6016870944411679	-0.3824795051095151
716	PSORCOR-051	T2 AHA_13	48.86369205756096	49.8021307828346	48.60205728018459	-0.9384387252736417	0.2616347773763721	1.2000735026500138
717	PSORCOR-051	T2 AHA_14	49.532086880274576	49.091383759500616	49.86923549529469	0.4407031207739607	-0.3371486150201122	-0.7778517357940729
718	PSORCOR-051	T2 AHA_15	47.994193692379284	48.66573014753281	47.4442471625392	-0.6715364551535288	0.549946529840085	1.2214829849936137
719	PSORCOR-051	T2 AHA_16	46.073064357020755	45.75884096584417	46.42383485281565	0.3142233911765828	-0.3507704957948974	-0.6649938869714802
720	PSORCOR-019	T1 PRE Global Avg	1078.7953630665177	1075.7672157639154	1074.8765178893802	3.0281473026022923	3.9188451771374275	0.8906978745351353
721	PSORCOR-019	T1 PRE Apex Avg	1121.1597239746104	1116.7041291072987	1113.6542448689545	4.4555948673116745	7.5054791056559225	3.049884238344248
722	PSORCOR-019	T1 PRE Midv Avg	1087.8024891543116	1082.0383765320473	1082.952833334423	5.764112622264292	4.8496558198885396	-0.9144568023757529
723	PSORCOR-019	T1 PRE Basal Avg	1067.3380419043117	1062.298998984477	1062.7332523509524	5.039042919834628	4.604789553359296	-0.43425336647533186
724	PSORCOR-019	T1 PRE AHA_1	1052.2056659993239	1045.7479468367544	1050.5569673162613	6.457719162569447	1.6486986830625483	-4.8090204795068985
725	PSORCOR-019	T1 PRE AHA_2	1088.2045674049948	1097.0512236124298	1088.4719699366244	-8.84665620743499	-0.2674025316296138	8.579253675805376
726	PSORCOR-019	T1 PRE AHA_3	1045.8765659892877	1045.9897912417082	1040.5425347495732	-0.11322525242053416	5.334031239714477	5.447256492135011
727	PSORCOR-019	T1 PRE AHA_4	1087.185380898164	1062.5745572235853	1083.1481869970648	24.610823674578796	4.037193901099272	-20.573629773479524
728	PSORCOR-019	T1 PRE AHA_5	1021.4327916544315	1031.6741014952383	1022.1941725510667	-10.24130984080682	-0.7613808966351598	9.479928944171661
729	PSORCOR-019	T1 PRE AHA_6	1061.1132983071543	1064.2315184216723	1060.7254383736922	-3.1182201145179533	0.3878599334620958	3.506080047980049
730	PSORCOR-019	T1 PRE AHA_7	1097.1365752400184	1097.9901417200463	1089.336277909936	-0.8535664800278937	7.800297330082458	8.653863810110352
731	PSORCOR-019	T1 PRE AHA_8	1126.4831227875964	1111.0999521691683	1125.6840512686108	15.38317061842804	0.7990715189855564	-14.584099099442483
732	PSORCOR-019	T1 PRE AHA_9	1094.1213235631508	1085.2770262555034	1094.0025147548336	8.844297307647366	0.11880880831722607	-8.72548849933014
733	PSORCOR-019	T1 PRE AHA_10	1089.2160738332168	1094.7268275914037	1089.6211173540155	-5.5107537581868655	-0.4050435207986993	5.105710237388166
734	PSORCOR-019	T1 PRE AHA_11	999.4145197715854	1007.8388323816282	999.5330838723069	-8.424312610042762	-0.11856410072141443	8.305748509321347
735	PSORCOR-019	T1 PRE AHA_12	1073.6152659972338	1079.651093231372	1063.8043195109985	-6.035827234138196	9.810946486235252	15.846773720373449
736	PSORCOR-019	T1 PRE AHA_13	1141.4296729502776	1153.8271789950347	1130.3772347019396	-12.397506044757165	11.052438248337921	23.449944293095086
737	PSORCOR-019	T1 PRE AHA_14	1139.7803361041233	1125.438287684668	1129.1207587051301	14.342048419455296	10.659577398993179	-3.682471020462117
738	PSORCOR-019	T1 PRE AHA_15	1081.3111153863608	1080.75402088996	1081.2946955781192	0.5570944964008504	0.016419808241607825	-0.5406746881592426
739	PSORCOR-019	T1 PRE AHA_16	1090.6759545229208	1091.3508476776894	1090.310693668216	-0.674893154768597	0.36526085470495673	1.0401540094735537
740	PSORCOR-019	T2 Global Avg	52.434664616928984	52.155850397075184	52.37100989031724	0.2788142198537997	0.06365472661174465	-0.21515949324205508
741	PSORCOR-019	T2 Apex Avg	53.6823062090243	53.0995004625347	53.260662247609744	0.5828057464895977	0.42164396141455285	-0.16116178507504486
742	PSORCOR-019	T2 Midv Avg	52.399306350979295	52.40622969837588	52.82518946160935	-0.006923347396586621	-0.42588311063005335	-0.41895976323346673
743	PSORCOR-019	T2 Basal Avg	52.75836105593184	52.187067116150786	52.21080339897029	0.5712939397810572	0.5475576569615512	-0.023736282819506016
744	PSORCOR-019	T2 AHA_1	49.88496590787279	49.580962431771916	49.826369324989706	0.3040034761008741	0.05859658288308367	-0.2454068932177904
745	PSORCOR-019	T2 AHA_2	54.73711489769883	55.50282942440682	55.24305546646519	-0.7657145267079883	-0.5059405687663556	0.2597739579416327
746	PSORCOR-019	T2 AHA_3	54.31751134144481	52.530356072921876	52.277105103743324	1.7871552685229375	2.0404062377014895	0.25325096917855205
747	PSORCOR-019	T2 AHA_4	51.90076547986727	51.74604300355481	52.442758343514335	0.1547224763124575	-0.5419928636470672	-0.6967153399595247
748	PSORCOR-019	T2 AHA_5	50.59482918783276	50.85550936316198	49.496740903014235	-0.2606801753292203	1.0980882848185232	1.3587684601477434
749	PSORCOR-019	T2 AHA_6	52.33222889510219	52.50315831084511	52.18698758986017	-0.17092941574291842	0.14524130524201695	0.31617072098493537
750	PSORCOR-019	T2 AHA_7	50.865901896344894	50.574522248642644	50.60188416478898	0.2913796477022501	0.2640177315559171	-0.027361916146332987
751	PSORCOR-019	T2 AHA_8	56.45064063019415	55.96593046777239	58.246289659813336	0.4847101624217629	-1.7956490296191845	-2.2803591920409474
752	PSORCOR-019	T2 AHA_9	53.05335368827675	54.19706913599159	52.61468326096832	-1.1437154477148397	0.43867042730843053	1.5823858750232702
753	PSORCOR-019	T2 AHA_10	51.64120918839539	52.30177351244925	52.109600157282905	-0.6605643240538583	-0.46839096888751186	0.19217335516634648
754	PSORCOR-019	T2 AHA_11	52.168101622049626	51.869726353153155	53.35339777604164	0.29837526889647137	-1.185296153992013	-1.4836714228884844
755	PSORCOR-019	T2 AHA_12	49.02502642794074	49.228455164838444	48.986419868937205	-0.20342873689770613	0.038606559003532936	0.24203529590123907
756	PSORCOR-019	T2 AHA_13	52.307460653395346	52.60220902618446	52.15492091045134	-0.29474837278911536	0.15253974294400763	0.447288115733123
757	PSORCOR-019	T2 AHA_14	57.10931715360185	57.14079110700603	56.557698446080906	-0.03147395340418058	0.5516187075209444	0.583092660925125
758	PSORCOR-019	T2 AHA_15	53.51693971885431	53.07725562181742	53.207750889605855	0.4396840970368885	0.3091888292484555	-0.130495267788433
759	PSORCOR-019	T2 AHA_16	50.78853736395051	48.62656391962129	50.73148150649886	2.1619734443292202	0.05705585745165109	-2.104917586877569
760	PSORCOR-037	T1 PRE Global Avg	972.3456126988677	973.1525946811263	965.1321612878753	-0.8069819822585487	7.213451410992434	8.020433393250983
761	PSORCOR-037	T1 PRE Apex Avg	945.0129572411043	937.6849675850891	937.5567396906413	7.327989656015234	7.456217550463066	0.1282278944478321
762	PSORCOR-037	T1 PRE Midv Avg	949.5199218666837	952.6835088315217	936.2126587494848	-3.163586964838032	13.307263117198886	16.470850082036918
763	PSORCOR-037	T1 PRE Basal Avg	1009.5800012723265	1012.6623944244286	1007.6902223401867	-3.0823931521020995	1.8897789321398477	4.972172084241947
764	PSORCOR-037	T1 PRE AHA_1	974.3334245266307	972.7820954303465	963.0180340340048	1.551329096284121	11.315390492625852	9.76406139634173
765	PSORCOR-037	T1 PRE AHA_2	1005.9249138723948	1000.7383823481281	1004.4560820708838	5.186531524266684	1.4688318015109871	-3.7176997227556967
766	PSORCOR-037	T1 PRE AHA_3	1000.8766640754894	1008.9996444329778	1007.5622964392209	-8.122980357488359	-6.685632363731429	1.43734799375693
767	PSORCOR-037	T1 PRE AHA_4	1016.2082199906589	1030.5387850429524	1018.011920578652	-14.330565052293537	-1.8037005879931485	12.526864464300388
768	PSORCOR-037	T1 PRE AHA_5	1075.6977942320043	1071.6582305817724	1068.1881425397323	4.039563650231912	7.509651692271973	3.470088042040061
769	PSORCOR-037	T1 PRE AHA_6	965.6873745012671	968.6914958977085	966.4213346757283	-3.0041213964414055	-0.733960174461231	2.2701612219801746
770	PSORCOR-037	T1 PRE AHA_7	969.3470618762484	975.1798713121381	921.9442286772104	-5.832809435889658	47.402833199038014	53.23564263492767
771	PSORCOR-037	T1 PRE AHA_8	953.1449405506164	954.399432239924	954.3718251023613	-1.2544916893075424	-1.226884551744888	0.027607137562654316
772	PSORCOR-037	T1 PRE AHA_9	930.4436618788247	932.2443284258175	932.378249655466	-1.8006665469927157	-1.9345877766412514	-0.1339212296485357
773	PSORCOR-037	T1 PRE AHA_10	956.8168660949235	951.1685707212954	951.7471109566299	5.648295373628116	5.069755138293658	-0.578540235334458
774	PSORCOR-037	T1 PRE AHA_11	935.7269623997555	938.9637155415073	923.1323767236363	-3.2367531417518194	12.594585676119209	15.831338817871028
775	PSORCOR-037	T1 PRE AHA_12	957.3946024750313	967.6796806865793	939.1047480458095	-10.285078211548011	18.289854429221805	28.574932640769816
776	PSORCOR-037	T1 PRE AHA_13	940.4310492113683	939.4028429490056	928.4801395122093	1.028206262362687	11.950909699158956	10.922703436796269
777	PSORCOR-037	T1 PRE AHA_14	949.2743024409804	951.1672783481163	942.3779623908833	-1.8929759071359058	6.896340050097024	8.78931595723293
778	PSORCOR-037	T1 PRE AHA_15	926.0434337765118	915.0392442753671	923.5086037436668	11.004189501144765	2.5348300328450932	-8.469359468299672
779	PSORCOR-037	T1 PRE AHA_16	957.4226271252301	940.2516516456093	959.1459735912302	17.17097547962078	-1.72334646600018	-18.89432194562096
780	PSORCOR-037	T2 Global Avg	48.37574396914497	48.18338350996405	48.02185580789018	0.19236045918091804	0.35388816125479394	0.1615277020738759
781	PSORCOR-037	T2 Apex Avg	46.74570653189885	47.24756774055899	46.82013115167566	-0.501861208660145	-0.07442461977681347	0.4274365888833316
782	PSORCOR-037	T2 Midv Avg	47.39774835040336	47.615066326978834	47.290722476878905	-0.21731797657547247	0.10702587352445647	0.32434385009992894
783	PSORCOR-037	T2 Basal Avg	50.88455645225986	49.923803135150415	50.01256155330461	0.9607533171094431	0.8719948989552506	-0.0887584181541925
784	PSORCOR-037	T2 AHA_1	48.529549957453646	46.29044090324538	45.615703082159946	2.2391090542082637	2.9138468752937	0.6747378210854365
785	PSORCOR-037	T2 AHA_2	48.2957736071687	48.235711798672995	48.48637103339114	0.06006180849570342	-0.19059742622243903	-0.25065923471814244
786	PSORCOR-037	T2 AHA_3	49.20839017815245	49.59515443351836	48.85275056918762	-0.38676425536591097	0.3556396089648288	0.7424038643307398
787	PSORCOR-037	T2 AHA_4	52.02848077675562	51.808069654043244	52.50745278466836	0.2204111227123775	-0.47897200791273775	-0.6993831306251153
788	PSORCOR-037	T2 AHA_5	59.69494082399238	56.524158626953295	56.4692118200364	3.170782197039088	3.2257290039559834	0.05494680691689524
789	PSORCOR-037	T2 AHA_6	48.09642272607105	47.73002262631105	48.679133135074224	0.3664000997599999	-0.5827104090031767	-0.9491105087631766
790	PSORCOR-037	T2 AHA_7	44.54690917062237	44.373378729295084	44.605925901606795	0.17353044132728712	-0.059016730984424726	-0.23254717231171185
791	PSORCOR-037	T2 AHA_8	47.724230835438256	47.869620347310985	47.00542305940988	-0.14538951187272886	0.7188077760283775	0.8641972879011064
792	PSORCOR-037	T2 AHA_9	49.0478377368619	49.216121147046884	49.08695420540158	-0.1682834101849835	-0.03911646853968165	0.12916694164530185
793	PSORCOR-037	T2 AHA_10	48.005190560887975	47.97950188854183	48.06401938271357	0.025688672346142027	-0.05882882182559257	-0.0845174941717346
794	PSORCOR-037	T2 AHA_11	47.33287157386337	47.54311318196484	47.15357656938428	-0.21024160810146952	0.1792950044790942	0.3895366125805637
795	PSORCOR-037	T2 AHA_12	45.016872406106316	44.73804346038519	45.11503296570449	0.2788289457211235	-0.0981605595981776	-0.3769895053193011
796	PSORCOR-037	T2 AHA_13	46.12480789359058	47.33267002571752	46.520078070079535	-1.207862132126941	-0.3952701764889568	0.8125919556379841
797	PSORCOR-037	T2 AHA_14	48.18185995427045	48.89299711791174	47.308253762719204	-0.7111371636412898	0.8736061915512465	1.5847433551925363
798	PSORCOR-037	T2 AHA_15	47.035508120342925	47.20794935907819	48.038446150533524	-0.17244123873526718	-1.0029380301905988	-0.8304967914553316
799	PSORCOR-037	T2 AHA_16	45.16963062539539	45.02558164622195	44.691870151438714	0.14404897917344073	0.4777604739566783	0.3337114947832376
800	PSORCOR-062	T1 PRE Global Avg	1023.072722409722	1020.1828030317265	1019.0685382359735	2.8899193779955112	4.004184173748513	1.1142647957530016
801	PSORCOR-062	T1 PRE Apex Avg	1029.4784211496433	1021.6371766208879	1016.089875912124	7.8412445287553965	13.388545237519338	5.547300708763942
802	PSORCOR-062	T1 PRE Midv Avg	1026.2190200604377	1025.3478188478189	1022.9165235064967	0.8712012126188711	3.3024965539410687	2.4312953413221976
803	PSORCOR-062	T1 PRE Basal Avg	1025.7290115236976	1024.6971122357845	1023.4620266503366	1.0318992879131201	2.266984873361025	1.235085585447905
804	PSORCOR-062	T1 PRE AHA_1	1016.9094959536566	1020.983755007731	1014.0167824929723	-4.074259054074446	2.892713460684263	6.966972514758709
805	PSORCOR-062	T1 PRE AHA_2	1050.6974508698324	1052.0411726437824	1054.548394899252	-1.3437217739499374	-3.850944029419452	-2.5072222554695145
806	PSORCOR-062	T1 PRE AHA_3	1022.4630285303157	1017.4330101089713	1016.5899560388445	5.03001842134438	5.8730724914711345	0.8430540701267546
807	PSORCOR-062	T1 PRE AHA_4	1029.1764711929684	1035.2842466276213	1033.8026133255757	-6.107775434652922	-4.626142132607356	1.4816333020455659
808	PSORCOR-062	T1 PRE AHA_5	971.5705187940802	972.8403972567068	982.7029010927868	-1.2698784626265933	-11.132382298706602	-9.862503836080009
809	PSORCOR-062	T1 PRE AHA_6	1025.044043956117	1006.5352118111166	1004.2642547328536	18.508832145000497	20.779789223263492	2.2709570782629953
810	PSORCOR-062	T1 PRE AHA_7	1011.0210996547066	1008.4655841381236	1007.2003942584373	2.555515516583	3.820705396269318	1.265189879686318
811	PSORCOR-062	T1 PRE AHA_8	1031.3906094019765	1035.7686764633304	1035.4797754399735	-4.378067061353931	-4.0891660379970745	0.28890102335685697
812	PSORCOR-062	T1 PRE AHA_9	1041.9121971896789	1034.8775363745128	1041.5997461360632	7.034660815166035	0.3124510536156322	-6.722209761550403
813	PSORCOR-062	T1 PRE AHA_10	1036.721693017255	1033.255040945816	1033.9389053697907	3.46665207143883	2.782787647464147	-0.6838644239746827
814	PSORCOR-062	T1 PRE AHA_11	997.7635338895468	995.8589637492405	995.1490009961664	1.904570140306305	2.614532893380442	0.7099627530741373
815	PSORCOR-062	T1 PRE AHA_12	1009.09730144357	1017.5914152192879	1009.6366495407059	-8.494113775717892	-0.5393480971358713	7.954765678582021
816	PSORCOR-062	T1 PRE AHA_13	1023.4952749741828	1026.9845528632445	1020.9109879530189	-3.4892778890616682	2.5842870211639593	6.0735649102256275
817	PSORCOR-062	T1 PRE AHA_14	1043.9240488736505	1012.5542414930496	1004.1484242652222	31.369807380600832	39.7756246084283	8.40581722782747
818	PSORCOR-062	T1 PRE AHA_15	1045.9020416904218	1041.2281550793973	1044.5719491774285	4.6738866110245	1.3300925129933603	-3.3437940980311396
819	PSORCOR-062	T1 PRE AHA_16	988.0086215159398	988.940944296962	986.4041863935773	-0.9323227810222079	1.6044351223624744	2.5367579033846823
820	PSORCOR-062	T2 Global Avg	46.02980436936448	46.15249725441446	46.134683804537666	-0.12269288504998599	-0.10487943517318854	0.01781344987679745
821	PSORCOR-062	T2 Apex Avg	45.66774464603581	45.493003886729596	45.387698530660785	0.1747407593062107	0.280046115375022	0.1053053560688113
822	PSORCOR-062	T2 Midv Avg	45.117957000179885	45.906049905838046	45.561960787184816	-0.7880929056581607	-0.4440037870049309	0.3440891186532298
823	PSORCOR-062	T2 Basal Avg	47.436336827088404	47.397943714216595	47.52364007354589	0.03839311287180891	-0.08730324645748766	-0.12569635932929657
824	PSORCOR-062	T2 AHA_1	47.606521513533266	47.4996244457079	47.9589645055158	0.1068970678253649	-0.35244299198253515	-0.45934005980790005
825	PSORCOR-062	T2 AHA_2	48.16050009179643	46.87401189334368	48.64686239439883	1.2864881984527514	-0.48636230260240154	-1.772850501055153
826	PSORCOR-062	T2 AHA_3	47.1846426288777	48.02228741855838	47.3300934562743	-0.8376447896806809	-0.1454508273966013	0.6921939622840796
827	PSORCOR-062	T2 AHA_4	47.99986338787987	48.42916960646764	48.38725379374472	-0.42930621858776874	-0.3873904058648492	0.041915812722919554
828	PSORCOR-062	T2 AHA_5	46.982288069914446	46.499823438355	46.9252921666346	0.48246463155944497	0.05699590327984794	-0.42546872827959703
829	PSORCOR-062	T2 AHA_6	44.85315048876473	44.753519780150334	44.84109486974483	0.0996307086143986	0.01205561901990393	-0.08757508959449467
830	PSORCOR-062	T2 AHA_7	43.0674281825689	43.33749180506381	44.55970380203193	-0.27006362249491644	-1.4922756194630367	-1.2222119969681202
831	PSORCOR-062	T2 AHA_8	38.85829354460129	44.74720345956901	40.83786880662544	-5.888909914967719	-1.9795752620241487	3.9093346529435706
832	PSORCOR-062	T2 AHA_9	47.14144751750554	47.66221335061007	46.03782668658456	-0.5207658331045266	1.1036208309209812	1.6243866640255078
833	PSORCOR-062	T2 AHA_10	45.66232903784366	45.682534958169455	46.56834845410098	-0.02020592032579316	-0.9060194162573154	-0.8858134959315223
834	PSORCOR-062	T2 AHA_11	45.51025778546543	44.92416969796636	45.56327530239684	0.5860880874990642	-0.05301751693141199	-0.6391056044304761
835	PSORCOR-062	T2 AHA_12	46.6203826235298	45.78585682608894	46.995921177454925	0.8345257974408611	-0.37553855392512503	-1.2100643513659861
836	PSORCOR-062	T2 AHA_13	44.58074747613238	44.909285396588906	44.4915451889789	-0.32853792045652597	0.08920228715348344	0.4177402076100094
837	PSORCOR-062	T2 AHA_14	45.354882013509105	45.10118692735764	45.36742195553911	0.25369508615146685	-0.012539942030002749	-0.2662350281814696
838	PSORCOR-062	T2 AHA_15	45.816598132528014	45.64648134235145	45.30429593117435	0.17011679017656434	0.5123022013536627	0.34218541117709833
839	PSORCOR-062	T2 AHA_16	45.67508466851165	45.07313333673268	45.25367434460347	0.6019513317789702	0.42141032390818367	-0.18054100787078653
840	PSORCOR-021	T1 PRE Global Avg	1042.3399982444892	1038.9897859874682	1037.1230706626136	3.350212257020985	5.216927581875552	1.8667153248545674
841	PSORCOR-021	T1 PRE Apex Avg	1001.3359040511284	988.6989095574086	996.2989322406798	12.63699449371984	5.036971810448563	-7.600022683271277
842	PSORCOR-021	T1 PRE Midv Avg	1064.9967314682788	1058.9209721129469	1058.497711401913	6.075759355331911	6.4990200663658015	0.4232607110338904
843	PSORCOR-021	T1 PRE Basal Avg	1050.4516707822659	1052.1848897820762	1048.9172065269731	-1.7332189998103331	1.5344642552927326	3.2676832551030657
844	PSORCOR-021	T1 PRE AHA_1	1055.6384411310714	1050.3812357617337	1049.9145348522313	5.257205369337726	5.723906278840104	0.46670090950237864
845	PSORCOR-021	T1 PRE AHA_2	1038.9945476455323	1042.8050071051075	1037.891261472733	-3.8104594595752133	1.103286172799244	4.913745632374457
846	PSORCOR-021	T1 PRE AHA_3	1060.7904779508424	1063.9172062293744	1059.9048227172602	-3.1267282785320276	0.8856552335821561	4.012383512114184
847	PSORCOR-021	T1 PRE AHA_4	1080.4447706203218	1081.826461801689	1081.8806016813523	-1.3816911813671595	-1.4358310610305125	-0.054139879663352986
848	PSORCOR-021	T1 PRE AHA_5	1010.1090864376573	994.8215960296772	1003.7798882702841	15.287490407980158	6.3291981673731925	-8.958292240606966
849	PSORCOR-021	T1 PRE AHA_6	1048.1446398020287	1053.5286827021002	1055.6302504005932	-5.384042900071563	-7.485610598564563	-2.1015676984929996
850	PSORCOR-021	T1 PRE AHA_7	1111.4975546142393	1087.7335463394231	1115.3813358477926	23.764008274816206	-3.8837812335532362	-27.647789508369442
851	PSORCOR-021	T1 PRE AHA_8	1064.823304166328	1072.2707687950135	1061.6980500085438	-7.447464628685566	3.125254157784184	10.57271878646975
852	PSORCOR-021	T1 PRE AHA_9	1087.1292550038231	1074.0981263002202	1065.0054654635119	13.031128703602917	22.123789540311236	9.092660836708319
853	PSORCOR-021	T1 PRE AHA_10	1040.9756468064925	1032.213944516562	1040.7813806390611	8.761702289930554	0.19426616743135128	-8.567436122499203
854	PSORCOR-021	T1 PRE AHA_11	1042.2445213215294	1045.4839283128513	1042.267292686078	-3.2394069913218573	-0.02277136454858919	3.216635626773268
855	PSORCOR-021	T1 PRE AHA_12	1048.0510439976717	1040.6184781213872	1041.6921009631544	7.4325658762845705	6.358943034517324	-1.0736228417672464
856	PSORCOR-021	T1 PRE AHA_13	1018.9674779196084	965.0047404796994	1001.9958192404973	53.962737439909006	16.9716586791111	-36.991078760797905
857	PSORCOR-021	T1 PRE AHA_14	1012.6439685031864	1005.3829478296731	1022.7670419013275	7.2610206735133715	-10.12307339814106	-17.38409407165443
858	PSORCOR-021	T1 PRE AHA_15	985.4953347536572	973.5404256613205	979.6322797877613	11.95490909233672	5.863054965895913	-6.091854126440808
859	PSORCOR-021	T1 PRE AHA_16	982.1092666874786	1001.495620811657	982.7240108529617	-19.38635412417841	-0.6147441654831027	18.771609958695308
860	PSORCOR-021	T2 Global Avg	47.58001246280531	47.60489712843858	47.20880023461366	-0.024884665633273073	0.371212228191645	0.3960968938249181
861	PSORCOR-021	T2 Apex Avg	48.17989368101051	48.02634518457976	47.799159112166336	0.1535484964307514	0.38073456884417567	0.22718607241342426
862	PSORCOR-021	T2 Midv Avg	47.529791672555625	47.7478689447991	47.10566565748498	-0.21807727224347673	0.42412601507064807	0.6422032873141248
863	PSORCOR-021	T2 Basal Avg	47.79451339421258	47.92241141279337	47.384167651694256	-0.12789801858079386	0.4103457425183237	0.5382437610991175
864	PSORCOR-021	T2 AHA_1	48.38320248729484	48.768672402506944	46.97739468095363	-0.3854699152121057	1.4058078063412083	1.791277721553314
865	PSORCOR-021	T2 AHA_2	46.99899799888834	47.07527819873286	46.71745423313497	-0.07628019984451839	0.28154376575336926	0.35782396559788765
866	PSORCOR-021	T2 AHA_3	48.81869348244022	48.798155398649136	48.24241319809064	0.020538083791080908	0.5762802843495791	0.5557422005584982
867	PSORCOR-021	T2 AHA_4	47.5978657355045	47.67765996349767	47.981089838137976	-0.07979422799316893	-0.38322410263347706	-0.30342987464030813
868	PSORCOR-021	T2 AHA_5	46.19941044944109	44.826396629649395	45.513533744044494	1.3730138197916943	0.6858767053965948	-0.6871371143950995
869	PSORCOR-021	T2 AHA_6	46.89188478763535	46.64662394070458	47.505434623536296	0.2452608469307691	-0.6135498359009475	-0.8588106828317166
870	PSORCOR-021	T2 AHA_7	46.957675728762354	47.39444276647255	46.69554925025873	-0.4367670377101973	0.2621264785036246	0.6988935162138219
871	PSORCOR-021	T2 AHA_8	48.10625660847146	47.59243846536349	46.607907662865316	0.5138181431079687	1.4983489456061463	0.9845308024981776
872	PSORCOR-021	T2 AHA_9	50.025933532831544	49.936715275579544	50.00503919492091	0.08921825725199994	0.020894337910633	-0.06832391934136695
873	PSORCOR-021	T2 AHA_10	47.02237082736347	47.04845738196672	46.932748083145555	-0.026086554603253376	0.0896227442179125	0.11570929882116587
874	PSORCOR-021	T2 AHA_11	45.13679961082685	45.264341239087315	45.095843582033744	-0.12754162826046667	0.04095602879310434	0.168497657053571
875	PSORCOR-021	T2 AHA_12	46.28553321382397	47.79199737777811	46.25144646480791	-1.506464163954142	0.034086749016054796	1.5405509129701969
876	PSORCOR-021	T2 AHA_13	47.56328569039779	48.204127937157416	47.30446404367867	-0.6408422467596253	0.2588216467191202	0.8996638934787455
877	PSORCOR-021	T2 AHA_14	49.37046384930889	47.90951907699535	48.39939342485361	1.460944772313539	0.9710704244552772	-0.48987434785826167
878	PSORCOR-021	T2 AHA_15	47.875488870598375	47.62061021571446	47.82136045661055	0.2548786548839175	0.05412841398782575	-0.20075024089609173
879	PSORCOR-021	T2 AHA_16	47.46644373112298	47.138874388137054	47.24975658331065	0.32756934298592455	0.21668714781232978	-0.11088219517359477
880	PSORCOR-016	T1 PRE Global Avg	988.3954562596407	990.9171076623926	990.4583571568013	-2.5216514027518997	-2.0629008971606027	0.45875050559129704
881	PSORCOR-016	T1 PRE Apex Avg	991.3004721435316	989.3406785034877	988.5931266522471	1.9597936400439266	2.7073454912845136	0.747551851240587
882	PSORCOR-016	T1 PRE Midv Avg	972.5872742906276	972.9332843034251	965.9044071020926	-0.34601001279747834	6.682867188535056	7.028877201332534
883	PSORCOR-016	T1 PRE Basal Avg	1004.7632541133455	1014.1444911089268	1012.190434401053	-9.381236995581276	-7.427180287707529	1.9540567078737467
884	PSORCOR-016	T1 PRE AHA_1	958.2877389112326	962.757325479872	966.6456236318606	-4.469586568639329	-8.357884720628022	-3.8882981519886926
885	PSORCOR-016	T1 PRE AHA_2	1011.0316551454991	1034.1885561178617	1038.2886048668418	-23.156900972362564	-27.256949721342608	-4.1000487489800435
886	PSORCOR-016	T1 PRE AHA_3	1009.6033200605862	1025.2697700105887	1012.5745811666629	-15.666449950002516	-2.9712611060767813	12.695188843925735
887	PSORCOR-016	T1 PRE AHA_4	1011.6607911209704	1002.1697222694	1004.3656590642313	9.49106885157039	7.295132056739135	-2.1959367948312547
888	PSORCOR-016	T1 PRE AHA_5	1008.0825794845554	1011.8585880624174	993.6012703618286	-3.776008577862058	14.48130912272677	18.25731770058883
889	PSORCOR-016	T1 PRE AHA_6	973.8106299211304	979.9803078682202	986.9915547639937	-6.169677947089781	-13.180924842863305	-7.011246895773525
890	PSORCOR-016	T1 PRE AHA_7	968.4246488565656	958.4578059105563	889.9139069049783	9.966842946009251	78.5107419515873	68.54389900557806
891	PSORCOR-016	T1 PRE AHA_8	1012.8186856598885	1019.9457292719392	1021.9307257678531	-7.12704361205067	-9.112040107964617	-1.984996495913947
892	PSORCOR-016	T1 PRE AHA_9	967.4551649002346	969.2099672689358	970.9787349127711	-1.754802368701121	-3.5235700125364247	-1.7687676438353037
893	PSORCOR-016	T1 PRE AHA_10	935.9445894395228	938.9843950338645	946.8869772990863	-3.039805594341715	-10.942387859563496	-7.902582265221781
894	PSORCOR-016	T1 PRE AHA_11	957.4149329214555	958.3332317948073	979.4766276533446	-0.9182988733517732	-22.061694731889133	-21.14339585853736
895	PSORCOR-016	T1 PRE AHA_12	966.6914857456833	960.1482177745828	958.6050928707572	6.543267971100477	8.086392874926105	1.5431249038256283
896	PSORCOR-016	T1 PRE AHA_13	993.646800051816	994.890716385963	996.4549450240935	-1.243916334147002	-2.808144972277546	-1.564228638130544
897	PSORCOR-016	T1 PRE AHA_14	1004.8230940247814	1010.9820304357085	1009.1591275041026	-6.158936410927026	-4.336033479321145	1.8229029316058813
898	PSORCOR-016	T1 PRE AHA_15	982.0127044255747	978.0947881327548	976.2878108016616	3.917916292819882	5.72489362391309	1.8069773310932078
899	PSORCOR-016	T1 PRE AHA_16	971.8131354993046	958.4923773450498	956.9638402875744	13.320758154254804	14.849295211730237	1.5285370574754324
900	PSORCOR-016	T2 Global Avg	50.727430238352575	51.087694175327535	50.90112862878981	-0.3602639369749596	-0.173698390437238	0.18656554653772162
901	PSORCOR-016	T2 Apex Avg	50.234311699049194	50.7989897714358	50.038035544271665	-0.5646780723866058	0.1962761547775287	0.7609542271641345
902	PSORCOR-016	T2 Midv Avg	50.307101638123605	51.077608874281026	50.615895552025414	-0.770507236157421	-0.308793913901809	0.461713322255612
903	PSORCOR-016	T2 Basal Avg	51.880025257840465	52.10914684167351	51.794455562967904	-0.2291215838330416	0.08556969487256083	0.31469127870560243
904	PSORCOR-016	T2 AHA_1	51.47627772568523	51.98109820000087	51.72807267232154	-0.5048204743156433	-0.2517949466363092	0.25302552767933406
905	PSORCOR-016	T2 AHA_2	55.37303235206666	54.273353242187504	53.864490936126685	1.0996791098791547	1.5085414159399733	0.4088623060608185
906	PSORCOR-016	T2 AHA_3	50.404072236670096	49.875141954844324	51.23125411940637	0.5289302818257724	-0.8271818827362765	-1.3561121645620489
907	PSORCOR-016	T2 AHA_4	50.63865706669598	50.80009805256544	51.59029926685182	-0.16144098586946143	-0.9516422001558453	-0.7902012142863839
908	PSORCOR-016	T2 AHA_5	51.256677492026654	52.33578907623097	50.75981697418766	-1.0791115842043126	0.49686051783899643	1.575972102043309
909	PSORCOR-016	T2 AHA_6	50.13812735741444	51.32611826833092	50.34684971342335	-1.1879909109164828	-0.20872235600891287	0.9792685549075699
910	PSORCOR-016	T2 AHA_7	49.86449847810218	51.11378704812626	50.42674114356064	-1.2492885700240848	-0.5622426654584629	0.6870459045656219
911	PSORCOR-016	T2 AHA_8	53.51133296666043	53.14546393752267	53.124925657091886	0.3658690291377624	0.38640730956854696	0.02053828043078454
912	PSORCOR-016	T2 AHA_9	50.3174453257258	49.86623357251309	51.14537516414832	0.4512117532127107	-0.82792983842252	-1.2791415916352307
913	PSORCOR-016	T2 AHA_10	48.24254485086768	48.00649636725128	48.42417989001222	0.23604848361640052	-0.18163503914453827	-0.4176835227609388
914	PSORCOR-016	T2 AHA_11	49.62021040156457	50.59909632011066	50.340396187083094	-0.9788859185460907	-0.7201857855185239	0.2587001330275669
915	PSORCOR-016	T2 AHA_12	49.58884770058799	51.00827371374049	48.97569780642046	-1.4194260131525027	0.6131498941675275	2.0325759073200302
916	PSORCOR-016	T2 AHA_13	48.870538363124446	49.41961152307084	49.03385198104172	-0.5490731599463956	-0.16331361791727517	0.38575954202912044
917	PSORCOR-016	T2 AHA_14	51.81910179681882	52.11014686707129	51.02780800862882	-0.2910450702524727	0.7912937881900035	1.0823388584424762
918	PSORCOR-016	T2 AHA_15	49.65633046964231	50.00974601379323	49.11857938851148	-0.3534155441509199	0.5377510811308355	0.8911666252817554
919	PSORCOR-016	T2 AHA_16	49.06983213406313	49.68991334797911	49.81464893676526	-0.6200812139159808	-0.7448168027021325	-0.12473558878615165
920	PSORCOR-045	T1 PRE Global Avg	1022.2617658482503	1028.2352567173655	1017.2323232638082	-5.973490869115153	5.0294425844421085	11.002933453557262
921	PSORCOR-045	T1 PRE Apex Avg	1020.5487857510416	1021.2038741585383	1015.6441390983995	-0.6550884074966916	4.9046466526421	5.559735060138792
922	PSORCOR-045	T1 PRE Midv Avg	1029.9136687890418	1046.719572902388	1029.440143539856	-16.805904113346287	0.4735252491857409	17.279429362532028
923	PSORCOR-045	T1 PRE Basal Avg	1027.2920335079311	1026.7886800247882	1017.2160177677366	0.5033534831429733	10.07601574019452	9.572662257051547
924	PSORCOR-045	T1 PRE AHA_1	1035.5081938786823	1041.4038267510057	1028.1895586835708	-5.895632872323404	7.318635195111483	13.214268067434887
925	PSORCOR-045	T1 PRE AHA_2	1049.9238641557772	1028.2002405404678	1015.1661299852123	21.723623615309407	34.75773417056496	13.034110555255552
926	PSORCOR-045	T1 PRE AHA_3	1031.4929307767006	1028.5760477071622	1027.29517302474	2.9168830695384713	4.19775775196058	1.280874682422109
927	PSORCOR-045	T1 PRE AHA_4	1027.0712009898043	1043.318026382252	1020.2890031183331	-16.24682539244759	6.782197871471226	23.029023263918816
928	PSORCOR-045	T1 PRE AHA_5	990.7560171087972	988.4191647714542	997.1135284714572	2.3368523373429753	-6.357511362660034	-8.69436370000301
929	PSORCOR-045	T1 PRE AHA_6	988.1689556628877	1002.0333632489921	990.6580403713406	-13.864407586104448	-2.4890847084528787	11.37532287765157
930	PSORCOR-045	T1 PRE AHA_7	1039.662870643465	1053.4313708244815	1035.0974885287035	-13.768500181016407	4.565382114761633	18.33388229577804
931	PSORCOR-045	T1 PRE AHA_8	1030.3368206786806	1039.2810108264891	1026.5081260660377	-8.944190147808513	3.8286946126429484	12.772884760451461
932	PSORCOR-045	T1 PRE AHA_9	1048.4525191371663	1069.8412439886602	1054.1872464301962	-21.388724851493862	-5.734727293029891	15.65399755846397
933	PSORCOR-045	T1 PRE AHA_10	1035.6585069105668	1046.2735245444105	1044.1572074951741	-10.615017633843763	-8.498700584607377	2.116317049236386
934	PSORCOR-045	T1 PRE AHA_11	966.8907053331468	1002.5213586646253	968.7027774300029	-35.63065333147847	-1.8120720968561272	33.81858123462234
935	PSORCOR-045	T1 PRE AHA_12	1036.4954134933375	1026.1578980363358	1022.5533824389612	10.3375154570017	13.942031054376343	3.604515597374643
936	PSORCOR-045	T1 PRE AHA_13	1005.4293214441972	1005.1002674372501	1002.4924245418216	0.3290540069471035	2.9368969023755653	2.607842895428462
937	PSORCOR-045	T1 PRE AHA_14	1053.8367650904986	1050.9079155876625	1045.6962313076037	2.9288495028361012	8.140533782894863	5.211684280058762
938	PSORCOR-045	T1 PRE AHA_15	1022.8003618673512	1020.4174139107828	1017.3503107439674	2.382947956568387	5.450051123383787	3.0671031668154
939	PSORCOR-045	T1 PRE AHA_16	997.515032798911	1001.3987420486992	995.1508794223237	-3.8837092497882395	2.3641533765872964	6.247862626375536
940	PSORCOR-045	T2 Global Avg	48.17556075088099	47.76746963602825	47.520322205810295	0.40809111485273775	0.655238545070695	0.24714743021795726
941	PSORCOR-045	T2 Apex Avg	47.8393109035862	47.87238903394257	47.25287434727384	-0.03307813035636542	0.5864365563123641	0.6195146866687296
942	PSORCOR-045	T2 Midv Avg	48.64661762344193	47.49520353781608	47.76610876227807	1.151414085625845	0.8805088611638539	-0.27090522446199117
943	PSORCOR-045	T2 Basal Avg	48.81542853202785	48.568310082435005	48.10562597417876	0.2471184495928469	0.7098025578490947	0.46268410825624784
944	PSORCOR-045	T2 AHA_1	47.78918947257659	47.02282247631368	47.74043219206806	0.76636699626291	0.048757280508525014	-0.717609715754385
945	PSORCOR-045	T2 AHA_2	53.12688521134831	50.84487341640623	51.15029471141226	2.282011794942079	1.9765904999360515	-0.30542129500602755
946	PSORCOR-045	T2 AHA_3	49.44981573274926	49.60853477871533	49.494237742800784	-0.15871904596607322	-0.044422010051526684	0.11429703591454654
947	PSORCOR-045	T2 AHA_4	45.56051524852157	45.84746151016755	45.54623112571779	-0.2869462616459799	0.014284122803779553	0.30123038444975947
948	PSORCOR-045	T2 AHA_5	47.644647277510025	47.68838258063939	46.563369254281305	-0.0437353031293668	1.0812780232287196	1.1250133263580864
949	PSORCOR-045	T2 AHA_6	47.299824981171135	48.13813980133498	47.47122180616374	-0.8383148201638448	-0.17139682499260545	0.6669179951712394
950	PSORCOR-045	T2 AHA_7	49.29880531984587	47.93676206717105	49.92293625858734	1.362043252674816	-0.6241309387414731	-1.9861741914162891
951	PSORCOR-045	T2 AHA_8	53.17985579913828	51.59273858101125	49.86013870067292	1.5871172181270339	3.319717098465361	1.7325998803383271
952	PSORCOR-045	T2 AHA_9	51.681848500775246	50.50598277245203	50.82879705521936	1.1758657283232168	0.8530514455558844	-0.3228142827673324
953	PSORCOR-045	T2 AHA_10	45.10657411398095	44.78487592828205	44.7170818479376	0.3216981856988994	0.38949226604334797	0.06779408034444856
954	PSORCOR-045	T2 AHA_11	42.916783697306535	42.68446436918034	42.83553554141121	0.23231932812619505	0.08124815589532375	-0.1510711722308713
955	PSORCOR-045	T2 AHA_12	46.78416760634616	47.085974679981135	46.77881881752414	-0.3018070736349756	0.005348788822018946	0.30715586245699456
956	PSORCOR-045	T2 AHA_13	46.314260831785006	46.70506029903618	46.49303621319586	-0.39079946725117054	-0.17877538141085125	0.2120240858403193
957	PSORCOR-045	T2 AHA_14	51.14977520994671	50.96689870461743	50.17060400244878	0.18287650532928268	0.9791712074979273	0.7962947021686446
958	PSORCOR-045	T2 AHA_15	46.55027508499507	46.901082227271246	45.81001325645694	-0.3508071422761745	0.7402618285381308	1.0910689708143053
959	PSORCOR-045	T2 AHA_16	46.313296897707424	46.3904932951709	46.42910739416121	-0.0771963974634744	-0.11581049645378272	-0.03861409899030832
960	PSORCOR-035	T1 PRE Global Avg	998.9549028707777	999.9497844648769	994.7117507203278	-0.9948815940991835	4.243152150449873	5.238033744549057
961	PSORCOR-035	T1 PRE Apex Avg	957.9810007542414	959.9027611044418	945.2552446351931	-1.9217603502003158	12.725756119048356	14.647516469248671
962	PSORCOR-035	T1 PRE Midv Avg	976.1172285410071	979.9751032448378	976.062331421688	-3.857874703830703	0.05489711931909369	3.9127718231497965
963	PSORCOR-035	T1 PRE Basal Avg	1041.6234679681118	1038.7249002947806	1037.3811309941102	2.898567673331172	4.242336974001546	1.343769300670374
964	PSORCOR-035	T1 PRE AHA_1	960.0126851910069	967.2684300856224	971.078378372316	-7.255744894615532	-11.065693181309143	-3.8099482866936114
965	PSORCOR-035	T1 PRE AHA_2	994.5892124338914	986.344054483832	991.1456600011743	8.245157950059365	3.4435524327170697	-4.801605517342296
966	PSORCOR-035	T1 PRE AHA_3	965.4380332480179	1009.2831479199924	971.8424522614382	-43.84511467197456	-6.404419013420352	37.440695658554205
967	PSORCOR-035	T1 PRE AHA_4	1074.6691456064432	1080.1300414578318	1064.3943572805097	-5.460895851388614	10.274788325933514	15.735684177322128
968	PSORCOR-035	T1 PRE AHA_5	1138.3674941111494	1124.0019921780272	1114.762481524975	14.365501933122232	23.605012586174325	9.239510653052093
969	PSORCOR-035	T1 PRE AHA_6	1140.3436552899825	1092.330074616189	1168.4184970817134	48.01358067379351	-28.074841791730933	-76.08842246552445
970	PSORCOR-035	T1 PRE AHA_7	939.7327886935566	973.6433779530283	962.1282582604503	-33.91058925947175	-22.395469566893667	11.515119692578082
971	PSORCOR-035	T1 PRE AHA_8	978.8470593313067	988.1317528992557	975.085602890828	-9.284693567949034	3.761456440478696	13.04615000842773
972	PSORCOR-035	T1 PRE AHA_9	984.8977856350598	981.1983395180808	979.5713809592309	3.6994461169789474	5.32640467582894	1.6269585588499922
973	PSORCOR-035	T1 PRE AHA_10	957.9450763579788	969.251162665489	975.3720245998278	-11.306086307510213	-17.426948241849004	-6.120861934338791
974	PSORCOR-035	T1 PRE AHA_11	987.3961729556835	976.1626662091387	970.7997896627875	11.233506746544776	16.596383292896007	5.362876546351231
975	PSORCOR-035	T1 PRE AHA_12	986.1143675173934	984.4813191625485	989.0940617819283	1.6330483548448456	-2.979694264534942	-4.612742619379787
976	PSORCOR-035	T1 PRE AHA_13	940.0481560558509	936.6943750525893	942.4518983573805	3.353781003261588	-2.4037423015296326	-5.757523304791221
977	PSORCOR-035	T1 PRE AHA_14	992.1139027403793	995.9875284167738	991.9145330626785	-3.873625676394454	0.19936967770081537	4.072995354095269
978	PSORCOR-035	T1 PRE AHA_15	952.4008053059173	948.6440880927603	944.6270571031378	3.7567172131570032	7.7737482027795295	4.017030989622526
979	PSORCOR-035	T1 PRE AHA_16	917.8020567510943	925.7272922997281	900.165732091055	-7.92523554863385	17.636324660039236	25.561560208673086
980	PSORCOR-035	T2 Global Avg	47.31791214196151	47.48520566079052	46.98222878811865	-0.16729351882901256	0.3356833538428603	0.5029768726718729
981	PSORCOR-035	T2 Apex Avg	48.57361246439814	49.67770511296076	48.09375433319988	-1.1040926485626201	0.47985813119825593	1.583950779760876
982	PSORCOR-035	T2 Midv Avg	46.919278574788336	46.94940745904496	46.868727611579054	-0.03012888425662652	0.05055096320928243	0.08067984746590895
983	PSORCOR-035	T2 Basal Avg	47.5576973679119	47.69601489978123	47.157438276235396	-0.13831753186933327	0.400259091676503	0.5385766235458362
984	PSORCOR-035	T2 AHA_1	45.896258854208305	46.18721129351327	46.18303066959675	-0.2909524393049665	-0.2867718153884411	0.0041806239165254055
985	PSORCOR-035	T2 AHA_2	47.379476427067125	48.0368688347739	47.28467644395198	-0.657392407706773	0.09479998311514493	0.7521923908219179
986	PSORCOR-035	T2 AHA_3	47.53093782136014	47.89134240041925	47.168568870614756	-0.3604045790591073	0.36236895074538467	0.7227735298044919
987	PSORCOR-035	T2 AHA_4	48.75172923542423	48.2664082988148	47.571594981378134	0.4853209366094262	1.180134254046095	0.6948133174366689
988	PSORCOR-035	T2 AHA_5	46.8033242527019	46.569170881268604	46.27602372368314	0.23415337143329396	0.5273005290187598	0.29314715758546583
989	PSORCOR-035	T2 AHA_6	46.79047986900701	46.09040036897479	46.205560618927684	0.7000795000322171	0.5849192500793237	-0.11516024995289342
990	PSORCOR-035	T2 AHA_7	43.57060194489209	43.55788382212381	43.63944074946455	0.012718122768276885	-0.06883880457245795	-0.08155692734073483
991	PSORCOR-035	T2 AHA_8	47.71419889875796	47.71032751049539	47.6411321345914	0.003871388262567166	0.07306676416655478	0.06919537590398761
992	PSORCOR-035	T2 AHA_9	48.8674888314035	48.62054646994528	48.88407066609041	0.2469423614582169	-0.016581834686910213	-0.2635241961451271
993	PSORCOR-035	T2 AHA_10	48.40261329645178	48.453028542448095	48.47796329605703	-0.05041524599631231	-0.07534999960524402	-0.024934753608931715
994	PSORCOR-035	T2 AHA_11	46.23567319368457	46.6962554721273	46.26935976805912	-0.4605822784427289	-0.03368657437454914	0.4268957040681798
995	PSORCOR-035	T2 AHA_12	43.766251808433694	43.05619730451028	43.57710473820947	0.7100545039234163	0.18914707022422306	-0.5209074336991932
996	PSORCOR-035	T2 AHA_13	48.11452905933694	48.52669413208757	47.40818882528547	-0.4121650727506321	0.7063402340514671	1.1185053068020991
997	PSORCOR-035	T2 AHA_14	48.95126549174853	49.176139473228965	48.296111601612886	-0.22487398148043525	0.6551538901356437	0.880027871616079
998	PSORCOR-035	T2 AHA_15	51.16654950443664	52.51520319588959	51.074227973484795	-1.3486536914529523	0.09232153095184259	1.440975222404795
999	PSORCOR-035	T2 AHA_16	45.01714764624836	46.30186209766017	44.827199594147295	-1.2847144514118085	0.1899480521010659	1.4746625035128744
1000	PSORCOR-038	T1 PRE Global Avg	1026.909696440877	1024.165589989178	1016.8690669173012	2.7441064516990537	10.04062952357583	7.296523071876777
1001	PSORCOR-038	T1 PRE Apex Avg	995.8019089021384	980.5297489622455	980.2708678768947	15.272159939892845	15.531041025243667	0.2588810853508221
1002	PSORCOR-038	T1 PRE Midv Avg	1051.310194507156	1060.7052837171052	1050.2728248114	-9.39508920994922	1.0373696957560696	10.432458905705289
1003	PSORCOR-038	T1 PRE Basal Avg	1026.4594355954173	1018.4953765846383	1011.7932137179196	7.96405901077901	14.666221877497719	6.702162866718709
1004	PSORCOR-038	T1 PRE AHA_1	1007.6677393101894	993.5975866258744	987.2144786075128	14.070152684314962	20.45326070267663	6.383108018361668
1005	PSORCOR-038	T1 PRE AHA_2	1008.4115429525601	1023.602211079334	989.9783129165013	-15.190668126773858	18.43323003605883	33.62389816283269
1006	PSORCOR-038	T1 PRE AHA_3	1104.5888548436337	1086.8133470355344	1104.868508143421	17.77550780809929	-0.27965329978724185	-18.055161107886534
1007	PSORCOR-038	T1 PRE AHA_4	1007.4432653888774	994.7852754620768	1004.6362718110007	12.65798992680061	2.8069935778767103	-9.8509963489239
1008	PSORCOR-038	T1 PRE AHA_5	984.4907215674101	977.1366994703762	978.890485005665	7.354022097033862	5.600236561745078	-1.7537855352887846
1009	PSORCOR-038	T1 PRE AHA_6	1027.8779224361099	990.884513431884	983.790809103855	36.993409004225896	44.08711333225483	7.0937043280289345
1010	PSORCOR-038	T1 PRE AHA_7	1030.8636203645503	1018.8014905269378	1015.634540311154	12.062129837612588	15.229080053396387	3.1669502157837996
1011	PSORCOR-038	T1 PRE AHA_8	1037.4047334712175	1035.6314995461635	1039.1525461715773	1.7732339250540008	-1.747812700359873	-3.5210466254138737
1012	PSORCOR-038	T1 PRE AHA_9	1067.9007253905386	1070.7354647516852	1066.2427070447236	-2.834739361146603	1.6580183458149804	4.492757706961584
1013	PSORCOR-038	T1 PRE AHA_10	1100.2146574597057	1119.7986072846384	1098.4456560554331	-19.583949824932688	1.769001404272558	21.352951229205246
1014	PSORCOR-038	T1 PRE AHA_11	1036.8338081231327	1037.075812072752	1043.6270793484252	-0.24200394961917482	-6.7932712252925285	-6.551267275673354
1015	PSORCOR-038	T1 PRE AHA_12	1028.1648404885937	1030.6777371337344	1027.8318979338828	-2.5128966451406995	0.3329425547108258	2.8458391998515253
1016	PSORCOR-038	T1 PRE AHA_13	985.0449495828808	973.5141196499077	967.577819864318	11.53082993297312	17.467129718562774	5.936299785589654
1017	PSORCOR-038	T1 PRE AHA_14	967.1383473768432	959.3453344145524	955.6218634992044	7.793012962290732	11.516483877638734	3.7234709153480026
1018	PSORCOR-038	T1 PRE AHA_15	1005.7898006302187	1001.657246053711	1000.5981574235848	4.132554576507687	5.1916432066338984	1.0590886301262117
1019	PSORCOR-038	T1 PRE AHA_16	1016.7126617364839	986.507712879884	995.45504218543	30.204948856599913	21.25761955105395	-8.947329305545964
1020	PSORCOR-038	T2 Global Avg	47.438090575360974	47.25838196075221	46.953044319196366	0.17970861460876364	0.4850462561646083	0.30533764155584464
1021	PSORCOR-038	T2 Apex Avg	49.44563305379424	49.80843574571386	48.727944324330146	-0.3628026919196188	0.7176887294640935	1.0804914213837122
1022	PSORCOR-038	T2 Midv Avg	46.66461309450883	46.42041825486762	46.09965086105215	0.24419483964121014	0.5649622334566828	0.3207673938154727
1023	PSORCOR-038	T2 Basal Avg	48.01799368406907	47.36039982360723	47.173323698964666	0.6575938604618372	0.844669985104403	0.18707612464256584
1024	PSORCOR-038	T2 AHA_1	50.105387151803434	49.69856951967995	50.15454110971257	0.40681763212348443	-0.049153957909133794	-0.4559715900326182
1025	PSORCOR-038	T2 AHA_2	49.40323663021228	48.862052639947706	48.6560416363058	0.541183990264571	0.7471949939064757	0.20601100364190472
1026	PSORCOR-038	T2 AHA_3	47.921854170081026	48.03850062632255	47.580632894729035	-0.1166464562415257	0.341221275351991	0.4578677315935167
1027	PSORCOR-038	T2 AHA_4	46.051095504094626	46.01536757645267	46.3466670611853	0.035727927641957535	-0.29557155709067473	-0.33129948473263227
1028	PSORCOR-038	T2 AHA_5	42.85309481574467	42.2427779266534	42.4133242958933	0.6103168890912656	0.43977051985137194	-0.17054636923989364
1029	PSORCOR-038	T2 AHA_6	47.718630950834935	46.874548900904955	46.51133732090111	0.8440820499299804	1.2072936299338224	0.363211580003842
1030	PSORCOR-038	T2 AHA_7	46.79394005134112	47.43939504696275	46.95216412967609	-0.645454995621634	-0.15822407833497465	0.48723091728665935
1031	PSORCOR-038	T2 AHA_8	48.299942600452816	47.020467618498635	47.1872410362709	1.2794749819541806	1.1127015641819185	-0.16677341777226218
1032	PSORCOR-038	T2 AHA_9	45.29521219574706	45.94524873841372	44.562606649778516	-0.6500365426666548	0.7326055459685463	1.382642088635201
1033	PSORCOR-038	T2 AHA_10	45.72659433201594	45.24298893632345	45.73199644496448	0.48360539569249283	-0.005402112948537763	-0.4890075086410306
1034	PSORCOR-038	T2 AHA_11	42.77833534679515	44.09110452771784	42.66790137732361	-1.312769180922686	0.11043396947154349	1.4232031503942295
1035	PSORCOR-038	T2 AHA_12	48.47926849287339	47.69905436268958	48.50091375988816	0.7802141301838077	-0.021645267014768876	-0.8018593971985766
1036	PSORCOR-038	T2 AHA_13	47.719181146967195	47.80118473139787	47.90209996002437	-0.08200358443067302	-0.18291881305717794	-0.10091522862650493
1037	PSORCOR-038	T2 AHA_14	50.80129914397586	51.38296466633174	49.67151033471163	-0.5816655223558769	1.1297888092642339	1.7114543316201107
1038	PSORCOR-038	T2 AHA_15	49.72409709321233	49.67032099051769	48.88593217430719	0.05377610269464128	0.8381649189051359	0.7843888162104946
1039	PSORCOR-038	T2 AHA_16	48.096506060423195	48.525664033671546	47.36590538943989	-0.42915797324835125	0.730600670983307	1.1597586442316583
1040	PSORCOR-017	T1 PRE Global Avg	1008.4589792734439	1012.0444640203885	1006.2052066744678	-3.585484746944644	2.25377259897607	5.839257345920714
1041	PSORCOR-017	T1 PRE Apex Avg	993.7303943619733	1002.3180149385998	974.8359798605732	-8.587620576626591	18.894414501400092	27.482035078026684
1042	PSORCOR-017	T1 PRE Midv Avg	993.7300185873606	998.4242504176558	990.0460660415818	-4.694231830295166	3.6839525457788795	8.378184376074046
1043	PSORCOR-017	T1 PRE Basal Avg	1031.2725423236213	1035.1477787851315	1030.7179941457402	-3.8752364615102124	0.5545481778810881	4.4297846393913005
1044	PSORCOR-017	T1 PRE AHA_1	1010.1611947869552	1004.8666848867291	1003.4045580927644	5.294509900226103	6.7566366941907745	1.4621267939646714
1045	PSORCOR-017	T1 PRE AHA_2	1024.7231079767528	1038.272467129719	1030.8073230599534	-13.54935915296619	-6.084215083200661	7.465144069765529
1046	PSORCOR-017	T1 PRE AHA_3	1043.743716088682	1046.7666951258561	1045.2416489444604	-3.022979037174082	-1.4979328557783447	1.5250461813957372
1047	PSORCOR-017	T1 PRE AHA_4	1058.9206619129966	1052.8112261404406	1062.2244282094773	6.109435772556026	-3.303766296480717	-9.413202069036743
1048	PSORCOR-017	T1 PRE AHA_5	1017.0484541007654	1026.9188514010505	1021.8130608109719	-9.870397300285049	-4.764606710206522	5.105790590078527
1049	PSORCOR-017	T1 PRE AHA_6	980.5532541603807	988.5234026214537	980.5282258454328	-7.970148461072995	0.02502831494791735	7.995176776020912
1050	PSORCOR-017	T1 PRE AHA_7	981.2098329454344	969.74399419928	971.3112055240097	11.465838746154418	9.898627421424749	-1.5672113247296693
1051	PSORCOR-017	T1 PRE AHA_8	990.6849697090711	1004.4608836768739	994.056184361787	-13.775913967802808	-3.371214652715935	10.404699315086873
1052	PSORCOR-017	T1 PRE AHA_9	1011.487847002269	1024.3835863816596	1015.0207919943414	-12.895739379390648	-3.53294499207243	9.362794387318218
1053	PSORCOR-017	T1 PRE AHA_10	985.575769571506	992.3284717063004	979.7788987483638	-6.75270213479439	5.796870823142285	12.549572957936675
1054	PSORCOR-017	T1 PRE AHA_11	991.716503525989	990.2175555580789	978.2291686252652	1.4989479679101123	13.487334900723795	11.988386932813683
1055	PSORCOR-017	T1 PRE AHA_12	982.1523911890514	979.9440854149976	979.4450081385459	2.2083057740537697	2.707383050505541	0.49907727645177147
1056	PSORCOR-017	T1 PRE AHA_13	957.7750558965724	956.2216714723546	950.1593839346419	1.5533844242178247	7.615671961930502	6.0622875377126775
1057	PSORCOR-017	T1 PRE AHA_14	1022.3692354050814	1024.7197998131953	1025.7371699923629	-2.3505644081138826	-3.367934587281411	-1.0173701791675285
1058	PSORCOR-017	T1 PRE AHA_15	1047.1042990063204	1057.6360484952966	1034.2626813705208	-10.531749488976175	12.841617635799594	23.37336712477577
1059	PSORCOR-017	T1 PRE AHA_16	941.0580063268541	947.9127115953004	876.5520619472189	-6.85470526844631	64.50594437963514	71.36064964808145
1060	PSORCOR-017	T2 Global Avg	47.283501238741614	48.2495462957096	47.720350368939584	-0.9660450569679853	-0.4368491301979702	0.529195926770015
1061	PSORCOR-017	T2 Apex Avg	48.375051513710574	49.927457905653	48.78753344034243	-1.5524063919424265	-0.41248192663185534	1.1399244653105711
1062	PSORCOR-017	T2 Midv Avg	47.46096465303228	47.94285901690958	47.72208852005533	-0.4818943638773021	-0.261123867023052	0.2207704968542501
1063	PSORCOR-017	T2 Basal Avg	47.37261811537458	48.84361288409892	47.73846505253541	-1.4709947687243385	-0.36584693716083194	1.1051478315635066
1064	PSORCOR-017	T2 AHA_1	45.88571302620029	47.05978111443406	46.238984848686606	-1.174068088233767	-0.35327182248631317	0.8207962657474539
1065	PSORCOR-017	T2 AHA_2	47.63748023882435	48.9262034305518	49.36869401244105	-1.288723191727449	-1.7312137736166946	-0.4424905818892455
1066	PSORCOR-017	T2 AHA_3	50.046355563744925	51.18344256274281	50.22677779012369	-1.1370869989978871	-0.18042222637876648	0.9566647726191206
1067	PSORCOR-017	T2 AHA_4	46.3839323902351	47.525178007666376	45.96861591295018	-1.1412456174312737	0.41531647728492516	1.5565620947161989
1068	PSORCOR-017	T2 AHA_5	43.238017598700885	44.525995489974605	44.76456260963659	-1.2879778912737194	-1.5265450109357062	-0.23856711966198674
1069	PSORCOR-017	T2 AHA_6	45.555639982020885	47.117710523237136	45.80616093454799	-1.5620705412162508	-0.25052095252710416	1.3115495886891466
1070	PSORCOR-017	T2 AHA_7	42.2066105872466	43.23764577722227	42.90469894280748	-1.0310351899756682	-0.698088355560877	0.3329468344147912
1071	PSORCOR-017	T2 AHA_8	48.47562993327295	48.679763308078584	49.96708728254195	-0.20413337480563598	-1.4914573492689982	-1.2873239744633622
1072	PSORCOR-017	T2 AHA_9	50.24515535405357	50.970148073947925	49.90612417256709	-0.7249927198943524	0.33903118148648304	1.0640239013808355
1073	PSORCOR-017	T2 AHA_10	48.143193443645856	48.42686745627285	48.92225135347566	-0.2836740126269959	-0.7790579098298025	-0.4953838972028066
1074	PSORCOR-017	T2 AHA_11	46.596615649731625	46.61682980953456	46.394383174364705	-0.02021415980293284	0.20223247536691957	0.2224466351698524
1075	PSORCOR-017	T2 AHA_12	45.7218439509772	45.9366567798396	45.79336312929912	-0.21481282886239939	-0.07151917832191401	0.14329365054048537
1076	PSORCOR-017	T2 AHA_13	48.57781748578157	50.719136628701186	50.30758134619194	-2.1413191429196132	-1.7297638604103653	0.4115552825092479
1077	PSORCOR-017	T2 AHA_14	50.690089115637164	53.494610570298754	50.521788519504646	-2.8045214546615895	0.1683005961325179	2.9728220507941074
1078	PSORCOR-017	T2 AHA_15	46.111365629232054	47.216672021261175	46.394161328637466	-1.1053063920291208	-0.28279569940541194	0.8225106926237089
1079	PSORCOR-017	T2 AHA_16	48.16491763436379	47.80605778641486	47.29520848990602	0.3588598479489278	0.8697091444577723	0.5108492965088445
1080	PSORCOR-064	T1 PRE Global Avg	1045.032695791066	1036.0579305322885	1030.520042993067	8.974765258777552	14.51265279799918	5.537887539221629
1081	PSORCOR-064	T1 PRE Apex Avg	976.7371145374449	975.0769070879235	975.1525876073335	1.6602074495214083	1.5845269301113376	-0.0756805194100707
1082	PSORCOR-064	T1 PRE Midv Avg		1014.4900803894093	1000.7663937683809			13.723686621028378
1083	PSORCOR-064	T1 PRE Basal Avg	1084.192464678179	1081.6497538626504	1083.0481264637003	2.542710815528608	1.1443382144786938	-1.398372601049914
1084	PSORCOR-064	T1 PRE AHA_1		1086.9926604874329	1067.333564104421			19.659096383011956
1085	PSORCOR-064	T1 PRE AHA_2		1114.552298442025	1103.1834624833216			11.368835958703357
1086	PSORCOR-064	T1 PRE AHA_3		1100.570155022508	1130.8604493792782			-30.29029435677012
1087	PSORCOR-064	T1 PRE AHA_4		1053.7518947794745	1065.0787516893347			-11.326856909860226
1088	PSORCOR-064	T1 PRE AHA_5		1087.6226151385304	1071.764117070622			15.858498067908386
1089	PSORCOR-064	T1 PRE AHA_6		1023.2165300863453	1034.159185194381			-10.942655108035751
1090	PSORCOR-064	T1 PRE AHA_7		1011.2013627219253	965.0845778063338			46.11678491559155
1091	PSORCOR-064	T1 PRE AHA_8		983.7644015861908	965.160057060265			18.604344525925853
1092	PSORCOR-064	T1 PRE AHA_9		1037.4575659565432	1038.8507196500632			-1.3931536935199347
1093	PSORCOR-064	T1 PRE AHA_10		976.0198979510196	964.5649965067884			11.454901444231268
1094	PSORCOR-064	T1 PRE AHA_11		1056.1456358131875	1044.5202784536853			11.625357359502232
1095	PSORCOR-064	T1 PRE AHA_12		1008.671444374506	1017.9289976405697			-9.257553266063724
1096	PSORCOR-064	T1 PRE AHA_13		1015.0772345584195	1002.3211529471016			12.756081611317882
1097	PSORCOR-064	T1 PRE AHA_14		1000.5413765640592	1007.0133139936614			-6.471937429602235
1098	PSORCOR-064	T1 PRE AHA_15		933.5584129906605	933.0970304831201			0.46138250754040655
1099	PSORCOR-064	T1 PRE AHA_16		912.0329256059741	924.0669716021165			-12.034045996142368
1100	PSORCOR-064	T2 Global Avg	45.48527627902259	45.43223838836706	45.69565142785482	0.05303789065553133	-0.2103751488322274	-0.26341303948775874
1101	PSORCOR-064	T2 Apex Avg	44.20327722519766	44.10224834512669	44.63972602739726	0.10102888007097022	-0.4364488021995996	-0.5374776822705698
1102	PSORCOR-064	T2 Midv Avg	44.47449176305644	44.78465288035451	44.79672013977129	-0.3101611172980654	-0.32222837671484683	-0.01206725941678144
1103	PSORCOR-064	T2 Basal Avg	47.0738592467407	46.982713585034794	47.49286047596827	0.09114566170590876	-0.4190012292275682	-0.510146890933477
1104	PSORCOR-064	T2 AHA_1	43.96720360253527	44.049592013986754	43.791348059019704	-0.08238841145148257	0.1758555435155671	0.25824395496704966
1105	PSORCOR-064	T2 AHA_2	47.031049000764654	47.1170074602213	48.04233191598403	-0.08595845945664848	-1.0112829152193754	-0.9253244557627269
1106	PSORCOR-064	T2 AHA_3	49.82548234995864	48.99417856409662	50.19766240329816	0.8313037858620191	-0.37218005333951965	-1.2034838392015388
1107	PSORCOR-064	T2 AHA_4	46.866615371416295	47.09461847610246	46.38641905701195	-0.22800310468616658	0.4801963144043455	0.7081994190905121
1108	PSORCOR-064	T2 AHA_5	48.65311689102012	48.37494205629466	49.467115723325385	0.278174834725462	-0.8139988323052663	-1.0921736670307283
1109	PSORCOR-064	T2 AHA_6	43.02918043878952	44.878085874573365	43.87373338802315	-1.8489054357838484	-0.8445529492336306	1.0043524865502178
1110	PSORCOR-064	T2 AHA_7	39.42786889980193	39.69872212156294	39.96160926713261	-0.27085322176100846	-0.5337403673306795	-0.2628871455696711
1111	PSORCOR-064	T2 AHA_8	44.857653780055436	45.174846879551644	45.323121360980096	-0.3171930994962082	-0.4654675809246598	-0.14827448142845157
1112	PSORCOR-064	T2 AHA_9	49.59960127737646	49.28299927977678	49.64372373769775	0.3166019975996761	-0.04412246032129019	-0.3607244579209663
1113	PSORCOR-064	T2 AHA_10	44.784759746112606	45.16474358837135	44.90372476033401	-0.3799838422587456	-0.11896501422140204	0.26101882803734355
1114	PSORCOR-064	T2 AHA_11	41.92182171057432	42.03906116621489	40.98974637080104	-0.11723945564057203	0.9320753397732773	1.0493147954138493
1115	PSORCOR-064	T2 AHA_12	42.528334096979	42.50643811063764	42.6375560669237	0.021895986341363027	-0.10922196994469857	-0.1311179562860616
1116	PSORCOR-064	T2 AHA_13	44.31545301197372	44.252789366821396	45.25172628224049	0.06266364515232681	-0.9362732702667671	-0.9989369154190939
1117	PSORCOR-064	T2 AHA_14	45.05267771601897	45.22989623906432	46.16087687639714	-0.17721852304534735	-1.1081991603781702	-0.9309806373328229
1118	PSORCOR-064	T2 AHA_15	42.81959275351293	42.59799246311267	43.01365221863163	0.22160029040026075	-0.19405946511869843	-0.4156597555189592
1119	PSORCOR-064	T2 AHA_16	43.883464391578066	43.57849768497105	43.26470905400339	0.3049667066070185	0.6187553375746759	0.3137886309676574
1120	PSORCOR-023	T1 PRE Global Avg	1018.3604866421846	1014.013870093798	1012.0213361848927	4.346616548386578	6.3391504572919075	1.9925339089053296
1121	PSORCOR-023	T1 PRE Apex Avg	956.7209337191347	971.542934677263	963.8222222222222	-14.822000958128342	-7.101288503087517	7.720712455040825
1122	PSORCOR-023	T1 PRE Midv Avg	1022.3243996856536	1021.7796923076924	1021.445349434738	0.544707377961231	0.8790502509156113	0.33434287295438025
1123	PSORCOR-023	T1 PRE Basal Avg	1037.6351436240077	1029.6645240032547	1025.6256345106328	7.970619620753041	12.009509113374861	4.03888949262182
1124	PSORCOR-023	T1 PRE AHA_1	1033.0139239823495	1025.4294444558102	1031.1483790931663	7.584479526539326	1.8655448891831838	-5.718934637356142
1125	PSORCOR-023	T1 PRE AHA_2	1065.7340378741278	1048.8086509623693	1038.8982228881748	16.92538691175855	26.835814985952993	9.910428074194442
1126	PSORCOR-023	T1 PRE AHA_3	1023.4583364350473	1025.809572188071	1008.452643848905	-2.351235753023616	15.005692586142231	17.356928339165847
1127	PSORCOR-023	T1 PRE AHA_4	1018.4609524253278	1009.89688003607	1007.87094326686	8.56407238925783	10.590009158467865	2.025936769210034
1128	PSORCOR-023	T1 PRE AHA_5	1046.1364969139115	1040.138392818269	1048.08409398365	5.998104095642475	-1.9475970697385492	-7.945701165381024
1129	PSORCOR-023	T1 PRE AHA_6	1012.7349084396993	1003.5529291669088	1010.6609853944319	9.1819792727905	2.0739230452674065	-7.108056227523093
1130	PSORCOR-023	T1 PRE AHA_7	1088.7814562372264	1088.930912259302	1089.931259565396	-0.14945602207558295	-1.1498033281695825	-1.0003473060939996
1131	PSORCOR-023	T1 PRE AHA_8	1028.4249869504338	1021.8981200768519	1027.3015967204901	6.5268668735818665	1.1233902299436522	-5.403476643638214
1132	PSORCOR-023	T1 PRE AHA_9	1008.989508380883	1011.7251975291211	1005.0048381947889	-2.7356891482381798	3.9846701860940357	6.720359334332215
1133	PSORCOR-023	T1 PRE AHA_10	1014.9056729841612	1018.9400733382806	1013.1174699254859	-4.034400354119384	1.7882030586753217	5.822603412794706
1134	PSORCOR-023	T1 PRE AHA_11	1007.279421620872	1011.7158971310245	1012.6679403306528	-4.436475510152491	-5.388518709780783	-0.9520431996282923
1135	PSORCOR-023	T1 PRE AHA_12	991.8999186686963	986.9798230897061	989.576640997762	4.9200955789901855	2.323277670934317	-2.5968179080558684
1136	PSORCOR-023	T1 PRE AHA_13	928.87972469728	948.4806058666039	939.9804482796721	-19.600881169323884	-11.100723582392106	8.500157586931778
1137	PSORCOR-023	T1 PRE AHA_14	961.0586263419873	1028.438098715496	999.2578939710593	-67.37947237350863	-38.19926762907198	29.18020474443665
1138	PSORCOR-023	T1 PRE AHA_15	959.9550253362571	945.2914525572749	999.5500427009512	14.663572778982257	-39.59501736469406	-54.258590143676315
1139	PSORCOR-023	T1 PRE AHA_16	977.2575711065776	951.6552722644328	918.2498862824028	25.60229884214482	59.00768482417482	33.40538598203
1140	PSORCOR-023	T2 Global Avg	48.923096025093955	48.688572367159544	48.546578918407484	0.23452365793441032	0.376517106686471	0.14199344875206066
1141	PSORCOR-023	T2 Apex Avg	48.65582970531355	48.583166486985995	48.17806442766335	0.07266321832755551	0.4777652776501995	0.405102059322644
1142	PSORCOR-023	T2 Midv Avg	48.30692791984162	48.44966545593577	48.067879732708825	-0.14273753609415252	0.23904818713279496	0.3817857232269475
1143	PSORCOR-023	T2 Basal Avg	50.735424618676745	50.06439318783069	50.01240764544795	0.6710314308460568	0.7230169732287948	0.051985542382738004
1144	PSORCOR-023	T2 AHA_1	50.155310108245985	49.187812070743135	50.001699752337224	0.9674980375028497	0.1536103559087607	-0.813887681594089
1145	PSORCOR-023	T2 AHA_2	52.71240308140603	51.6680889682269	51.02657195263854	1.0443141131791336	1.6858311287674894	0.6415170155883558
1146	PSORCOR-023	T2 AHA_3	49.63180332822782	49.29384919210787	49.4145756593786	0.3379541361199472	0.21722766884921896	-0.12072646727072822
1147	PSORCOR-023	T2 AHA_4	50.34068337499478	50.09457623714972	49.873464295794456	0.24610713784506544	0.46721907920032635	0.2211119413552609
1148	PSORCOR-023	T2 AHA_5	49.1467283921327	48.13324629504276	49.13989466281358	1.0134820970899412	0.006833729319119186	-1.006648367770822
1149	PSORCOR-023	T2 AHA_6	48.866606376922476	48.5412221317458	48.54238997811311	0.32538424517667863	0.32421639880936937	-0.0011678463673092665
1150	PSORCOR-023	T2 AHA_7	48.43794470040498	48.90819491649789	48.325195443729335	-0.4702502160929143	0.11274925667564162	0.5829994727685559
1151	PSORCOR-023	T2 AHA_8	48.316646922233886	48.398993142018355	47.52714070542405	-0.0823462197844691	0.7895062168098335	0.8718524365943026
1152	PSORCOR-023	T2 AHA_9	47.86829761703004	47.814047719654596	47.9831503964364	0.05424989737544195	-0.11485277940636252	-0.16910267678180446
1153	PSORCOR-023	T2 AHA_10	47.03370290672579	46.87133458297554	47.04246759137865	0.16236832375025045	-0.008764684652859955	-0.1711330084031104
1154	PSORCOR-023	T2 AHA_11	48.328744869693104	48.65532475415232	48.26998129017784	-0.32657988445921404	0.05876357951526501	0.38534346397447905
1155	PSORCOR-023	T2 AHA_12	47.53817526161334	48.10813844279261	47.48554268241121	-0.5699631811792685	0.05263257920213249	0.622595760381401
1156	PSORCOR-023	T2 AHA_13	47.2112287058618	47.29782461409683	47.384651668061835	-0.08659590823503294	-0.1734229622000356	-0.08682705396500268
1157	PSORCOR-023	T2 AHA_14	48.124650823545494	48.093588573959366	47.28859863841561	0.031062249586128132	0.836052185129887	0.8049899355437589
1158	PSORCOR-023	T2 AHA_15	49.306272831204176	48.94037641560723	48.874460862691265	0.36589641559694286	0.4318119685129105	0.06591555291596762
1159	PSORCOR-023	T2 AHA_16	47.578768343080135	47.55649991463197	47.33385780871677	0.022268428448164457	0.2449105343633633	0.22264210591519884
1160	PSORCOR-054	T1 PRE Global Avg	976.01993385632	978.5226389812482	970.2990178027825	-2.502705124928184	5.720916053537508	8.223621178465692
1161	PSORCOR-054	T1 PRE Apex Avg	969.1506339814032	968.224882589735	950.3312659033079	0.9257513916682001	18.819368078095295	17.893616686427094
1162	PSORCOR-054	T1 PRE Midv Avg	968.737230966913	976.0247313134437	958.9129691008233	-7.287500346530692	9.824261866089728	17.11176221262042
1163	PSORCOR-054	T1 PRE Basal Avg	985.9264119601329	986.3217288632867	987.8911839189617	-0.3953169031537982	-1.9647719588288055	-1.5694550556750073
1164	PSORCOR-054	T1 PRE AHA_1	972.7706090443328	963.0064117802874	963.9878528324108	9.764197264045379	8.782756211921992	-0.9814410521233867
1165	PSORCOR-054	T1 PRE AHA_2	971.3352256713121	974.9517122184467	996.0787104091634	-3.6164865471346275	-24.743484737851304	-21.126998190716677
1166	PSORCOR-054	T1 PRE AHA_3	1006.4580448783806	1018.1303921302612	1020.8794875052424	-11.672347251880524	-14.42144262686179	-2.749095374981266
1167	PSORCOR-054	T1 PRE AHA_4	1012.4207048535999	1005.823018293532	995.8222493832579	6.5976865600679275	16.598455470341946	10.000768910274019
1168	PSORCOR-054	T1 PRE AHA_5	966.4532038119281	954.0458286807416	933.2105161208577	12.40737513118654	33.24268769107039	20.835312559883846
1169	PSORCOR-054	T1 PRE AHA_6	980.3745941163786	988.8804641567658	983.2275018640587	-8.505870040387208	-2.852907747680092	5.652962292707116
1170	PSORCOR-054	T1 PRE AHA_7	986.2144465177639	1001.8122715632214	973.6493413729308	-15.597825045457512	12.565105144833069	28.16293019029058
1171	PSORCOR-054	T1 PRE AHA_8	939.1008217731614	934.8050802434949	937.307058967728	4.295741529666543	1.7937628054334027	-2.5019787242331404
1172	PSORCOR-054	T1 PRE AHA_9	964.425084896046	967.0270353803072	963.7019802348694	-2.6019504842612378	0.723104661176535	3.325055145437773
1173	PSORCOR-054	T1 PRE AHA_10	933.4898080377005	950.4689526197391	887.6136941116663	-16.979144582038543	45.876113926034236	62.85525850807278
1174	PSORCOR-054	T1 PRE AHA_11	1010.3603219911455	1023.1489836727302	988.9052472771257	-12.7886616815847	21.455074714019815	34.243736395604515
1175	PSORCOR-054	T1 PRE AHA_12	984.3839535665155	970.7088361745774	978.3737368262986	13.675117391938102	6.010216740216947	-7.664900651721155
1176	PSORCOR-054	T1 PRE AHA_13	1011.4012694511915	1012.8742629530426	970.5135593714891	-1.4729935018510787	40.8877100797024	42.36070358155348
1177	PSORCOR-054	T1 PRE AHA_14	963.8841962272711	967.2492611540782	962.9095746357995	-3.365064926807122	0.9746215914716458	4.339686518278768
1178	PSORCOR-054	T1 PRE AHA_15	949.0713311164743	950.0172559640982	939.0886951503987	-0.9459248476239281	9.982635966075577	10.928560813699505
1179	PSORCOR-054	T1 PRE AHA_16	953.287169584759	938.9711197258525	928.6275419589539	14.316049858906467	24.659627625805115	10.343577766898647
1180	PSORCOR-054	T2 Global Avg	48.3238724577595	48.095401847503815	48.41267185967781	0.22847061025568394	-0.08879940191830826	-0.3172700121739922
1181	PSORCOR-054	T2 Apex Avg	45.06532543332155	45.228543638102146	44.89590107821325	-0.16321820478059834	0.16942435510829768	0.332642559888896
1182	PSORCOR-054	T2 Midv Avg	48.20932041581218	48.32977960079948	48.60027876183286	-0.12045918498730401	-0.3909583460206818	-0.2704991610333778
1183	PSORCOR-054	T2 Basal Avg	50.461121370678164	49.87873796945736	50.43619927862939	0.5823834012208025	0.024922092048775824	-0.5574613091720266
1184	PSORCOR-054	T2 AHA_1	50.04935667066995	50.23326069690021	50.4897695491993	-0.18390402623025892	-0.44041287852935085	-0.2565088522990919
1185	PSORCOR-054	T2 AHA_2	48.48716528986997	48.86264435896245	48.917762301305544	-0.37547906909247786	-0.43059701143557305	-0.055117942343095194
1186	PSORCOR-054	T2 AHA_3	50.066023395585184	49.91446028245254	49.94985846892909	0.1515631131326458	0.11616492665609712	-0.03539818647654869
1187	PSORCOR-054	T2 AHA_4	52.00238796880024	50.72803482287792	51.02108607488677	1.2743531459223192	0.981301893913475	-0.2930512520088442
1188	PSORCOR-054	T2 AHA_5	51.36719574608721	49.85503717846819	51.581589432077344	1.512158567619025	-0.21439368599013164	-1.7265522536091567
1189	PSORCOR-054	T2 AHA_6	50.60803696224307	49.96706288042575	50.10972076314102	0.6409740818173191	0.4983161991020495	-0.14265788271526958
1190	PSORCOR-054	T2 AHA_7	50.255421047621695	50.05224380675923	49.93274373692197	0.20317724086246614	0.3226773106997243	0.11950006983725814
1191	PSORCOR-054	T2 AHA_8	47.61570530814266	48.277135800659586	48.371803388590145	-0.6614304925169279	-0.7560980804474866	-0.09466758793055874
1192	PSORCOR-054	T2 AHA_9	48.39993014778595	48.202065555112966	48.35873131176689	0.1978645926729854	0.04119883601906338	-0.15666575665392202
1193	PSORCOR-054	T2 AHA_10	49.01441389688396	49.317889908471344	50.17036805973864	-0.30347601158738513	-1.1559541628546839	-0.8524781512672988
1194	PSORCOR-054	T2 AHA_11	46.694028320278974	46.87623103063654	46.98801296418889	-0.18220271035756497	-0.29398464390991563	-0.11178193355235067
1195	PSORCOR-054	T2 AHA_12	46.32775453773473	46.77174126810842	46.7549186882927	-0.4439867303736946	-0.42716415055797086	0.01682257981572377
1196	PSORCOR-054	T2 AHA_13	44.37717561852096	44.26557307962415	44.03407482608416	0.11160253889681115	0.34310079243680036	0.2314982535399892
1197	PSORCOR-054	T2 AHA_14	45.61681713317315	45.31836515188568	45.603681894790945	0.29845198128747086	0.013135238382204761	-0.2853167429052661
1198	PSORCOR-054	T2 AHA_15	44.675512466147886	45.791726587222804	44.595148741162745	-1.1162141210749184	0.08036372498514055	1.196577846060059
1199	PSORCOR-054	T2 AHA_16	44.99689590954914	44.77642181352387	44.68735590361062	0.22047409602527068	0.3095400059385156	0.08906590991324492
