# Supplementary material for: Verity plots: A novel method of visualizing reliability assessments of artificial intelligence methods in quantitative cardiovascular magnetic resonance
Source: PLoS One. 2025 May 16;20(5):e0323371. doi: 10.1371/journal.pone.0323371 (PMC12084058; doi:10.1371/journal.pone.0323371)
Supplement: DataArchive.zip — Supporting Information - Tabular Data Includes all tabular data used to produce the quantitative analyses, figures and tables in this manuscript. (ZIP) [file pone.0323371.s006.zip › MAPPING/intra_inter_statistics.csv]

	Parameter	Intrareader	Interreader_1	Interreader_2	Wider Interreader	Intra Avg Diff	Inter_1 Avg Diff	Inter_2 Avg Diff	Wider Inter Avg Diff	Intra Std Diff	Inter_1 Std Diff	Inter_2 Std Diff	Wider Inter Std Diff
0	T1 PRE Global Avg	-0.7 ± 4.9	4.0 ± 7.6	4.7 ± 7.2	4.7 ± 7.6	-0.7	4.0	4.7	4.7	4.9	7.6	7.2	7.6
1	T1 PRE Apex Avg	-1.3 ± 11.6	10.0 ± 28.3	11.5 ± 29.4	11.5 ± 29.4	-1.3	10.0	11.5	11.5	11.6	28.3	29.4	29.4
2	T1 PRE Midv Avg	-2.2 ± 6.9	4.9 ± 8.2	7.4 ± 8.6	7.4 ± 8.6	-2.2	4.9	7.4	7.4	6.9	8.2	8.6	8.6
3	T1 PRE Basal Avg	-0.2 ± 5.5	2.1 ± 4.9	2.3 ± 4.2	2.3 ± 4.9	-0.2	2.1	2.3	2.3	5.5	4.9	4.2	4.9
4	T1 PRE AHA_1	1.3 ± 9.0	5.1 ± 12.7	4.4 ± 16.6	5.1 ± 16.6	1.3	5.1	4.4	5.1	9.0	12.7	16.6	16.6
5	T1 PRE AHA_2	0.0 ± 10.6	0.8 ± 13.7	0.8 ± 10.8	0.8 ± 13.7	0.0	0.8	0.8	0.8	10.6	13.7	10.8	13.7
6	T1 PRE AHA_3	-3.3 ± 11.8	1.3 ± 5.5	3.7 ± 13.1	3.7 ± 13.1	-3.3	1.3	3.7	3.7	11.8	5.5	13.1	13.1
7	T1 PRE AHA_4	-0.9 ± 11.5	-5.5 ± 19.2	-4.6 ± 13.1	-5.5 ± 19.2	-0.9	-5.5	-4.6	-5.5	11.5	19.2	13.1	19.2
8	T1 PRE AHA_5	1.6 ± 14.6	6.0 ± 16.8	4.6 ± 10.0	6.0 ± 16.8	1.6	6.0	4.6	6.0	14.6	16.8	10.0	16.8
9	T1 PRE AHA_6	1.5 ± 16.5	2.5 ± 15.3	0.6 ± 19.1	2.5 ± 19.1	1.5	2.5	0.6	2.5	16.5	15.3	19.1	19.1
10	T1 PRE AHA_7	-1.0 ± 16.2	14.3 ± 33.6	16.0 ± 29.5	16.0 ± 33.6	-1.0	14.3	16.0	16.0	16.2	33.6	29.5	33.6
11	T1 PRE AHA_8	-3.6 ± 9.3	-2.4 ± 8.0	2.2 ± 11.1	-2.4 ± 11.1	-3.6	-2.4	2.2	-2.4	9.3	8.0	11.1	11.1
12	T1 PRE AHA_9	-2.0 ± 9.8	1.1 ± 6.8	2.9 ± 9.2	2.9 ± 9.2	-2.0	1.1	2.9	2.9	9.8	6.8	9.2	9.2
13	T1 PRE AHA_10	-3.6 ± 12.2	0.3 ± 16.7	4.2 ± 15.1	4.2 ± 16.7	-3.6	0.3	4.2	4.2	12.2	16.7	15.1	16.7
14	T1 PRE AHA_11	-3.5 ± 10.8	3.7 ± 22.1	7.5 ± 21.9	7.5 ± 22.1	-3.5	3.7	7.5	7.5	10.8	22.1	21.9	22.1
15	T1 PRE AHA_12	0.1 ± 20.5	13.2 ± 41.6	12.3 ± 40.7	13.2 ± 41.6	0.1	13.2	12.3	13.2	20.5	41.6	40.7	41.6
16	T1 PRE AHA_13	-2.7 ± 28.5	17.6 ± 84.0	20.4 ± 85.5	20.4 ± 85.5	-2.7	17.6	20.4	20.4	28.5	84.0	85.5	85.5
17	T1 PRE AHA_14	-1.4 ± 18.1	3.7 ± 12.7	4.7 ± 12.1	4.7 ± 12.7	-1.4	3.7	4.7	4.7	18.1	12.7	12.1	12.7
18	T1 PRE AHA_15	-2.3 ± 10.2	2.1 ± 12.9	4.4 ± 17.0	4.4 ± 17.0	-2.3	2.1	4.4	4.4	10.2	12.9	17.0	17.0
19	T1 PRE AHA_16	3.2 ± 26.6	22.2 ± 61.9	17.8 ± 51.4	22.2 ± 61.9	3.2	22.2	17.8	22.2	26.6	61.9	51.4	61.9
20	T2 Global Avg	-0.0 ± 0.3	0.1 ± 0.5	0.2 ± 0.4	0.2 ± 0.5	-0.0	0.1	0.2	0.2	0.3	0.5	0.4	0.5
21	T2 Apex Avg	-0.0 ± 0.7	0.3 ± 0.8	0.4 ± 0.8	0.4 ± 0.8	-0.0	0.3	0.4	0.4	0.7	0.8	0.8	0.8
22	T2 Midv Avg	-0.2 ± 0.5	0.2 ± 0.7	0.3 ± 0.7	0.3 ± 0.7	-0.2	0.2	0.3	0.3	0.5	0.7	0.7	0.7
23	T2 Basal Avg	-0.0 ± 0.6	0.2 ± 0.6	0.2 ± 0.5	0.2 ± 0.6	-0.0	0.2	0.2	0.2	0.6	0.6	0.5	0.6
24	T2 AHA_1	-0.1 ± 0.8	-0.0 ± 1.0	0.1 ± 1.0	0.1 ± 1.0	-0.1	-0.0	0.1	0.1	0.8	1.0	1.0	1.0
25	T2 AHA_2	0.1 ± 1.1	-0.1 ± 1.2	-0.2 ± 1.2	-0.2 ± 1.2	0.1	-0.1	-0.2	-0.2	1.1	1.2	1.2	1.2
26	T2 AHA_3	-0.0 ± 0.6	0.2 ± 0.7	0.2 ± 0.7	0.2 ± 0.7	-0.0	0.2	0.2	0.2	0.6	0.7	0.7	0.7
27	T2 AHA_4	0.1 ± 0.6	-0.2 ± 0.7	-0.2 ± 0.9	-0.2 ± 0.9	0.1	-0.2	-0.2	-0.2	0.6	0.7	0.9	0.9
28	T2 AHA_5	0.0 ± 1.0	0.2 ± 1.0	0.1 ± 0.9	0.2 ± 1.0	0.0	0.2	0.1	0.2	1.0	1.0	0.9	1.0
29	T2 AHA_6	-0.2 ± 0.7	0.2 ± 0.6	0.3 ± 0.7	0.3 ± 0.7	-0.2	0.2	0.3	0.3	0.7	0.6	0.7	0.7
30	T2 AHA_7	-0.3 ± 0.9	-0.1 ± 1.4	0.2 ± 1.4	0.2 ± 1.4	-0.3	-0.1	0.2	0.2	0.9	1.4	1.4	1.4
31	T2 AHA_8	-0.4 ± 1.3	0.3 ± 1.2	0.7 ± 1.3	0.7 ± 1.3	-0.4	0.3	0.7	0.7	1.3	1.2	1.3	1.3
32	T2 AHA_9	0.1 ± 0.9	0.2 ± 0.7	0.1 ± 0.9	0.2 ± 0.9	0.1	0.2	0.1	0.2	0.9	0.7	0.9	0.9
33	T2 AHA_10	-0.2 ± 0.7	-0.3 ± 0.7	-0.0 ± 0.7	-0.3 ± 0.7	-0.2	-0.3	-0.0	-0.3	0.7	0.7	0.7	0.7
34	T2 AHA_11	-0.1 ± 0.9	-0.0 ± 0.7	0.1 ± 1.2	0.1 ± 1.2	-0.1	-0.0	0.1	0.1	0.9	0.7	1.2	1.2
35	T2 AHA_12	-0.1 ± 0.7	0.0 ± 0.8	0.1 ± 1.0	0.1 ± 1.0	-0.1	0.0	0.1	0.1	0.7	0.8	1.0	1.0
36	T2 AHA_13	-0.2 ± 0.8	-0.0 ± 0.8	0.2 ± 0.9	0.2 ± 0.9	-0.2	-0.0	0.2	0.2	0.8	0.8	0.9	0.9
37	T2 AHA_14	-0.1 ± 1.0	0.6 ± 1.0	0.7 ± 1.1	0.7 ± 1.1	-0.1	0.6	0.7	0.7	1.0	1.0	1.1	1.1
38	T2 AHA_15	-0.1 ± 0.9	0.2 ± 0.9	0.3 ± 0.8	0.3 ± 0.9	-0.1	0.2	0.3	0.3	0.9	0.9	0.8	0.9
39	T2 AHA_16	0.2 ± 0.9	0.2 ± 1.4	-0.0 ± 1.3	0.2 ± 1.4	0.2	0.2	-0.0	0.2	0.9	1.4	1.3	1.4
