# Supplementary material for: Verity plots: A novel method of visualizing reliability assessments of artificial intelligence methods in quantitative cardiovascular magnetic resonance
Source: PLoS One. 2025 May 16;20(5):e0323371. doi: 10.1371/journal.pone.0323371 (PMC12084058; doi:10.1371/journal.pone.0323371)
Supplement: DataArchive.zip — Supporting Information - Tabular Data Includes all tabular data used to produce the quantitative analyses, figures and tables in this manuscript. (ZIP) [file pone.0323371.s006.zip › MAPPING/cp_sax_results_aidataset.csv]

	Name	Parameter	Gold	AI -0.1	AI 0	AI 0.1	AI 0.2	D(G,AI -0.1)	D(G,AI 0)	D(G,AI 0.1)	D(G,AI 0.2)
0	PSORCOR-038	T1 PRE Global Avg	1025.7868621986083	1014.3708025217314	1014.3719791022403	1014.0334719685292	1014.3638781144398	-11.416059676876898	-11.414883096368044	-11.753390230079162	-11.422984084168547
1	PSORCOR-038	T1 PRE Apex Avg	990.1064328540866	960.501485447406	960.5770933713605	960.425646182004	960.3295947634666	-29.604947406680594	-29.529339482726073	-29.680786672082604	-29.776838090620004
2	PSORCOR-038	T1 PRE Midv Avg	1050.806010704099	1046.53326373147	1046.5021252842237	1045.9202038259352	1046.239946168717	-4.2727469726289655	-4.303885419875314	-4.8858068781637485	-4.566064535381884
3	PSORCOR-038	T1 PRE Basal Avg	1022.0342184528197	1012.717817234257	1012.7041743232269	1012.6236079402662	1013.168539350807	-9.316401218562646	-9.330044129592807	-9.41061051255349	-8.865679102012678
4	PSORCOR-038	T1 PRE AHA_1	997.2358826699467	973.5561740156802	973.5298326100611	971.9704300137953	970.9936839042197	-23.679708654266506	-23.70605005988557	-25.26545265615141	-26.24219876572704
5	PSORCOR-038	T1 PRE AHA_2	1007.3523374020621	988.8305902673234	988.8400111256104	987.0180167925206	986.4986166105905	-18.52174713473869	-18.51232627645163	-20.334320609541464	-20.853720791471574
6	PSORCOR-038	T1 PRE AHA_3	1104.5888548436337	1118.8375905146215	1118.8441016435193	1120.0845397658115	1123.0422590813266	14.248735670987799	14.255246799885526	15.495684922177816	18.453404237692894
7	PSORCOR-038	T1 PRE AHA_4	1003.603702393561	1024.3518786276907	1024.417674130375	1021.9032667166035	1019.2803195109672	20.748176234129687	20.813971736813983	18.299564323042546	15.676617117406181
8	PSORCOR-038	T1 PRE AHA_5	981.8775905560105	972.6066265786301	972.6073129884418	969.3669545825364	966.1039753365615	-9.270963977380461	-9.270277567568769	-12.510635973474109	-15.773615219449084
9	PSORCOR-038	T1 PRE AHA_6	1027.8779224361099	979.5257552567574	979.5055032086307	986.8765616429067	994.2178135247085	-48.35216717935248	-48.37241922747921	-41.00136079320316	-33.66010891140138
10	PSORCOR-038	T1 PRE AHA_7	1030.8636203645503	1008.2916511181526	1008.1765571911887	1008.1681038875713	1007.4304831688274	-22.57196924639777	-22.687063173361594	-22.695516476979037	-23.433137195722907
11	PSORCOR-038	T1 PRE AHA_8	1037.4047334712175	1044.0412076805333	1044.0412076805333	1041.4056162743568	1040.3111733599185	6.636474209315793	6.636474209315793	4.000882803139348	2.9064398887010157
12	PSORCOR-038	T1 PRE AHA_9	1067.9007253905386	1068.6473435146502	1068.690013524083	1068.7587706354072	1069.806156964877	0.7466181241115919	0.7892881335444599	0.8580452448686628	1.9054315743383086
13	PSORCOR-038	T1 PRE AHA_10	1100.2146574597057	1092.2978443379968	1092.4041500810183	1089.9397882856556	1088.3915590409822	-7.916813121708856	-7.810507378687362	-10.274869174050082	-11.823098418723475
14	PSORCOR-038	T1 PRE AHA_11	1036.8338081231327	1036.9068201817165	1036.907120397826	1034.0448165219893	1034.2254953207591	0.07301205858379944	0.0733122746933077	-2.7889916011433797	-2.6083128023735753
15	PSORCOR-038	T1 PRE AHA_12	1028.1648404885937	1018.912637453926	1018.89788159224	1023.9184873795876	1028.371580682414	-9.252203034667673	-9.266958896353685	-4.246353109006009	0.20674019382045117
16	PSORCOR-038	T1 PRE AHA_13	985.0449495828808	944.2942876963912	944.0702749449026	947.21764753783	949.4728958610933	-40.75066188648964	-40.97467463797818	-37.82730204505083	-35.57205372178748
17	PSORCOR-038	T1 PRE AHA_14	959.2043968398593	960.001277116022	960.1584754486631	955.9509109336421	952.7574374576405	0.7968802761627103	0.9540786088037976	-3.253485906217179	-6.446959382218779
18	PSORCOR-038	T1 PRE AHA_15	1005.7898006302187	998.2944873087721	998.60460474612	995.5290184646999	992.9489934838698	-7.495313321446588	-7.185195884098675	-10.260782165518776	-12.84080714634888
19	PSORCOR-038	T1 PRE AHA_16	1016.7126617364839	941.3748253689989	941.4623369003693	944.9655434141818	948.1905124445725	-75.33783636748501	-75.2503248361146	-71.74711832230219	-68.52214929191143
20	PPC1-045	T1 PRE Global Avg	1005.1652892212044	1021.7880549645373	1022.0165976371304	1017.0472414280474	1013.1482830923513	16.622765743332934	16.85130841592604	11.881952206843039	7.9829938711469595
21	PPC1-045	T1 PRE Apex Avg	1012.0266398049039	1023.0465255294775	1023.1487286386482	1018.3574401757047	1014.3905142935098	11.019885724573669	11.122088833744328	6.33080037080083	2.3638744886059158
22	PPC1-045	T1 PRE Midv Avg	995.9814108388855	1008.6750494719968	1009.1428115638308	1004.5590892414775	1001.4067338031391	12.693638633111277	13.161400724945338	8.577678402592028	5.42532296425361
23	PPC1-045	T1 PRE Basal Avg	1008.7195579737365	1031.7465801834155	1031.8815556774548	1026.4226907549942	1021.9503770379567	23.02702220967899	23.16199770371827	17.703132781257636	13.230819064220213
24	PPC1-045	T1 PRE AHA_1	1015.8297021364168	1047.5735796907977	1047.5587425866888	1038.8391507143274	1029.924455691296	31.7438775543809	31.72904045027201	23.009448577910575	14.094753554879276
25	PPC1-045	T1 PRE AHA_2	1024.4854737653789	1060.6959268848332	1060.6414967208937	1057.8105861952517	1056.112119806793	36.210453119454314	36.1560229555148	33.32511242987289	31.626646041414233
26	PPC1-045	T1 PRE AHA_3	994.2422495906014	1002.5882413217862	1002.6418342233673	998.9725257250611	997.0275404079877	8.345991731184768	8.399584632765823	4.7302761344597	2.785290817386226
27	PPC1-045	T1 PRE AHA_4	1029.6067241759579	1057.758693381665	1057.9976498786814	1051.4990476266391	1046.065758538565	28.15196920570702	28.390925702723507	21.89232345068126	16.4590343626071
28	PPC1-045	T1 PRE AHA_5	989.4205171916221	1004.7874563233879	1005.0805828480919	1001.1363311889711	997.7099912750456	15.366939131765776	15.660065656469783	11.71581399734896	8.289474083423443
29	PPC1-045	T1 PRE AHA_6	991.9293639746811	1006.0709476240752	1006.4438741157885	999.042339962482	993.2351667807999	14.141583649394079	14.514510141107394	7.112975987800837	1.305802806118777
30	PPC1-045	T1 PRE AHA_7	1004.6382641091318	1003.5505074883996	1003.6170288620576	1002.3776414673604	1001.9686941698659	-1.0877566207321934	-1.0212352470741735	-2.2606226417714197	-2.669569939265898
31	PPC1-045	T1 PRE AHA_8	994.0961420190906	1020.5421674245587	1021.815353186703	1013.9795266240036	1009.766153252545	26.44602540546805	27.719211167612343	19.883384604912976	15.670011233454375
32	PPC1-045	T1 PRE AHA_9	1013.9146770667072	1028.7393885565277	1028.7970431472224	1024.9115552358346	1021.928371253893	14.824711489820515	14.882366080515226	10.996878169127399	8.01369418718582
33	PPC1-045	T1 PRE AHA_10	980.0827660300055	999.1355978927154	999.3454001971896	996.6563688405627	994.2134671125333	19.052831862709922	19.26263416718416	16.57360281055719	14.130701082527821
34	PPC1-045	T1 PRE AHA_11	960.2607014978161	984.460304946483	985.2657382142073	978.7147924613269	974.096712741684	24.19960344866695	25.00503671639126	18.454090963510794	13.836011243867915
35	PPC1-045	T1 PRE AHA_12	1018.1300987267108	1015.8188228470577	1016.2954124903191	1010.0682565855857	1005.0942894912233	-2.311275879653067	-1.8346862363916898	-8.061842141125112	-13.035809235487477
36	PPC1-045	T1 PRE AHA_13	1010.3745161809969	1017.611224928914	1017.6750138956423	1013.8407476867877	1010.4232938093662	7.236708747917078	7.300497714645417	3.4662315057908017	0.04877762836929378
37	PPC1-045	T1 PRE AHA_14	1045.700776193238	1053.5749678737106	1053.5936437982014	1046.914123698259	1040.9113821219391	7.874191680472677	7.892867604963385	1.21334750502092	-4.78939407129883
38	PPC1-045	T1 PRE AHA_15	991.1199503270298	1012.5597826334943	1012.7819589287102	1007.618153327319	1004.2419157333147	21.439832306464496	21.66200860168044	16.49820300028921	13.121965406284971
39	PPC1-045	T1 PRE AHA_16	1004.3929000108701	1012.142582717161	1012.2216030056247	1008.6635910371073	1005.4031786966464	7.749682706290855	7.828702994754622	4.270691026237159	1.0102786857762567
40	M1GS44	T1 PRE Global Avg	932.3220858890217	925.1270094018266	925.1151554921394	926.1711917830429	927.6389516781396	-7.195076487195024	-7.206930396882285	-6.15089410597875	-4.683134210882031
41	M1GS44	T1 PRE Apex Avg	886.5513564280895	884.3415814226897	884.3920882733045	884.5657970560922	885.2714183129781	-2.2097750053998197	-2.1592681547850816	-1.9855593719973967	-1.279938115111463
42	M1GS44	T1 PRE Midv Avg	945.7828423109993	938.0545864550623	938.0086047063195	939.609802253163	941.9114255241723	-7.728255855936936	-7.774237604679797	-6.1730400578362605	-3.8714167868270124
43	M1GS44	T1 PRE Basal Avg	947.7723749235905	939.2481420810166	939.1779342434653	940.4476696304499	941.6498108647709	-8.524232842573952	-8.594440680125217	-7.324705293140596	-6.122564058819648
44	M1GS44	T1 PRE AHA_1	931.654088464909	921.4327206851583	920.6026480158762	928.4964206978688	933.7783066029668	-10.221367779750722	-11.051440449032839	-3.157667767040266	2.124218138057813
45	M1GS44	T1 PRE AHA_2	951.0079595163294	952.6311827620066	952.6311869678996	950.804600878674	949.9315703593754	1.6232232456771953	1.6232274515701874	-0.20335863765535578	-1.076389156953951
46	M1GS44	T1 PRE AHA_3	954.4044714264833	944.5128154613667	944.5617958405489	941.9005359116677	939.9351549210771	-9.89165596511657	-9.84267558593433	-12.503935514815566	-14.469316505406141
47	M1GS44	T1 PRE AHA_4	946.8626701269146	944.7402990117645	945.3119635730792	942.8356826048815	941.9867557469537	-2.1223711151501448	-1.5507065538354254	-4.026987522033096	-4.875914379960932
48	M1GS44	T1 PRE AHA_5	971.0472109670374	947.7341952490294	947.6683300263205	949.3185319282862	950.5892939321759	-23.313015718007932	-23.37888094071684	-21.728679038751125	-20.457917034861453
49	M1GS44	T1 PRE AHA_6	928.7065999465028	918.0102085258525	917.9661847671435	924.9475178126868	931.0664486636681	-10.696391420650343	-10.740415179359275	-3.7590821338160367	2.3598487171652778
50	M1GS44	T1 PRE AHA_7	942.4072119228531	928.6632303611188	928.0242090099634	933.7887795527766	937.0360985658539	-13.743981561734245	-14.383002912889651	-8.618432370076448	-5.371113356999217
51	M1GS44	T1 PRE AHA_8	941.9776824654633	954.5664722086433	954.7059446433042	950.3057761246794	949.2729937039443	12.588789743179973	12.728262177840861	8.328093659216051	7.295311238480963
52	M1GS44	T1 PRE AHA_9	945.2213495421474	951.6179186488395	951.6752055496087	948.7425205752558	948.5626336834607	6.396569106692027	6.4538560074612406	3.521171033108317	3.341284141313281
53	M1GS44	T1 PRE AHA_10	927.1278548185991	919.1654576582508	919.1581190315682	922.576252128292	926.3075877399928	-7.962397160348246	-7.969735787030913	-4.55160269030705	-0.8202670786063209
54	M1GS44	T1 PRE AHA_11	944.185689315539	940.8846053448327	940.8808336274301	945.2798614206004	949.0422815889965	-3.3010839707062587	-3.304855688108887	1.094172105061375	4.856592273457522
55	M1GS44	T1 PRE AHA_12	981.8562867558915	927.9309220599137	928.0131306496795	934.0049611088007	939.6109159247139	-53.925364695977805	-53.84315610621195	-47.85132564709079	-42.245370831177524
56	M1GS44	T1 PRE AHA_13	919.3321741583634	891.2429434248644	891.251568474066	896.3134506621525	901.2627710992365	-28.089230733498994	-28.08060568429744	-23.018723496210896	-18.0694030591269
57	M1GS44	T1 PRE AHA_14	921.3041791625279	926.9829442975545	927.0692125268378	922.7051103400099	919.9947113379037	5.678765135026538	5.765033364309829	1.4009311774819935	-1.309467824624221
58	M1GS44	T1 PRE AHA_15	852.0602031716472	857.8100858238183	857.8402342754598	854.6861753277825	851.3774905279538	5.749882652171095	5.780031103812576	2.6259721561352762	-0.682712643693435
59	M1GS44	T1 PRE AHA_16	861.2876598363795	853.375060840071	853.5019363235429	856.9212710397671	861.0382045486012	-7.912598996308475	-7.785723512836626	-4.366388796612341	-0.24945528777823256
60	PPC1-044	T1 PRE Global Avg	1050.028132755942	1040.3666967537283	1040.421718869382	1040.993937035661	1041.3931643984995	-9.661436002213577	-9.606413886559949	-9.034195720280877	-8.634968357442403
61	PPC1-044	T1 PRE Apex Avg	1104.1682603771028	1100.2728711744833	1100.3721040722314	1100.7470759363973	1101.076694549806	-3.8953892026195263	-3.7961563048713742	-3.421184440705474	-3.0915658272967903
62	PPC1-044	T1 PRE Midv Avg	1050.8101796059289	1026.5715848117754	1026.519861898484	1026.2472158271735	1025.509060837525	-24.238594794153414	-24.290317707444956	-24.562963778755375	-25.30111876840374
63	PPC1-044	T1 PRE Basal Avg	1016.5075315330138	1016.4028149929572	1016.54609712313	1017.9769910676068	1019.4006766593046	-0.10471654005652908	0.03856559011626359	1.4694595345930566	2.8931451262908467
64	PPC1-044	T1 PRE AHA_1	1122.0922566255078	1033.6360700348027	1034.2254942741142	1040.830881510534	1047.110374494285	-88.4561865907051	-87.86676235139362	-81.26137511497382	-74.98188213122285
65	PPC1-044	T1 PRE AHA_2	1034.4992708511995	1021.6128989089298	1021.6140690915774	1019.3387922203492	1016.4789954348686	-12.886371942269761	-12.885201759622078	-15.16047863085032	-18.020275416330946
66	PPC1-044	T1 PRE AHA_3	981.5538729495393	1006.3124747184758	1006.5074950135261	1002.867037437968	1000.1806995787416	24.7586017689365	24.953622063986813	21.313164488428697	18.626826629202355
67	PPC1-044	T1 PRE AHA_4	977.3673206656592	992.4304756677843	992.517014075949	992.7917174872147	993.5260080386621	15.063155002125086	15.149693410289728	15.424396821555433	16.158687373002863
68	PPC1-044	T1 PRE AHA_5	1025.1886154531296	1022.5492435697729	1022.6777510716714	1023.7842509760102	1024.6917732933523	-2.6393718833567164	-2.510864381458191	-1.4043644771194295	-0.49684215977731583
69	PPC1-044	T1 PRE AHA_6	1027.4858084246885	1024.1771856056325	1023.9991166166246	1034.150015972064	1044.021692268111	-3.308622819055927	-3.4866918080638243	6.664207547375554	16.535883843422653
70	PPC1-044	T1 PRE AHA_7	1150.1606032960638	1060.3369689472102	1060.4844640278827	1063.5865340123537	1065.974178824641	-89.8236343488536	-89.67613926818103	-86.57406928371006	-84.1864244714227
71	PPC1-044	T1 PRE AHA_8	1039.681948365209	1002.9013717176441	1003.7524175007572	996.7642358346135	991.7165931117574	-36.780576647565	-35.92953086445186	-42.91771253059562	-47.96535525345166
72	PPC1-044	T1 PRE AHA_9	999.2483706121379	1026.9539464288764	1027.09238638993	1025.2176315073123	1022.8857484610354	27.705575816738474	27.844015777792038	25.96926089517433	23.637377848897472
73	PPC1-044	T1 PRE AHA_10	991.6985073726672	996.9247423237083	997.052090226316	994.7255600435471	992.712836956362	5.226234951041079	5.3535828536487315	3.0270526708799252	1.0143295836948027
74	PPC1-044	T1 PRE AHA_11	1102.4324995113614	1095.2717483828324	1095.4086693861882	1096.0795492457432	1096.7799788870072	-7.160751128529	-7.023830125173163	-6.352950265618119	-5.652520624354111
75	PPC1-044	T1 PRE AHA_12	1095.3984002119003	970.953905744224	969.74293453458	977.4514946823164	981.5499911173487	-124.44449446767624	-125.65546567732031	-117.94690552958389	-113.84840909455158
76	PPC1-044	T1 PRE AHA_13	1115.8290773840158	1108.6962143159499	1108.8082346667932	1111.4491788817186	1113.843239639365	-7.132863068065944	-7.020842717222649	-4.379898502297237	-1.9858377446507802
77	PPC1-044	T1 PRE AHA_14	1071.5721379219467	1090.0928714666024	1090.1533296238542	1088.9147930872703	1087.642786156456	18.52073354465574	18.581191701907528	17.34265516532355	16.070648234509235
78	PPC1-044	T1 PRE AHA_15	1104.6530395976251	1085.3150509103625	1085.2692226147212	1082.918177037917	1079.9425140161482	-19.337988687262623	-19.38381698290391	-21.734862559708063	-24.710525581476986
79	PPC1-044	T1 PRE AHA_16	1130.2842716739285	1119.581221844937	1119.8566134760722	1122.6273841450798	1126.0382566123662	-10.703049828991425	-10.427658197856317	-7.656887528848756	-4.246015061562275
80	ECSPRESS151	T1 PRE Global Avg	983.0928419235344	994.3750726603378	994.4553654739443	993.8260119548102	993.4980712334523	11.282230736803399	11.362523550409946	10.73317003127579	10.4052293099179
81	ECSPRESS151	T1 PRE Apex Avg	955.2538199041702	972.3842350668781	972.4359793709381	973.2084079210534	974.0225790477732	17.13041516270789	17.18215946676787	17.954588016883235	18.768759143603006
82	ECSPRESS151	T1 PRE Midv Avg	1011.7823960886634	1015.9344413088464	1016.0229805253418	1013.9737571581709	1012.4853368009943	4.152045220183027	4.240584436678432	2.1913610695074794	0.7029407123309284
83	ECSPRESS151	T1 PRE AHA_1
84	ECSPRESS151	T1 PRE AHA_2
85	ECSPRESS151	T1 PRE AHA_3
86	ECSPRESS151	T1 PRE AHA_4
87	ECSPRESS151	T1 PRE AHA_5
88	ECSPRESS151	T1 PRE AHA_6
89	ECSPRESS151	T1 PRE AHA_7
90	ECSPRESS151	T1 PRE AHA_8
91	ECSPRESS151	T1 PRE AHA_9
92	ECSPRESS151	T1 PRE AHA_10
93	ECSPRESS151	T1 PRE AHA_11
94	ECSPRESS151	T1 PRE AHA_12
95	ECSPRESS151	T1 PRE AHA_13
96	ECSPRESS151	T1 PRE AHA_14
97	ECSPRESS151	T1 PRE AHA_15
98	ECSPRESS151	T1 PRE AHA_16
99	PPC1-053	T1 PRE Global Avg	1000.5497663047722	998.0568836004721	998.1412919646598	995.1042706068055	993.458866246285	-2.4928827043000865	-2.408474340112434	-5.445495697966749	-7.09090005848725
100	PPC1-053	T1 PRE Apex Avg	994.4073243948816	991.8540720002048	991.9656306638178	989.7739265915799	988.2486638067874	-2.553252394676747	-2.441693731063765	-4.633397803301705	-6.158660588094222
101	PPC1-053	T1 PRE Midv Avg	991.0047240147308	985.6087915388568	985.7113036965388	983.3282910367517	981.6810982157904	-5.395932475873906	-5.29342031819192	-7.676432977979061	-9.323625798940384
102	PPC1-053	T1 PRE Basal Avg	1012.7136853943097	1012.3592123169682	1012.4121760074243	1008.3305535539256	1006.6495772989343	-0.35447307734148126	-0.30150938688541373	-4.383131840384067	-6.064108095375332
103	PPC1-053	T1 PRE AHA_1	1028.984508308234	1041.59024483729	1041.4642977333044	1038.3932733062393	1036.6327694855752	12.605736529056003	12.479789425070521	9.408764998005381	7.648261177341283
104	PPC1-053	T1 PRE AHA_2	1027.6079105607869	1026.0002924139355	1026.0497123284517	1021.1331182401578	1020.024139745458	-1.6076181468513369	-1.558198232335144	-6.474792320629035	-7.583770815328876
105	PPC1-053	T1 PRE AHA_3	1001.8308896990861	1007.4376385891451	1007.5546047262272	1005.2803557910556	1003.8301109771186	5.606748890058952	5.723715027141111	3.449466091969498	1.9992212780324508
106	PPC1-053	T1 PRE AHA_4	1035.7514057664646	1026.4337093074114	1026.4337093074114	1025.9712454625937	1027.4378248850494	-9.317696459053195	-9.317696459053195	-9.780160303870844	-8.313580881415191
107	PPC1-053	T1 PRE AHA_5	1000.9949628849364	981.3812255681735	981.6653690000395	973.7186678874665	970.6526584550977	-19.613737316762922	-19.329593884896894	-27.276294997469904	-30.34230442983869
108	PPC1-053	T1 PRE AHA_6	965.5988036116734	981.8852395878068	981.8337183809737	974.1468256363703	967.8126423409253	16.286435976133475	16.234914769300303	8.548022024696934	2.213838729251961
109	PPC1-053	T1 PRE AHA_7	988.6867234629153	970.1245750499606	970.1729638950684	972.6326556896787	975.0782550814155	-18.562148412954684	-18.513759567846932	-16.054067773236625	-13.608468381499847
110	PPC1-053	T1 PRE AHA_8	972.9601044664213	965.9601992412802	966.2550022848652	960.5462152812647	955.8713165940864	-6.999905225141106	-6.705102181556072	-12.413889185156563	-17.088787872334933
111	PPC1-053	T1 PRE AHA_9	998.9818360842881	997.8032321226538	997.8525236370045	994.680238132808	991.9653713776029	-1.1786039616343942	-1.1293124472836098	-4.301597951480176	-7.0164647066852694
112	PPC1-053	T1 PRE AHA_10	1001.7664409550052	1010.7698545905162	1010.935649720524	1008.3051531908811	1007.1161091595019	9.003413635510924	9.16920876551876	6.538712235875892	5.349668204496652
113	PPC1-053	T1 PRE AHA_11	973.8273006306309	955.1936277115883	955.2896310897296	953.7143671460346	952.974068778047	-18.633672919042624	-18.537669540901334	-20.112933484596283	-20.853231852583917
114	PPC1-053	T1 PRE AHA_12	1008.2801321036579	1009.8283212066416	1009.8320232922861	1007.1110250692461	1005.24734486735	1.548189102983656	1.551891188628133	-1.1691070344118089	-3.0327872363079678
115	PPC1-053	T1 PRE AHA_13	968.8868068424022	965.3461052900822	965.4169718526938	965.633593544095	966.0303832018782	-3.5407015523200016	-3.4698349897083745	-3.2532132983071733	-2.8564236405239853
116	PPC1-053	T1 PRE AHA_14	1011.6607925914932	1008.4622016894557	1008.4816316851245	1003.8202006077197	999.1267121415387	-3.1985909020374947	-3.179160906368679	-7.840591983773493	-12.534080449954445
117	PPC1-053	T1 PRE AHA_15	986.3658792918975	999.0727956956371	999.1392043048724	997.099022765787	995.6585683031494	12.70691640373957	12.773325012974851	10.733143473889527	9.292689011251923
118	PPC1-053	T1 PRE AHA_16	1008.1016058961463	999.2876761971164	999.6155130525731	996.6561825102349	995.9148993749939	-8.813929699029927	-8.48609284357326	-11.445423385911454	-12.186706521152473
119	3D_CS_AG_032	T1 PRE Global Avg	973.7183140982588	977.5863107162143	977.5911596109615	976.2497674323225	975.3058264799613	3.8679966179554413	3.8728455127027246	2.5314533340637126	1.5875123817024814
120	3D_CS_AG_032	T1 PRE Apex Avg	953.4211276948519	949.9651457629926	950.0777290565206	948.8609127053135	947.8599830846715	-3.4559819318592417	-3.343398638331223	-4.5602149895383945	-5.5611446101803494
121	3D_CS_AG_032	T1 PRE Midv Avg	1001.8599499496833	1005.1758019174426	1005.1794207994715	1001.7978306198729	999.1316216601466	3.315851967759386	3.3194708497882175	-0.062119329810343515	-2.7283282895366483
122	3D_CS_AG_032	T1 PRE Basal Avg	962.1387007741788	968.2570378875331	968.2435968346522	968.3512616101981	968.7633411814826	6.1183371133543005	6.104896060473379	6.212560836019293	6.624640407303787
123	3D_CS_AG_032	T1 PRE AHA_1	967.7941167727029	993.0965287405032	992.792087681114	995.5820813196192	998.3087542304128	25.302411967800367	24.997970908411162	27.787964546916328	30.51463745770991
124	3D_CS_AG_032	T1 PRE AHA_2	968.9425866867808	968.9760732423864	968.9750039257428	969.2096971046149	969.2348151443467	0.03348655560557745	0.03241723896201165	0.2671104178340329	0.29222845756589777
125	3D_CS_AG_032	T1 PRE AHA_3	974.2698525388133	968.1132157829696	968.1882578197726	966.8526527265814	966.0114047663164	-6.156636755843692	-6.081594719040709	-7.4171998122319565	-8.25844777249688
126	3D_CS_AG_032	T1 PRE AHA_4	943.0195673848073	934.7252827754102	934.7398841268295	931.6295158139945	928.9080428319076	-8.294284609397096	-8.279683257977808	-11.390051570812716	-14.11152455289971
127	3D_CS_AG_032	T1 PRE AHA_5	944.2644321223767	962.5616737038014	962.5594120589764	963.4407580202454	964.7973000030651	18.297241581424714	18.294979936599702	19.176325897868765	20.5328678806884
128	3D_CS_AG_032	T1 PRE AHA_6	979.4351551526124	988.0408796676784	987.9663802578616	990.3239461945662	993.0012288546625	8.605724515065958	8.531225105249177	10.888791041953823	13.566073702050062
129	3D_CS_AG_032	T1 PRE AHA_7	997.3732265943235	1004.9766791263853	1004.9975911881912	1000.1412744067994	997.2745785556431	7.603452532061851	7.624364593867767	2.76804781247597	-0.09864803868038052
130	3D_CS_AG_032	T1 PRE AHA_8	997.1161721948689	1006.4065335633766	1006.3705326818186	1003.4451587050298	1000.5859620766892	9.29036136850766	9.254360486949736	6.328986510160917	3.4697898818202475
131	3D_CS_AG_032	T1 PRE AHA_9	1025.3029410720148	1018.4779952574725	1018.4775991811176	1017.2693209075248	1016.933106719117	-6.824945814542389	-6.825341890897221	-8.033620164490003	-8.369834352897897
132	3D_CS_AG_032	T1 PRE AHA_10	1011.6150381215251	1001.6844800474954	1001.6768987035506	995.9185717568872	990.1720522976499	-9.930558074029705	-9.938139417974526	-15.6964663646379	-21.442985823875233
133	3D_CS_AG_032	T1 PRE AHA_11	965.3071137734896	981.0606654760628	981.0469404383839	980.1510672386258	979.2562433741451	15.75355170257319	15.73982666489428	14.843953465136224	13.94912960065551
134	3D_CS_AG_032	T1 PRE AHA_12	1006.2434051055725	1014.7215110468701	1014.7918140306828	1009.3195050368521	1005.4500954277837	8.4781059412976	8.548408925110266	3.0760999312796002	-0.793309677788784
135	3D_CS_AG_032	T1 PRE AHA_13	980.1215036873363	942.2335842043044	942.1018005984514	942.0831689984693	941.8971639627996	-37.88791948303185	-38.01970308888485	-38.03833468886694	-38.22433972453666
136	3D_CS_AG_032	T1 PRE AHA_14	965.9266548332726	963.660551364227	964.1719654976007	960.45374510057	958.2064527396794	-2.266103469045561	-1.7546893356718556	-5.472909732702533	-7.720202093593116
137	3D_CS_AG_032	T1 PRE AHA_15	940.128163808735	949.7537348949244	950.0619721948926	946.0491935610422	942.833780423768	9.625571086189325	9.93380838615758	5.921029752307163	2.705616615032909
138	3D_CS_AG_032	T1 PRE AHA_16	933.5583217126549	942.5885279848657	942.3312018329102	945.279872572875	946.9050083039676	9.030206272210762	8.772880120255309	11.721550860220077	13.346686591312732
139	PROMM_G05^0	T1 PRE Global Avg	1000.9972346697541	1002.4902021294937	1002.4923141909854	1001.9068590007713	1001.4696202632151	1.4929674597395888	1.4950795212313324	0.9096243310171985	0.47238559346101283
140	PROMM_G05^0	T1 PRE Apex Avg	984.295880552077	980.4716867771759	980.4819042807018	981.2130843953396	982.1270269011272	-3.8241937749011186	-3.8139762713752816	-3.0827961567374587	-2.1688536509498135
141	PROMM_G05^0	T1 PRE Midv Avg	980.3336585203554	985.4936865957596	985.5554785521736	984.4243533604333	983.3799330312985	5.160028075404284	5.221820031818197	4.090694840077958	3.0462745109431353
142	PROMM_G05^0	T1 PRE Basal Avg	1020.5025112012432	1025.0243334831052	1024.9856745622226	1024.179812908829	1023.5533828198305	4.521822281862001	4.483163360979347	3.677301707585798	3.05087161858728
143	PROMM_G05^0	T1 PRE AHA_1	982.2111086335319	932.1253940708368	931.43560514544	938.0181946795134	941.9668348451426	-50.0857145626951	-50.775503488091886	-44.192913954018536	-40.244273788389364
144	PROMM_G05^0	T1 PRE AHA_2	1018.8904427195231	1041.4618157540303	1041.4618193507135	1039.6913437308967	1037.0573162971366	22.571373034507246	22.571376631190446	20.80090101137364	18.1668735776135
145	PROMM_G05^0	T1 PRE AHA_3	1046.9816553648402	1036.81499231004	1037.3044228776846	1032.4145071071337	1030.4560053048585	-10.16666305480021	-9.677232487155607	-14.567148257706549	-16.525650059981672
146	PROMM_G05^0	T1 PRE AHA_4	1010.5482626687893	1021.1595642622323	1021.1651686812313	1017.9679659552688	1015.3717470798307	10.611301593442931	10.616906012441973	7.419703286479489	4.823484411041363
147	PROMM_G05^0	T1 PRE AHA_5	1049.7239379228852	1046.599853275329	1046.5791195675972	1047.7605421510796	1049.1244787797393	-3.124084647556174	-3.1448183552879527	-1.963395771805608	-0.5994591431458502
148	PROMM_G05^0	T1 PRE AHA_6	1001.307161697456	1038.9836335713962	1038.9891981735327	1039.4071503677205	1040.0472215535258	37.67647187394027	37.682036476076746	38.099988670264565	38.74005985606982
149	PROMM_G05^0	T1 PRE AHA_7	985.3193138757014	982.3533871157821	982.5331667610822	985.2051379723855	988.1582797524525	-2.9659267599192845	-2.7861471146192116	-0.1141759033158678	2.8389658767511037
150	PROMM_G05^0	T1 PRE AHA_8	967.6151097614381	979.9825622853681	979.9839135582046	976.6965175141856	973.0536099154643	12.367452523929956	12.368803796766429	9.08140775274751	5.438500154026201
151	PROMM_G05^0	T1 PRE AHA_9	955.8693243106692	971.5190280655579	971.6718303251718	968.9073299432647	966.8521674273616	15.64970375488872	15.802506014502569	13.038005632595514	10.98284311669238
152	PROMM_G05^0	T1 PRE AHA_10	959.2408147473379	976.9989753733702	977.0722224549214	974.2496766945306	971.3461114361855	17.758160626032236	17.83140770758348	15.008861947192713	12.105296688847602
153	PROMM_G05^0	T1 PRE AHA_11	1007.2762067226126	1035.9836900321648	1036.0031510585954	1031.7837256360233	1027.7948352527171	28.707483309552117	28.726944335982807	24.50751891341065	20.51862853010448
154	PROMM_G05^0	T1 PRE AHA_12	1019.5801773348278	965.483656725549	965.5209529170161	970.7774062215781	976.0048891171142	-54.09652060927874	-54.05922441781172	-48.80277111324972	-43.57528821771359
155	PROMM_G05^0	T1 PRE AHA_13	997.5479128666923	962.6009852399517	962.6012838797424	965.1340794001505	967.3830866014689	-34.9469276267406	-34.94662898694992	-32.413833466541746	-30.164826265223383
156	PROMM_G05^0	T1 PRE AHA_14	995.3545723540853	998.3547662001668	998.3649706488501	994.7290839151106	991.9835222365664	3.0001938460814017	3.010398294764741	-0.6254884389747986	-3.371050117518962
157	PROMM_G05^0	T1 PRE AHA_15	930.3880662532298	934.3312412189339	934.3403838243082	935.5059289513179	936.3202751130474	3.943174965704088	3.9523175710784244	5.117862698088061	5.932208859817592
158	PROMM_G05^0	T1 PRE AHA_16	1008.6642923389959	1027.144401849793	1026.8617691299705	1031.9775318546901	1036.6338279909141	18.480109510797092	18.197476790974633	23.31323951569425	27.96953565191825
159	M2GS35	T1 PRE Global Avg	1043.5264249745264	1040.2771914101165	1040.3315262925344	1040.78695575658	1041.443786449931	-3.2492335644099057	-3.194898681992072	-2.7394692179464073	-2.0826385245954953
160	M2GS35	T1 PRE Apex Avg	1043.5264249745264	1040.2771914101165	1040.3315262925344	1040.78695575658	1041.443786449931	-3.2492335644099057	-3.194898681992072	-2.7394692179464073	-2.0826385245954953
161	M2GS35	T1 PRE AHA_1
162	M2GS35	T1 PRE AHA_2
163	M2GS35	T1 PRE AHA_3
164	M2GS35	T1 PRE AHA_4
165	M2GS35	T1 PRE AHA_5
166	M2GS35	T1 PRE AHA_6
167	M2GS35	T1 PRE AHA_7
168	M2GS35	T1 PRE AHA_8
169	M2GS35	T1 PRE AHA_9
170	M2GS35	T1 PRE AHA_10
171	M2GS35	T1 PRE AHA_11
172	M2GS35	T1 PRE AHA_12
173	M2GS35	T1 PRE AHA_13
174	M2GS35	T1 PRE AHA_14
175	M2GS35	T1 PRE AHA_15
176	M2GS35	T1 PRE AHA_16
177	PSORCOR-017	T1 PRE Global Avg	1006.6157165233026	999.7167756393115	999.7341616574084	996.8961164708022	994.448349160874	-6.898940883991031	-6.881554865894145	-9.719600052500368	-12.167367362428536
178	PSORCOR-017	T1 PRE Apex Avg	988.7643896089579	972.5602728277183	972.5083701309727	970.2491169608214	967.7247763940654	-16.204116781239577	-16.256019477985205	-18.515272648136488	-21.039613214892483
179	PSORCOR-017	T1 PRE Midv Avg	987.6688888017746	983.7887606639175	983.9308033880219	981.4206095497781	979.1288454406995	-3.8801281378571275	-3.738085413752742	-6.248279251996564	-8.540043361075163
180	PSORCOR-017	T1 PRE Basal Avg	1026.619736070246	1028.2061224721679	1028.194782611712	1024.6344147429577	1022.0924394962282	1.5863864019218	1.5750465414660084	-1.985321327288375	-4.527296574017896
181	PSORCOR-017	T1 PRE AHA_1	1003.367773577546	1008.8816583382353	1009.0597280752385	1007.1851770050768	1005.8982466002695	5.51388476068928	5.69195449769245	3.817403427530735	2.530473022723527
182	PSORCOR-017	T1 PRE AHA_2	1024.7231079767528	1029.9139169996065	1029.9159683028613	1026.6911934091788	1025.1817571733493	5.190809022853728	5.19286032610853	1.9680854324260508	0.45864919659652514
183	PSORCOR-017	T1 PRE AHA_3	1043.743716088682	1045.2290387207938	1045.2450766571633	1043.2728616487343	1042.2852257601794	1.4853226321117745	1.501360568481232	-0.47085443994774323	-1.4584903285026485
184	PSORCOR-017	T1 PRE AHA_4	1058.9206619129966	1042.8231708620915	1042.8104092191468	1040.9140737354708	1038.5874991032604	-16.09749105090509	-16.110252693849816	-18.006588177525828	-20.333162809736223
185	PSORCOR-017	T1 PRE AHA_5	1017.0484541007654	1029.8351216499125	1029.8573243695037	1020.9726769520141	1014.777335515174	12.786667549147069	12.808870268738247	3.9242228512487145	-2.2711185855914664
186	PSORCOR-017	T1 PRE AHA_6	981.050428676124	1005.6317535552392	1005.5014542067183	1000.5980895545389	996.6535912602593	24.581324879115186	24.45102553059428	19.54766087841483	15.603162584135248
187	PSORCOR-017	T1 PRE AHA_7	981.2364570505779	930.1485381791182	930.2075021207322	932.1557952313542	933.9303008232545	-51.08791887145969	-51.02895492984567	-49.08066181922368	-47.30615622732341
188	PSORCOR-017	T1 PRE AHA_8	990.6447900087163	1006.0534006857946	1006.2504292256449	1002.5064799870465	999.1876115243466	15.408610677078286	15.60563921692858	11.861689978330219	8.542821515630294
189	PSORCOR-017	T1 PRE AHA_9	993.3431100103293	1007.8591150387972	1008.0952808712243	1000.9542742542039	994.5701416309028	14.51600502846793	14.752170860895035	7.6111642438746685	1.2270316205734844
190	PSORCOR-017	T1 PRE AHA_10	985.1599648428689	988.5887298977678	988.6315034368545	989.2449424557198	989.294569970791	3.4287650548989177	3.4715385939855423	4.084977612850821	4.1346051279221
191	PSORCOR-017	T1 PRE AHA_11	991.8667563583886	992.4285960000391	992.6573575447262	988.4446068927804	984.4597983008047	0.561839641650522	0.7906011863376534	-3.422149465608186	-7.406958057583893
192	PSORCOR-017	T1 PRE AHA_12	981.5962209764351	977.5377135704422	977.539755784049	974.9669386841285	972.5666099570255	-4.058507405992941	-4.056465192386099	-6.629282292306584	-9.029611019409572
193	PSORCOR-017	T1 PRE AHA_13	957.7750558965724	922.9656629242386	922.2133052817641	923.3085265736089	922.4899145204012	-34.80939297233385	-35.561750614808375	-34.46652932296354	-35.28514137617128
194	PSORCOR-017	T1 PRE AHA_14	1021.0566873891169	1015.6593828875734	1015.780944222184	1010.8713347607651	1006.1208233066552	-5.397304501543431	-5.275743166932898	-10.18535262835178	-14.935864082461649
195	PSORCOR-017	T1 PRE AHA_15	1045.5761679551708	1057.8278993304957	1058.0450129938367	1055.2603617826787	1052.8507066363775	12.25173137532488	12.468845038665904	9.684193827507897	7.27453868120665
196	PSORCOR-017	T1 PRE AHA_16	932.0143024343184	900.3177446796171	901.0932808685109	897.1596213184736	895.1199167861114	-31.696557754701303	-30.921021565807564	-34.85468111584487	-36.89438564820705
197	My KG110	T1 PRE Global Avg	982.9901062608296	989.0153376333606	989.0904263640043	985.7188825080191	983.2364089891796	6.025231372530925	6.100320103174681	2.728776247189444	0.24630272834997413
198	My KG110	T1 PRE Apex Avg	974.5890179088108	977.4884766406667	977.6201949853333	973.8661690965873	970.6672030640465	2.8994587318559297	3.0311770765225674	-0.7228488122234467	-3.921814844764299
199	My KG110	T1 PRE Midv Avg	990.0604210121844	997.8010263814384	997.8079473195739	994.8108672100842	992.8855360375585	7.740605369254013	7.747526307389535	4.750446197899805	2.825115025374089
200	My KG110	T1 PRE AHA_1	981.196665766711	980.3801899898499	978.9016754279724	982.5543985176325	982.5159371879449	-0.8164757768611253	-2.294990338738671	1.3577327509215138	1.319271421233907
201	My KG110	T1 PRE AHA_2	1004.9437762668027	1012.9216770946975	1013.2374615664913	1013.0791449513499	1014.3687437315897	7.977900827894814	8.293685299688605	8.135368684547188	9.42496746478696
202	My KG110	T1 PRE AHA_3	992.3603882542087	1007.2100264843026	1007.284570701017	1001.6884114598216	997.9943908547999	14.849638230093888	14.924182446808231	9.328023205612908	5.634002600591202
203	My KG110	T1 PRE AHA_4	1001.4278855801143	1016.9483066551486	1017.3234211054332	1008.3119577418036	1002.3145379679731	15.520421075034278	15.895535525318905	6.884072161689232	0.8866523878588168
204	My KG110	T1 PRE AHA_5	985.2053385085665	991.6866528260866	992.4866521558204	988.5351899813483	987.3284245594158	6.481314317520173	7.28131364725391	3.3298514727817974	2.123086050849338
205	My KG110	T1 PRE AHA_6	972.8732947626644	974.9463283461951	974.6891412527565	972.6294782827987	970.9978530972538	2.0730335835306732	1.815846490092099	-0.24381647986569988	-1.8754416654105626
206	My KG110	T1 PRE AHA_7	914.2111908222719	898.588892862813	899.5937701388364	896.2700214242277	895.398258062168	-15.62229795945882	-14.617420683435512	-17.941169398044167	-18.812932760103877
207	My KG110	T1 PRE AHA_8	1002.1722295915929	1012.1263776655952	1012.4681304913145	1007.5846169860373	1004.2037388095481	9.954148074002319	10.295900899721573	5.4123873944444085	2.031509217955204
208	My KG110	T1 PRE AHA_9	1000.6505497393532	1016.0605092361532	1016.2021629427061	1009.8501556646062	1003.1611734448835	15.409959496799956	15.551613203352872	9.199605925252968	2.5106237055302927
209	My KG110	T1 PRE AHA_10	1017.6098339295922	1038.1185292091984	1038.1870932898423	1036.5476325937514	1035.7555396676423	20.508695279606172	20.577259360250082	18.937798664159118	18.145705738050083
210	My KG110	T1 PRE AHA_11	1007.0613276522299	1007.7459290138031	1007.8260597647809	1005.3119118642253	1003.3736785021848	0.6846013615731863	0.7647321125509734	-1.749415788004626	-3.687649150045104
211	My KG110	T1 PRE AHA_12	871.1353690391767	851.9446132972184	852.1843048961772	848.0960357003623	844.5674617153661	-19.19075574195824	-18.951064142999485	-23.039333338814345	-26.567907323810573
212	3D_CS_AG_021	T1 PRE Global Avg	982.3854268415067	990.7489409950579	990.883609991685	987.7072245034068	985.6133896830104	8.363514153551137	8.498183150178306	5.321797661900064	3.227962841503654
213	3D_CS_AG_021	T1 PRE Apex Avg	982.3854268415067	990.7489409950579	990.883609991685	987.7072245034068	985.6133896830104	8.363514153551137	8.498183150178306	5.321797661900064	3.227962841503654
214	3D_CS_AG_021	T1 PRE AHA_1	972.0281041544191	975.6889991203387	975.6933550478623	973.9476636615072	973.0983906319605	3.660894965919624	3.665250893443158	1.9195595070881382	1.0702864775413445
215	3D_CS_AG_021	T1 PRE AHA_2	963.2362158310752	1000.5003762260418	1001.0682722687317	994.9582490105607	990.4673833398077	37.26416039496655	37.83205643765643	31.722033179485493	27.231167508732483
216	3D_CS_AG_021	T1 PRE AHA_3	1029.5650448939025	1037.2190573478056	1037.2205470543759	1034.8450954278233	1033.2569673159753	7.6540124539030785	7.655502160473361	5.2800505339207575	3.691922422072821
217	3D_CS_AG_021	T1 PRE AHA_4	988.666813282009	985.9978450456542	986.1323820766604	983.9012315104517	982.389617473666	-2.6689682363547718	-2.5344312053485964	-4.765581771557322	-6.277195808342981
218	3D_CS_AG_021	T1 PRE AHA_5	969.4681568671787	978.9023619561619	978.8430946526348	976.2319985323082	975.1958777713086	9.434205088983276	9.374937785456154	6.763841665129576	5.72772090412991
219	3D_CS_AG_021	T1 PRE AHA_6	966.7056667602931	944.6400483041587	944.8686846840131	940.7278848586576	937.9759774853513	-22.065618456134416	-21.836982076279924	-25.977781901635467	-28.729689274941734
220	M1GS09	T1 PRE Global Avg	1038.2977482261567	1028.2776008882456	1028.2810871842464	1026.2975998078732	1024.3395831468104	-10.020147337911112	-10.01666104191031	-12.000148418283516	-13.958165079346372
221	M1GS09	T1 PRE Apex Avg	1038.2977482261567	1028.2776008882456	1028.2810871842464	1026.2975998078732	1024.3395831468104	-10.020147337911112	-10.01666104191031	-12.000148418283516	-13.958165079346372
222	M1GS09	T1 PRE AHA_1	1020.7412225504487	1018.0292706176588	1018.0069372233935	1021.3801732273407	1023.4408757868118	-2.7119519327899297	-2.734285327055204	0.6389506768920228	2.699653236363133
223	M1GS09	T1 PRE AHA_2	1030.0154156071148	1028.477520945293	1028.5030545370091	1026.7830490703643	1026.4789180393668	-1.5378946618218379	-1.512361070105726	-3.2323665367505328	-3.536497567748029
224	M1GS09	T1 PRE AHA_3	1029.0979196481148	1036.9782956921986	1037.345258711017	1032.6317076960584	1027.4641586407774	7.880376044083732	8.247339062902256	3.533788047943517	-1.633761007337398
225	M1GS09	T1 PRE AHA_4	998.555212563305	999.2128961096843	999.3557167572692	997.1222645723453	995.5133737111263	0.6576835463793032	0.8005041939642297	-1.432947990959633	-3.041838852178671
226	M1GS09	T1 PRE AHA_5	1090.4003068543188	1060.127083489406	1059.8192344390848	1058.7416558625177	1056.6903404967593	-30.273223364912837	-30.581072415234075	-31.658650991801096	-33.70996635755955
227	M1GS09	T1 PRE AHA_6	1057.9816908860762	1023.4687381311833	1023.5105014397102	1017.6149451752357	1012.7518760837029	-34.51295275489292	-34.471189446366	-40.36674571084052	-45.22981480237331
228	3D_CS_AG_028	T1 PRE Global Avg	967.0719530026182	970.0952038274854	970.2711900754771	968.2889805291304	966.7380617667758	3.0232508248672048	3.199237072858864	1.2170275265121973	-0.3338912358424295
229	3D_CS_AG_028	T1 PRE Apex Avg	953.9024096091604	959.6142477568401	959.7056422403691	957.9966681838677	956.7387429151181	5.711838147679714	5.803232631208743	4.094258574707283	2.836333305957737
230	3D_CS_AG_028	T1 PRE Midv Avg	965.2769929570919	965.5053328180268	965.5031244946596	963.6147319389022	961.7764197705128	0.22833986093485237	0.22613153756765314	-1.6622610181897244	-3.5005731865791176
231	3D_CS_AG_028	T1 PRE Basal Avg	974.9919753485515	980.1850850782005	980.5245882259136	978.2949670668568	976.7692111890359	5.193109729648995	5.532612877362112	3.302991718305293	1.7772358404844226
232	3D_CS_AG_028	T1 PRE AHA_1	1012.450248017909	1039.1107297195758	1039.9567413733582	1041.7422175813526	1043.7437046158154	26.660481701666868	27.506493355449265	29.291969563443672	31.29345659790647
233	3D_CS_AG_028	T1 PRE AHA_2	961.9243893614133	963.4470659861045	963.5858555761762	962.5945464236651	962.5948504036971	1.5226766246911438	1.6614662147628678	0.6701570622517465	0.6704610422838186
234	3D_CS_AG_028	T1 PRE AHA_3	951.7070367668238	950.1477619008243	950.2237728256401	947.833239931154	946.4537171368585	-1.5592748659994413	-1.4832639411836226	-3.8737968356697365	-5.25331962996529
235	3D_CS_AG_028	T1 PRE AHA_4	959.8232493215602	966.9331308469548	967.1682314918367	964.1040166809867	961.0120682900913	7.109881525394599	7.344982170276467	4.280767359426477	1.188818968531109
236	3D_CS_AG_028	T1 PRE AHA_5	1008.6979849981692	995.2101015727322	995.4845321961473	989.9424662301045	984.9134922657571	-13.487883425436962	-13.213452802021948	-18.75551876806469	-23.784492732412104
237	3D_CS_AG_028	T1 PRE AHA_6	966.9737198618902	984.3701401824585	984.3640467676132	982.6257211052812	981.5645585556281	17.396420320568268	17.390326905722986	15.652001243390941	14.590838693737851
238	3D_CS_AG_028	T1 PRE AHA_7	955.2875644450396	973.7642206973941	973.6900400709784	974.306362586114	974.198772173471	18.476656252354474	18.40247562593879	19.0187981410744	18.91120772843135
239	3D_CS_AG_028	T1 PRE AHA_8	904.0909306204363	912.4232797571207	912.5094137303662	907.8302628037392	904.4780482024778	8.332349136684343	8.418483109929866	3.7393321833028494	0.3871175820414692
240	3D_CS_AG_028	T1 PRE AHA_9	949.0460933459096	957.7221081654753	957.7461922753741	955.2212623544267	953.1391663066954	8.676014819565694	8.700098929464502	6.175169008517059	4.093072960785776
241	3D_CS_AG_028	T1 PRE AHA_10	978.7724972583037	968.6184880471807	968.7344160986103	965.9663959445962	964.0191882922569	-10.154009211123025	-10.038081159693434	-12.806101313707472	-14.753308966046802
242	3D_CS_AG_028	T1 PRE AHA_11	995.2370191273393	984.7187277212536	984.8342408993609	981.8529087008541	978.878466744764	-10.518291406085723	-10.402778227978388	-13.384110426485222	-16.35855238257534
243	3D_CS_AG_028	T1 PRE AHA_12	1001.5590675861118	1001.2847533666018	1001.291081219048	1002.0816018775818	1001.476021337695	-0.2743142195100745	-0.26798636706382695	0.522534291469924	-0.08304624841684927
244	3D_CS_AG_028	T1 PRE AHA_13	958.454442742101	958.4777623540655	958.4963572015795	959.656051490888	961.0594591367585	0.02331961196443899	0.04191445947844841	1.2016087487869527	2.6050163946574685
245	3D_CS_AG_028	T1 PRE AHA_14	936.2011696594669	954.8438621402587	955.123187603271	948.4035045078822	942.9591235715653	18.642692480791766	18.92201794380412	12.202334848415262	6.757953912098401
246	3D_CS_AG_028	T1 PRE AHA_15	961.5939020405972	974.2093051950104	974.2548071333803	972.2662734645069	970.5040823879491	12.61540315441323	12.660905092783082	10.67237142390968	8.910180347351911
247	3D_CS_AG_028	T1 PRE AHA_16	955.1018105500947	949.7426475836753	949.7482242501756	950.1931580432683	950.6644168775579	-5.359162966419376	-5.3535862999191295	-4.908652506826343	-4.437393672536814
248	M2GS37	T1 PRE Global Avg	1026.8307727446445	1015.6806714818999	1016.0150875439127	1013.9188029009314	1012.5829041459726	-11.150101262744556	-10.815685200731764	-12.91196984371311	-14.247868598671857
249	M2GS37	T1 PRE Apex Avg	1032.4196957482684	1001.5916450260048	1001.956979048413	999.5186220821512	997.9021158872621	-30.828050722263583	-30.462716699855378	-32.90107366611721	-34.51757986100631
250	M2GS37	T1 PRE Midv Avg	1022.3199939404681	1026.8517792857833	1027.191395311123	1025.2515074836163	1024.1033402956862	4.531785345315257	4.871401370654894	2.931513543148185	1.7833463552181001
251	M2GS37	T1 PRE AHA_1
252	M2GS37	T1 PRE AHA_2
253	M2GS37	T1 PRE AHA_3
254	M2GS37	T1 PRE AHA_4
255	M2GS37	T1 PRE AHA_5
256	M2GS37	T1 PRE AHA_6
257	M2GS37	T1 PRE AHA_7
258	M2GS37	T1 PRE AHA_8
259	M2GS37	T1 PRE AHA_9
260	M2GS37	T1 PRE AHA_10
261	M2GS37	T1 PRE AHA_11
262	M2GS37	T1 PRE AHA_12
263	M2GS37	T1 PRE AHA_13
264	M2GS37	T1 PRE AHA_14
265	M2GS37	T1 PRE AHA_15
266	M2GS37	T1 PRE AHA_16
267	PROMM_G16	T1 PRE Global Avg	964.1339678915195	952.3066190003333	952.5178099093685	950.8746618282654	949.9368378865072	-11.827348891186261	-11.616157982151094	-13.259306063254144	-14.197130005012355
268	PROMM_G16	T1 PRE Apex Avg	972.7900421493862	961.733252447036	961.5230596236117	961.6594233591304	961.3565236700717	-11.056789702350216	-11.266982525774438	-11.130618790255767	-11.433518479314444
269	PROMM_G16	T1 PRE Midv Avg	950.2242621571312	933.0874606739126	933.7024430129295	931.6259355897115	930.7443298892733	-17.13680148321862	-16.521819144201686	-18.59832656741969	-19.479932267857862
270	PROMM_G16	T1 PRE Basal Avg	969.877938640791	962.5005104813766	962.6554343000414	960.225102404773	958.826657641871	-7.377428159414308	-7.222504340749538	-9.652836236017947	-11.051280998919992
271	PROMM_G16	T1 PRE AHA_1	941.6685153933043	945.152477320355	945.1563646318101	948.7738642895878	952.3049794742819	3.4839619270507	3.48784923850576	7.105348896283431	10.63646408097759
272	PROMM_G16	T1 PRE AHA_2	958.234996469431	963.2610342013606	964.0649595775808	960.5115870069308	959.3410556692813	5.026037731929591	5.829963108149741	2.2765905374997146	1.1060591998502787
273	PROMM_G16	T1 PRE AHA_3	990.41677530116	977.412284380173	977.4972428648916	974.4645576474254	972.5491050668965	-13.004490920986996	-12.919532436268355	-15.952217653734579	-17.867670234263528
274	PROMM_G16	T1 PRE AHA_4	988.4220941583067	975.9063508685176	975.9623334031452	970.8954402199886	966.286775872373	-12.515743289789043	-12.459760755161483	-17.526653938318077	-22.135318285933636
275	PROMM_G16	T1 PRE AHA_5	975.6016941720304	986.4482502296844	986.4172904905222	979.4934970641015	973.5529480006869	10.84655605765397	10.815596318491771	3.8918028920710412	-2.0487461713435096
276	PROMM_G16	T1 PRE AHA_6	942.8197496118619	925.2698222925603	925.1973842610339	925.8259873684108	927.3705127891074	-17.54992731930156	-17.622365350827977	-16.9937622434511	-15.449236822754528
277	PROMM_G16	T1 PRE AHA_7	926.1944361931152	894.5637045149634	894.5868121106706	895.7327175633991	896.6569567181393	-31.630731678151733	-31.607624082444545	-30.461718629716074	-29.53747947497584
278	PROMM_G16	T1 PRE AHA_8	979.082783997347	968.817196749209	968.8626337524803	969.2543659226809	970.2749885574649	-10.26558724813799	-10.220150244866659	-9.828418074666047	-8.807795439882057
279	PROMM_G16	T1 PRE AHA_9	938.4013003383636	939.7135998934292	939.9667769660578	936.6238282489801	933.8478201653545	1.3122995550655787	1.5654766276941245	-1.7774720893835365	-4.55348017300912
280	PROMM_G16	T1 PRE AHA_10	946.8609280443222	952.1423331111737	952.2553662790431	949.0841480699814	946.0025866527163	5.281405066851448	5.3944382347208375	2.2232200256592023	-0.8583413916059044
281	PROMM_G16	T1 PRE AHA_11	992.9125906446882	990.6632562137629	993.872320456884	984.8756169515226	981.1140507714706	-2.2493344309252734	0.9597298121958602	-8.036973693165578	-11.798539873217578
282	PROMM_G16	T1 PRE AHA_12	911.2897041084486	840.4679730397534	840.3362475337883	843.3998389468326	846.2983521194839	-70.82173106869527	-70.95345657466032	-67.88986516161606	-64.99135198896477
283	PROMM_G16	T1 PRE AHA_13	926.1332170311208	916.4053439010605	915.669872302072	916.3933313514461	915.585471283232	-9.727873130060289	-10.4633447290488	-9.739885679674671	-10.547745747888825
284	PROMM_G16	T1 PRE AHA_14	967.7722090219612	985.6482072843862	985.867143573162	982.6733334835476	980.3088112624139	17.875998262425014	18.094934551200822	14.901124461586392	12.53660224045268
285	PROMM_G16	T1 PRE AHA_15	1002.0950326640553	1000.805530216781	1000.8541959303889	1002.375116814929	1003.6401287094504	-1.2895024472743444	-1.2408367336664696	0.28008415087367666	1.5450960453950984
286	PROMM_G16	T1 PRE AHA_16	994.1846814316525	953.8144785482433	953.9261064252008	954.0030576979406	954.5787472102564	-40.370202883409206	-40.25857500645168	-40.181623733711945	-39.60593422139607
287	MyoMet-CMR-071	T1 PRE Global Avg	1314.9231321152608	1312.1025269914503	1312.201256757202	1309.5361612128702	1307.5604801510954	-2.8206051238105374	-2.7218753580589237	-5.386970902390658	-7.3626519641654795
288	MyoMet-CMR-071	T1 PRE Apex Avg	1279.4599513872058	1283.9147319885367	1284.1564854487865	1279.7666953452615	1276.5570198250732	4.454780601330867	4.696534061580678	0.30674395805567656	-2.9029315621326077
289	MyoMet-CMR-071	T1 PRE Midv Avg	1323.8761001563566	1315.1429558761617	1315.1425983673273	1312.3813977809937	1310.1037820754175	-8.733144280194892	-8.733501789029333	-11.494702375362976	-13.772318080939158
290	MyoMet-CMR-071	T1 PRE Basal Avg	1321.8301657743125	1321.7569879752184	1321.8643363199878	1319.951651755482	1318.6842114355886	-0.07317779909408273	0.034170545675351605	-1.8785140188304013	-3.145954338723868
291	MyoMet-CMR-071	T1 PRE AHA_1	1295.9483721221306	1293.1554462947463	1293.1453708699962	1292.9590155891308	1293.205083632858	-2.7929258273843516	-2.803001252134436	-2.9893565329998637	-2.7432884892725724
292	MyoMet-CMR-071	T1 PRE AHA_2	1349.4669483818313	1351.6000484669325	1351.6000484669325	1346.875012344374	1342.6347403883854	2.133100085101205	2.133100085101205	-2.5919360374573444	-6.832207993445991
293	MyoMet-CMR-071	T1 PRE AHA_3	1315.0158465607403	1308.8864136387779	1308.8864136387779	1309.9306483736118	1311.4611595908234	-6.1294329219624615	-6.1294329219624615	-5.085198187128526	-3.5546869699169292
294	MyoMet-CMR-071	T1 PRE AHA_4	1350.2850979824927	1337.7394254771345	1337.7622773170158	1338.6219750667663	1339.7983499042546	-12.545672505358198	-12.522820665476956	-11.66312291572649	-10.486748078238179
295	MyoMet-CMR-071	T1 PRE AHA_5	1320.7379358328137	1329.560152241479	1330.2972135189611	1324.8515554822982	1321.1433598683666	8.822216408665327	9.559277686147425	4.113619649484463	0.4054240355528691
296	MyoMet-CMR-071	T1 PRE AHA_6	1286.9184626592066	1294.836035114892	1294.8296140524358	1291.3578140706827	1288.4591153883905	7.917572455685331	7.911151393229147	4.439351411476082	1.5406527291838756
297	MyoMet-CMR-071	T1 PRE AHA_7	1294.6009250817376	1273.4229704344698	1273.4315644842052	1278.6391473155918	1283.5875940106832	-21.177954647267825	-21.16936059753243	-15.961777766145815	-11.013331071054381
298	MyoMet-CMR-071	T1 PRE AHA_8	1352.366234769441	1334.3199352462846	1334.3239035789768	1330.6423409389838	1327.685533536816	-18.04629952315645	-18.04233119046421	-21.7238938304572	-24.680701232625097
299	MyoMet-CMR-071	T1 PRE AHA_9	1362.9353761124955	1352.5117066795	1352.5109292991456	1348.7606053082297	1345.4625229872074	-10.423669432995439	-10.42444681334996	-14.17477080426579	-17.47285312528811
300	MyoMet-CMR-071	T1 PRE AHA_10	1346.118580749307	1323.535722199834	1323.5232856049809	1319.6256434691807	1315.0886647603068	-22.58285854947303	-22.5952951443262	-26.492937280126398	-31.0299159890003
301	MyoMet-CMR-071	T1 PRE AHA_11	1285.963298988044	1297.388224842313	1297.416722282502	1290.6693444590219	1286.1169768892266	11.424925854269077	11.453423294457934	4.70604547097787	0.15367790118261837
302	MyoMet-CMR-071	T1 PRE AHA_12	1287.7616403661507	1297.5108333303597	1297.5836388376931	1293.3318818660541	1289.812128109914	9.749192964208987	9.821998471542429	5.570241499903432	2.0504877437633695
303	MyoMet-CMR-071	T1 PRE AHA_13	1268.4781029600513	1267.1847279343292	1267.1853316752333	1264.2610829123628	1262.2417821622162	-1.2933750257220709	-1.2927712848179453	-4.217020047688493	-6.236320797835106
304	MyoMet-CMR-071	T1 PRE AHA_14	1318.035231168471	1321.9359713917975	1322.7887273968447	1314.6112659179926	1310.3072985913425	3.9007402233264656	4.753496228373706	-3.4239652504784317	-7.727932577128513
305	MyoMet-CMR-071	T1 PRE AHA_15	1289.8388593064738	1292.5827731879137	1292.6024000601058	1290.254259013326	1288.065886481925	2.743913881439994	2.7635407536320145	0.41539970685221306	-1.7729728245487877
306	MyoMet-CMR-071	T1 PRE AHA_16	1258.0894901986849	1259.8391604686497	1259.863281005982	1255.8086264420137	1251.4468473212933	1.7496702699647813	1.7737908072970185	-2.280863756671124	-6.642642877391609
307	DZHK_TV_013_Helios	T1 PRE Global Avg	1012.6550421012248	1013.3293511626995	1013.5536865500476	1009.6889802804765	1007.0136632626726	0.6743090614746734	0.8986444488227789	-2.9660618207483367	-5.641378838552214
308	DZHK_TV_013_Helios	T1 PRE Apex Avg	1004.8003587606046	1010.1420987898138	1010.0840984362447	1007.7213797479299	1005.5388283719548	5.341740029209177	5.283739675640163	2.921020987325278	0.7384696113501832
309	DZHK_TV_013_Helios	T1 PRE Midv Avg	1016.5607350339587	1027.1510980433745	1027.3320727532825	1022.6641105779862	1019.168707108932	10.590363009415796	10.77133771932381	6.103375544027472	2.607972074973304
310	DZHK_TV_013_Helios	T1 PRE Basal Avg	1014.0376634469284	1003.7293259577405	1004.1869912218845	999.9913923190777	997.6936930891741	-10.30833748918792	-9.850672225043922	-14.046271127850673	-16.3439703577543
311	DZHK_TV_013_Helios	T1 PRE AHA_1	969.687856291779	967.2433526555312	969.3003839670754	961.7303575945243	958.3591776006767	-2.4445036362477595	-0.3874723247035945	-7.957498697254664	-11.328678691102255
312	DZHK_TV_013_Helios	T1 PRE AHA_2	1031.3047182573512	1023.0293175408185	1023.2418498067173	1019.8612074285312	1017.7257594776505	-8.275400716532658	-8.062868450633914	-11.443510828819967	-13.578958779700656
313	DZHK_TV_013_Helios	T1 PRE AHA_3	1024.428466666551	1020.2507599367341	1020.623245586264	1019.1099830984508	1019.8145150483341	-4.177706729816919	-3.8052210802869695	-5.318483568100191	-4.613951618216902
314	DZHK_TV_013_Helios	T1 PRE AHA_4	1047.9506478716526	1032.1682267681463	1032.5611627971298	1029.0009129876555	1026.5371805795494	-15.782421103506294	-15.389485074522781	-18.949734883997053	-21.413467292103178
315	DZHK_TV_013_Helios	T1 PRE AHA_5	983.5348164923967	983.0525925101102	983.130332578561	978.7959901350806	976.1250510059202	-0.4822239822864276	-0.40448391383563376	-4.738826357316043	-7.409765486476431
316	DZHK_TV_013_Helios	T1 PRE AHA_6	1015.5725821220625	980.8415725305649	981.1420038482397	973.8894199269173	968.3365441312505	-34.73100959149758	-34.43057827382279	-41.6831621951452	-47.23603799081195
317	DZHK_TV_013_Helios	T1 PRE AHA_7	998.43255532262	1016.3874285208416	1016.5612996831212	1011.4407786517771	1008.2556357505939	17.95487319822155	18.128744360501173	13.00822332915709	9.823080427973878
318	DZHK_TV_013_Helios	T1 PRE AHA_8	1004.0794632730257	1011.6873631810396	1012.3216032050507	1004.8437486807327	999.950738776113	7.607899908013906	8.242139932024998	0.7642854077070069	-4.128724496912696
319	DZHK_TV_013_Helios	T1 PRE AHA_9	1005.0534226868484	1026.038615744313	1026.1469505518191	1020.3882706618148	1015.2065254306162	20.98519305746447	21.093527864970724	15.334847974966351	10.153102743767818
320	DZHK_TV_013_Helios	T1 PRE AHA_10	1048.383055120926	1036.5350485039717	1036.3095389838338	1037.9501360074562	1039.3016850115114	-11.848006616954308	-12.073516137092156	-10.43291911346978	-9.081370109414593
321	DZHK_TV_013_Helios	T1 PRE AHA_11	1024.5699234355493	1047.9968828732522	1048.3331692497732	1044.508656454513	1041.5602961940906	23.426959437702862	23.763245814223865	19.938733018963603	16.990372758541298
322	DZHK_TV_013_Helios	T1 PRE AHA_12	1007.9095122415316	1019.4360830769878	1019.3865726621011	1011.3329318552237	1004.5566195147146	11.526570835456141	11.4770604205695	3.42341961369209	-3.3528927268170037
323	DZHK_TV_013_Helios	T1 PRE AHA_13	997.2812326485284	994.3508534358349	994.0847916488023	993.8564824682352	993.2333627536636	-2.9303792126935377	-3.1964409997261782	-3.4247501802932447	-4.047869894864789
324	DZHK_TV_013_Helios	T1 PRE AHA_14	1007.7311775483716	1021.5489885626109	1021.6008928608902	1016.5744549488703	1012.0043559930318	13.817811014239282	13.869715312518565	8.843277400498664	4.273178444660175
325	DZHK_TV_013_Helios	T1 PRE AHA_15	991.1832134472662	999.9552477023436	999.9574010471099	999.4874973412296	999.1122264203514	8.772034255077415	8.774187599843685	8.30428389396343	7.92901297308515
326	DZHK_TV_013_Helios	T1 PRE AHA_16	1018.868428111599	1027.399753299252	1027.4391759459268	1023.1783302288788	1019.5757234090659	8.531325187653124	8.57074783432779	4.309902117279876	0.7072952974668851
327	PSORCOR-063	T1 PRE Global Avg	999.6194456332942	991.9502413084961	991.9006926652756	991.4739915817341	990.7977751354792	-7.669204324798102	-7.718752968018521	-8.145454051560023	-8.821670497814921
328	PSORCOR-063	T1 PRE Apex Avg	993.9357684120919	983.4299863584339	983.1674328133959	984.9358941945521	985.7049096932241	-10.505782053657981	-10.768335598696012	-8.999874217539741	-8.230858718867808
329	PSORCOR-063	T1 PRE Midv Avg	960.587222290239	949.972982628599	949.9860398651902	949.3074812549154	949.0106428336068	-10.61423966164	-10.601182425048819	-11.279741035323582	-11.576579456632203
330	PSORCOR-063	T1 PRE Basal Avg	1015.5664320622008	1014.5084099028622	1014.559522536995	1013.512108929219	1012.2621566800341	-1.0580221593385204	-1.0069095252057423	-2.0543231329817218	-3.3042753821666793
331	PSORCOR-063	T1 PRE AHA_1	1025.182975528612	972.4207470472649	972.4207470472649	969.5665421575935	965.9044376338991	-52.76222848134705	-52.76222848134705	-55.61643337101839	-59.27853789471283
332	PSORCOR-063	T1 PRE AHA_2	992.319267003546	1050.2256475861284	1050.4419532075894	1047.1541448830446	1044.9818485121496	57.906380582582415	58.122686204043475	54.83487787949866	52.66258150860358
333	PSORCOR-063	T1 PRE AHA_3	1018.9193825734266	992.907981038891	993.0693082174981	987.6054997273549	983.4692040822246	-26.011401534535594	-25.850074355928427	-31.313882846071692	-35.450178491201996
334	PSORCOR-063	T1 PRE AHA_4	1057.2444191023824	1018.8570107196601	1018.8570107196601	1018.1286994954454	1017.8510846943411	-38.38740838272224	-38.38740838272224	-39.11571960693698	-39.393334408041255
335	PSORCOR-063	T1 PRE AHA_5	1024.8451066199032	1049.3678454819888	1049.3678454819888	1052.437251895579	1055.5563338695267	24.52273886208559	24.52273886208559	27.592145275675875	30.711227249623562
336	PSORCOR-063	T1 PRE AHA_6	968.1788062235286	1006.2220583996805	1006.2220583996805	1006.9122450601377	1005.2448776585438	38.043252176151896	38.043252176151896	38.73343883660914	37.06607143501526
337	PSORCOR-063	T1 PRE AHA_7	913.6972344169706	881.9030898098964	882.0687262205524	885.8862568172678	890.0276972966526	-31.794144607074145	-31.628508196418124	-27.81097759970271	-23.669537120317955
338	PSORCOR-063	T1 PRE AHA_8	961.6058630245843	980.734117954597	980.8596890093676	978.0836364602513	976.195167331209	19.128254930012645	19.253825984783248	16.477773435667018	14.589304306624626
339	PSORCOR-063	T1 PRE AHA_9	978.2450775736694	987.6283948175923	987.7301865089654	983.6261061525081	980.3930665341237	9.383317243922875	9.485108935296012	5.381028578838709	2.147988960454313
340	PSORCOR-063	T1 PRE AHA_10	961.6469699024743	960.4005515492345	960.4649216915242	957.4217958996487	955.4226577864696	-1.2464183532398465	-1.1820482109501427	-4.225174002825611	-6.224312116004739
341	PSORCOR-063	T1 PRE AHA_11	971.7641433316601	954.7948677547873	954.2846517789741	951.3543592324587	948.6124961946811	-16.969275576872747	-17.479491552686	-20.409784099201374	-23.151647136979022
342	PSORCOR-063	T1 PRE AHA_12	959.3766475508435	920.2010057252922	920.208686300895	926.8985918047835	931.7731058515724	-39.175641825551224	-39.16796124994846	-32.47805574606002	-27.60354169927109
343	PSORCOR-063	T1 PRE AHA_13	974.5706174245631	966.7636606252415	966.7396778066897	969.8190434057292	972.2751255696245	-7.806956799321597	-7.830939617873469	-4.751574018833935	-2.295491854938632
344	PSORCOR-063	T1 PRE AHA_14	1046.4292627341642	1049.262685514751	1049.2568461448193	1046.0111436976301	1042.0451475605778	2.833422780586716	2.827583410655052	-0.4181190365341081	-4.384115173586451
345	PSORCOR-063	T1 PRE AHA_15	976.4997026210962	954.1815051223394	954.1969253964372	955.0588684845588	955.9161855042493	-22.318197498756717	-22.30277722465894	-21.44083413653732	-20.583517116846906
346	PSORCOR-063	T1 PRE AHA_16	969.0016002214458	957.2894471252872	956.4545668444794	962.2129852958647	965.9018118210474	-11.712153096158545	-12.547033376966397	-6.788614925581101	-3.0997884003983245
347	M2GS42	T1 PRE Global Avg	1055.2881731686896	1051.0382921418704	1051.1297603154055	1050.56322623844	1050.4286333615682	-4.249881026819139	-4.158412853284062	-4.724946930249644	-4.859539807121337
348	M2GS42	T1 PRE Apex Avg	1066.8558989543083	1061.1627804289446	1061.2667851851852	1060.4879829029762	1060.1007453760349	-5.693118525363616	-5.58911376912306	-6.367916051332031	-6.755153578273394
349	M2GS42	T1 PRE Midv Avg	1055.9148628288312	1050.1551319855598	1050.2232459370925	1049.96748305972	1050.1005321948073	-5.759730843271427	-5.691616891738704	-5.947379769111194	-5.814330634023918
350	M2GS42	T1 PRE Basal Avg	1046.0873164133297	1045.3688768912448	1045.4651217211874	1044.784314729214	1044.5787845410814	-0.7184395220849638	-0.6221946921423296	-1.3030016841157703	-1.5085318722483407
351	M2GS42	T1 PRE AHA_1	999.9378106716764	1021.3809228857592	1021.3516943454956	1028.9177207167565	1033.5026685153719	21.443112214082817	21.413883673819214	28.979910045080146	33.56485784369545
352	M2GS42	T1 PRE AHA_2	1038.960254837574	1041.6136305968773	1041.6192908800094	1039.5302969963413	1038.272996238344	2.6533757593033442	2.659036042435446	0.5700421587673645	-0.6872585992300628
353	M2GS42	T1 PRE AHA_3	1060.6550678314081	1057.9244895749082	1057.973375799984	1055.6742861777395	1053.8514441561476	-2.730578256499939	-2.6816920314240633	-4.9807816536686005	-6.803623675260496
354	M2GS42	T1 PRE AHA_4	1099.8253081985604	1089.822251697356	1090.026031428119	1087.7611690557208	1086.3690493234856	-10.003056501204355	-9.799276770441338	-12.064139142839622	-13.456258875074809
355	M2GS42	T1 PRE AHA_5	1040.2296661607204	1036.5679723769872	1036.941016715116	1032.556486537223	1031.0188592784762	-3.661693783733199	-3.2886494456045057	-7.67317962349739	-9.210806882244242
356	M2GS42	T1 PRE AHA_6	1033.5832903683695	1023.2733561728727	1023.275471013234	1022.7769204452355	1023.0323510391995	-10.309934195496794	-10.307819355135507	-10.806369923133957	-10.550939329169978
357	M2GS42	T1 PRE AHA_7	1023.2164200626156	1025.9039413090297	1025.890560698968	1029.1497723423772	1031.3967728584387	2.6875212464141214	2.67414063635249	5.933352279761607	8.180352795823069
358	M2GS42	T1 PRE AHA_8	1069.8521495144687	1060.4232901198723	1060.494184994315	1056.769157391111	1053.8669371152985	-9.42885939459643	-9.3579645201537	-13.082992123357599	-15.985212399170223
359	M2GS42	T1 PRE AHA_9	1093.5127433298335	1092.1894078845032	1092.23153258375	1090.2413249031463	1089.2081022310442	-1.3233354453302582	-1.2812107460833886	-3.2714184266872053	-4.304641098789261
360	M2GS42	T1 PRE AHA_10	1100.7649542052745	1100.4821992619782	1100.6819866497015	1097.3974618603002	1095.5210974177276	-0.28275494329636786	-0.08296755557307733	-3.36749234497438	-5.243856787546974
361	M2GS42	T1 PRE AHA_11	1036.8310471945022	1023.5137954043946	1023.6216843262694	1023.1398555919351	1023.8477530101426	-13.317251790107548	-13.209362868232802	-13.691191602567073	-12.983294184359579
362	M2GS42	T1 PRE AHA_12	1004.5200293534276	997.0376560500802	997.0491658066422	1001.7511810888021	1005.7706818776006	-7.482373303347458	-7.470863546785381	-2.7688482646254897	1.250652524173006
363	M2GS42	T1 PRE AHA_13	1005.2976525295559	1030.8742378543418	1030.936680280447	1032.4863380751071	1034.3538243978176	25.576585324785924	25.63902775089116	27.188685545551266	29.056171868261686
364	M2GS42	T1 PRE AHA_14	1115.9092807772377	1097.3343043577686	1097.4512970078054	1094.0711091443459	1091.2633950170186	-18.574976419469067	-18.457983769432303	-21.838171632891772	-24.645885760219016
365	M2GS42	T1 PRE AHA_15	1102.808650108151	1096.6213320044546	1096.6992501330162	1094.3803477668635	1092.6332561664426	-6.1873181036962706	-6.109399975134693	-8.428302341287463	-10.175393941708307
366	M2GS42	T1 PRE AHA_16	1039.4756629843255	1019.0633389024143	1019.1157875888357	1020.5859975356993	1021.7826125812379	-20.41232408191115	-20.35987539548978	-18.889665448626147	-17.693050403087568
367	LA-FIRE_017	T1 PRE Global Avg	945.5178320639205	933.5365910499082	933.3895379896712	934.4620230107951	934.7678448120744	-11.981241014012312	-12.128294074249311	-11.055809053125472	-10.749987251846164
368	LA-FIRE_017	T1 PRE Apex Avg	945.5178320639205	933.5365910499082	933.3895379896712	934.4620230107951	934.7678448120744	-11.981241014012312	-12.128294074249311	-11.055809053125472	-10.749987251846164
369	LA-FIRE_017	T1 PRE AHA_1
370	LA-FIRE_017	T1 PRE AHA_2
371	LA-FIRE_017	T1 PRE AHA_3
372	LA-FIRE_017	T1 PRE AHA_4
373	LA-FIRE_017	T1 PRE AHA_5
374	LA-FIRE_017	T1 PRE AHA_6
375	LA-FIRE_017	T1 PRE AHA_7
376	LA-FIRE_017	T1 PRE AHA_8
377	LA-FIRE_017	T1 PRE AHA_9
378	LA-FIRE_017	T1 PRE AHA_10
379	LA-FIRE_017	T1 PRE AHA_11
380	LA-FIRE_017	T1 PRE AHA_12
381	LA-FIRE_017	T1 PRE AHA_13
382	LA-FIRE_017	T1 PRE AHA_14
383	LA-FIRE_017	T1 PRE AHA_15
384	LA-FIRE_017	T1 PRE AHA_16
385	Fulu_CMR_retro-083	T1 PRE Global Avg	1105.0288972420287	1030.4786909679412	1030.768333952195	1030.2803194891626	1031.1365348155668	-74.55020627408749	-74.26056328983373	-74.74857775286614	-73.89236242646189
386	Fulu_CMR_retro-083	T1 PRE Apex Avg	1128.868762243881	1014.4019893259343	1014.5173370208262	1012.9367473420457	1011.3603005271693	-114.46677291794674	-114.35142522305489	-115.93201490183537	-117.50846171671174
387	Fulu_CMR_retro-083	T1 PRE Midv Avg	1095.0451941358235	1039.7985593039805	1040.1797115522093	1040.343537946981	1042.560475901713	-55.24663483184304	-54.865482583614266	-54.701656188842435	-52.48471823411046
388	Fulu_CMR_retro-083	T1 PRE AHA_1
389	Fulu_CMR_retro-083	T1 PRE AHA_2
390	Fulu_CMR_retro-083	T1 PRE AHA_3
391	Fulu_CMR_retro-083	T1 PRE AHA_4
392	Fulu_CMR_retro-083	T1 PRE AHA_5
393	Fulu_CMR_retro-083	T1 PRE AHA_6
394	Fulu_CMR_retro-083	T1 PRE AHA_7
395	Fulu_CMR_retro-083	T1 PRE AHA_8
396	Fulu_CMR_retro-083	T1 PRE AHA_9
397	Fulu_CMR_retro-083	T1 PRE AHA_10
398	Fulu_CMR_retro-083	T1 PRE AHA_11
399	Fulu_CMR_retro-083	T1 PRE AHA_12
400	Fulu_CMR_retro-083	T1 PRE AHA_13
401	Fulu_CMR_retro-083	T1 PRE AHA_14
402	Fulu_CMR_retro-083	T1 PRE AHA_15
403	Fulu_CMR_retro-083	T1 PRE AHA_16
404	DZHK_TV_011_HELIOS	T1 PRE Global Avg	938.6565202229839	932.3867896007343	932.2659025641218	933.143549139217	934.0020625394874	-6.26973062224954	-6.390617658862084	-5.512971083766843	-4.654457683496503
405	DZHK_TV_011_HELIOS	T1 PRE Apex Avg	929.5374163918843	920.2457999989182	920.1296653738643	920.279853562804	920.3495746340865	-9.291616392966148	-9.407751018020008	-9.25756282908037	-9.187841757797855
406	DZHK_TV_011_HELIOS	T1 PRE Midv Avg	942.5512272251028	935.8931942332288	935.6670974309728	936.2105535443384	936.2503042205032	-6.658032991874052	-6.88412979412999	-6.340673680764439	-6.300923004599667
407	DZHK_TV_011_HELIOS	T1 PRE Basal Avg	940.6337806278802	936.9854580274722	936.9497564827838	938.5026954787485	940.48919315783	-3.6483226004080507	-3.684024145096487	-2.1310851491317635	-0.14458747005028272
408	DZHK_TV_011_HELIOS	T1 PRE AHA_1	921.0852191405979	900.4095315850616	900.417517232517	904.0928130734214	907.845524281792	-20.675687555536342	-20.66770190808097	-16.99240606717649	-13.239694858805933
409	DZHK_TV_011_HELIOS	T1 PRE AHA_2	952.2235126198209	951.1697383763928	951.2200484298511	950.8825063258531	951.1463521582917	-1.0537742434280517	-1.0034641899698045	-1.34100629396778	-1.0771604615291608
410	DZHK_TV_011_HELIOS	T1 PRE AHA_3	961.8645766944761	961.6793544008892	961.6550440080001	962.5862556898555	964.0559015520403	-0.18522229358688946	-0.20953268647599543	0.7216789953794205	2.1913248575641546
411	DZHK_TV_011_HELIOS	T1 PRE AHA_4	942.5340365741517	945.2354145600277	945.1463926161913	946.7566732791676	948.1462012302212	2.701377985875979	2.6123560420395506	4.222636705015816	5.612164656069467
412	DZHK_TV_011_HELIOS	T1 PRE AHA_5	950.980786497216	952.1932340852521	951.962718302801	955.3066936566303	959.5713500222843	1.2124475880361842	0.9819318055850772	4.325907159414328	8.590563525068319
413	DZHK_TV_011_HELIOS	T1 PRE AHA_6	909.7939794853274	895.4970281282406	895.5585577768326	896.5235377253625	898.2887936177026	-14.296951357086868	-14.235421708494869	-13.27044175996491	-11.505185867624846
414	DZHK_TV_011_HELIOS	T1 PRE AHA_7	895.1622609158259	876.7392141632868	875.6712296181036	882.0304307616647	887.1566342027564	-18.423046752539108	-19.491031297722316	-13.131830154161207	-8.005626713069432
415	DZHK_TV_011_HELIOS	T1 PRE AHA_8	955.6731424988905	955.6070555988096	955.607672791596	952.3980246151593	949.0793566614329	-0.06608690008090434	-0.06546970729448276	-3.275117883731127	-6.593785837457517
416	DZHK_TV_011_HELIOS	T1 PRE AHA_9	955.0803233478973	955.8676669703083	955.8640186791904	955.4141888281631	955.2036820817068	0.7873436224109582	0.7836953312930746	0.33386548026578566	0.12335873380948215
417	DZHK_TV_011_HELIOS	T1 PRE AHA_10	953.7677155806765	943.6918376281878	943.6492851452718	944.0148246499853	943.612166715978	-10.075877952488668	-10.118430435404662	-9.752890930691251	-10.155548864698517
418	DZHK_TV_011_HELIOS	T1 PRE AHA_11	926.5803287476781	927.8719764423063	927.871830373177	929.184188819489	930.3696525973619	1.2916476946281819	1.2915016254988814	2.6038600718109137	3.7893238496837967
419	DZHK_TV_011_HELIOS	T1 PRE AHA_12	955.8887540896482	947.1456519663063	947.1383491653393	946.227835300543	944.6228460092515	-8.743102123341828	-8.750404924308896	-9.660918789105153	-11.265908080396684
420	DZHK_TV_011_HELIOS	T1 PRE AHA_13	899.3012929587815	882.1763210246174	881.5126755110226	884.6302849389839	886.384234732832	-17.124971934164023	-17.78861744775884	-14.671008019797569	-12.917058225949404
421	DZHK_TV_011_HELIOS	T1 PRE AHA_14	954.5646165296164	959.7690308615706	960.0582113116754	955.570031900774	952.6438985451678	5.20441433195424	5.493594782059063	1.0054153711575964	-1.920717984448629
422	DZHK_TV_011_HELIOS	T1 PRE AHA_15	936.6856466049055	939.5382059647146	939.5564724876808	938.2462476225585	936.6088080349908	2.8525593598091064	2.870825882775307	1.5606010176529708	-0.07683856991468474
423	DZHK_TV_011_HELIOS	T1 PRE AHA_16	924.9682764393193	902.3437916125106	902.4024636304414	905.376333303303	908.5301249410156	-22.624484826808725	-22.565812808877922	-19.59194313601631	-16.438151498303682
424	MyoMet-CMR-055	T1 PRE Global Avg	964.2207856161648	970.7413169342171	970.7229613294054	969.8142492854679	968.7389502217786	6.520531318052349	6.502175713240604	5.593463669303105	4.518164605613833
425	MyoMet-CMR-055	T1 PRE Apex Avg	930.4518783513158	948.5324190845826	948.4505309265494	948.3484994427421	947.8944002044672	18.08054073326673	17.998652575233564	17.896621091426255	17.442521853151334
426	MyoMet-CMR-055	T1 PRE Midv Avg	949.916614937661	948.2151307087629	948.232231648765	947.1436598240949	945.8984585176325	-1.7014842288981527	-1.684383288896015	-2.772955113566127	-4.018156420028504
427	MyoMet-CMR-055	T1 PRE Basal Avg	994.9892923217193	998.2741986557602	998.28092992749	996.9916054487143	995.7158544566896	3.2849063340408975	3.2916376057706884	2.002313126994977	0.7265621349703224
428	MyoMet-CMR-055	T1 PRE AHA_1	1003.3391646267239	997.953139996856	997.9579112749786	997.1404532400563	996.251740288689	-5.386024629867961	-5.381253351745272	-6.198711386667583	-7.087424338034907
429	MyoMet-CMR-055	T1 PRE AHA_2	1002.5468643421924	1000.2559498696527	1000.2559498696527	1000.7308298336449	1000.5414697925877	-2.2909144725397255	-2.2909144725397255	-1.8160345085475456	-2.0053945496047163
430	MyoMet-CMR-055	T1 PRE AHA_3	994.6684992441825	1001.0635632127804	1001.0927898450009	997.9275027642102	994.8606255971478	6.395063968597924	6.424290600818381	3.2590035200277043	0.1921263529652606
431	MyoMet-CMR-055	T1 PRE AHA_4	997.9495249343161	984.1059446073699	984.0937910953246	984.8766460432835	985.4361083330175	-13.843580326946153	-13.855733838991455	-13.072878891032587	-12.513416601298559
432	MyoMet-CMR-055	T1 PRE AHA_5	996.5497878826486	1010.5665463795746	1010.5661622722029	1007.4574453804573	1005.9757471625767	14.016758496925945	14.016374389554244	10.907657497808714	9.425959279928065
433	MyoMet-CMR-055	T1 PRE AHA_6	964.2688951520847	996.0792167511246	996.1037742072709	993.3381641219001	990.3602549462603	31.810321599039867	31.834879055186207	29.069268969815425	26.09135979417556
434	MyoMet-CMR-055	T1 PRE AHA_7	1000.9704323181874	982.1567441040258	982.2310432686729	980.7398409230229	978.2120654347575	-18.813688214161516	-18.739389049514443	-20.230591395164424	-22.758366883429858
435	MyoMet-CMR-055	T1 PRE AHA_8	943.205823018829	954.475576369469	954.4806907945407	951.6992568853897	949.6208797372811	11.269753350639917	11.274867775711641	8.493433866560622	6.415056718452092
436	MyoMet-CMR-055	T1 PRE AHA_9	979.3034140516351	981.7485955578105	981.7485955578105	980.11561606553	978.872421952887	2.4451815061754587	2.4451815061754587	0.8122020138949892	-0.4309920987481064
437	MyoMet-CMR-055	T1 PRE AHA_10	921.6904216064779	926.7915981181168	926.7898971455063	928.0297788376985	928.3209936286876	5.101176511638869	5.09947553902839	6.339357231220561	6.6305720222096625
438	MyoMet-CMR-055	T1 PRE AHA_11	935.3488115875085	919.4985392155028	919.5341458798972	918.9840074810364	918.4760632815595	-15.850272372005747	-15.814665707611312	-16.364804106472093	-16.872748305949017
439	MyoMet-CMR-055	T1 PRE AHA_12	915.0332873062664	906.3971041417036	906.4288048170339	904.675396569993	903.1191886693564	-8.636183164562794	-8.60448248923251	-10.357890736273362	-11.914098636910012
440	MyoMet-CMR-055	T1 PRE AHA_13	932.1866691869562	951.389938083083	951.3819500078179	948.1957896738317	944.607738842977	19.203268896126815	19.195280820861626	16.009120486875418	12.42106965602079
441	MyoMet-CMR-055	T1 PRE AHA_14	943.9228282070922	941.2239468757739	941.2242764093521	940.2529204620394	940.101931283754	-2.698881331318262	-2.6985517977400377	-3.6699077450527966	-3.820896923338182
442	MyoMet-CMR-055	T1 PRE AHA_15	911.2574392957526	941.2059385902814	940.7864114494117	944.3272043645754	945.4614965785701	29.9484992945288	29.528972153659083	33.06976506882279	34.204057282817416
443	MyoMet-CMR-055	T1 PRE AHA_16	942.1698794111494	960.4309371176586	960.5369876392023	960.130583699832	960.3510419577821	18.261057706509177	18.36710822805287	17.960704288682564	18.181162546632663
444	M2GS03	T1 PRE Global Avg	995.194437769825	1006.6690350563229	1006.7141576322849	1006.9110160669004	1007.0126325719999	11.474597286497897	11.519719862459965	11.716578297075444	11.818194802174958
445	M2GS03	T1 PRE Apex Avg	969.2441377121935	977.6140312134594	977.6529433343585	977.4076018354885	976.9320387320217	8.369893501265892	8.408805622165005	8.163464123295057	7.687901019828246
446	M2GS03	T1 PRE Midv Avg	1008.9472496735401	1023.8577076430208	1023.9003750060866	1024.4229602519852	1024.8800170741802	14.910457969480717	14.953125332546506	15.475710578445046	15.932767400640046
447	M2GS03	T1 PRE AHA_1
448	M2GS03	T1 PRE AHA_2
449	M2GS03	T1 PRE AHA_3
450	M2GS03	T1 PRE AHA_4
451	M2GS03	T1 PRE AHA_5
452	M2GS03	T1 PRE AHA_6
453	M2GS03	T1 PRE AHA_7
454	M2GS03	T1 PRE AHA_8
455	M2GS03	T1 PRE AHA_9
456	M2GS03	T1 PRE AHA_10
457	M2GS03	T1 PRE AHA_11
458	M2GS03	T1 PRE AHA_12
459	M2GS03	T1 PRE AHA_13
460	M2GS03	T1 PRE AHA_14
461	M2GS03	T1 PRE AHA_15
462	M2GS03	T1 PRE AHA_16
463	MyoMet-CMR017G	T1 PRE Global Avg	1029.7614207307188	1027.60767181074	1027.9301898767153	1025.848689306751	1024.8958189465827	-2.1537489199788524	-1.8312308540034792	-3.9127314239676707	-4.865601784136061
464	MyoMet-CMR017G	T1 PRE Apex Avg	1029.079653163828	1024.9054041455217	1024.8799650071942	1023.2279571606558	1021.6020976481019	-4.174249018306227	-4.199688156633783	-5.851696003172151	-7.477555515726067
465	MyoMet-CMR017G	T1 PRE Midv Avg	1055.2710446761157	1050.9972308888368	1051.9007322099114	1051.4425740894196	1052.3168555096863	-4.273813787278868	-3.3703124662042683	-3.828470586696085	-2.954189166429387
466	MyoMet-CMR017G	T1 PRE Basal Avg	1010.7486049534904	1007.2487229756341	1007.2545005513432	1003.4252062752533	1001.3141961687539	-3.499881977856262	-3.4941044021471726	-7.323398678237027	-9.434408784736434
467	MyoMet-CMR017G	T1 PRE AHA_1	1021.7729088878076	1052.489434665433	1052.3002930288444	1044.8603552173784	1041.179408530863	30.716525777625407	30.527384141036805	23.087446329570753	19.406499643055326
468	MyoMet-CMR017G	T1 PRE AHA_2	1084.1246521621983	1053.2782795788028	1053.2783065142776	1047.969654141773	1044.2144575525858	-30.846372583395578	-30.84634564792077	-36.15499802042541	-39.91019460961252
469	MyoMet-CMR017G	T1 PRE AHA_3	1043.1655705717976	1060.7306793142957	1060.816810937406	1056.3145898093344	1053.024276232502	17.56510874249807	17.651240365608373	13.149019237536777	9.858705660704345
470	MyoMet-CMR017G	T1 PRE AHA_4	1027.8972154776513	997.3579562520731	997.4299377616564	997.4738709494289	999.5738652102842	-30.539259225578235	-30.467277715994896	-30.4233445282224	-28.32335026736712
471	MyoMet-CMR017G	T1 PRE AHA_5	876.584037390135	878.4794772324725	878.4795427899978	876.9121319332412	875.986768228904	1.8954398423375096	1.8955053998628273	0.3280945431062037	-0.5972691612309973
472	MyoMet-CMR017G	T1 PRE AHA_6	995.556791875592	979.8234978029977	979.8508412776589	975.142721429811	972.0243943993045	-15.733294072594276	-15.70595059793311	-20.41407044578102	-23.532397476287542
473	MyoMet-CMR017G	T1 PRE AHA_7	1071.4121843121013	1057.4977969177469	1057.5375174427402	1063.5016458970151	1069.6978759824342	-13.914387394354435	-13.874666869361135	-7.910538415086194	-1.7143083296671193
474	MyoMet-CMR017G	T1 PRE AHA_8	1058.389883339336	1048.9745485231665	1049.2462202411382	1051.2210671087262	1054.798255261543	-9.415334816169434	-9.143663098197749	-7.168816230609764	-3.5916280777928478
475	MyoMet-CMR017G	T1 PRE AHA_9	1060.6867811417906	1064.419622751747	1067.2279838093823	1064.7284706080845	1065.5229288673918	3.7328416099564947	6.541202667591733	4.041689466293974	4.836147725601222
476	MyoMet-CMR017G	T1 PRE AHA_10	1107.1028090053521	1084.151153331842	1084.1541140245631	1082.8317804601338	1080.086354089064	-22.95165567351023	-22.948694980789014	-24.271028545218314	-27.01645491628824
477	MyoMet-CMR017G	T1 PRE AHA_11	1019.9911622988016	1015.2311431107678	1016.093686694006	1010.6058823002793	1008.7420970898293	-4.760019188033766	-3.8974756047955452	-9.385279998522265	-11.249065208972297
478	MyoMet-CMR017G	T1 PRE AHA_12	1019.3310896615039	1002.9710181184867	1003.0560203946607	1001.3315776029567	999.6350684196879	-16.360071543017284	-16.275069266843275	-17.999512058547225	-19.696021241816084
479	MyoMet-CMR017G	T1 PRE AHA_13	1027.092232510266	1021.7859103193141	1021.6806985855127	1023.3353378872408	1023.0849069845578	-5.30632219095196	-5.411533924753371	-3.7568946230252322	-4.007325525708211
480	MyoMet-CMR017G	T1 PRE AHA_14	1015.0677353369069	1018.2371439632492	1018.262070703899	1015.5236540141602	1013.1558636723514	3.1694086263422605	3.19433536699205	0.45591867725329394	-1.9118716645555196
481	MyoMet-CMR017G	T1 PRE AHA_15	1031.7100431579495	1015.9437420647474	1015.9433947142674	1012.9925855449036	1011.0998244811188	-15.76630109320206	-15.76664844368213	-18.717457613045895	-20.61021867683064
482	MyoMet-CMR017G	T1 PRE AHA_16	1045.8096835282481	1045.6576871663622	1045.603975663073	1043.6125059395754	1041.9104250804753	-0.15199636188594923	-0.20570786517509987	-2.19717758867273	-3.8992584477728087
483	PPC1-020	T1 PRE Global Avg	995.7899109545002	990.7284988763643	990.7686541172562	987.9289065609721	985.500126132533	-5.061412078135959	-5.021256837243982	-7.8610043935281055	-10.28978482196726
484	PPC1-020	T1 PRE Apex Avg	972.1885333853825	962.949776110673	963.1343077892841	959.7484502181125	956.9145001306166	-9.238757274709428	-9.054225596098377	-12.440083167270018	-15.274033254765868
485	PPC1-020	T1 PRE Midv Avg	991.1475319184037	980.6222576778624	980.6819778903642	978.8857922936731	977.0403493333674	-10.525274240541307	-10.465554028039492	-12.26173962473058	-14.107182585036298
486	PPC1-020	T1 PRE Basal Avg	1009.2977928835978	1012.5646465176654	1012.5578013333334	1009.1557674032156	1006.5401673072364	3.2668536340676155	3.260008449735551	-0.1420254803822445	-2.75762557636142
487	PPC1-020	T1 PRE AHA_1	937.3176361530923	962.3873469001362	962.4658948102617	954.3037306751762	947.1110914549151	25.069710747043928	25.148258657169436	16.98609452208393	9.79345530182286
488	PPC1-020	T1 PRE AHA_2	1015.7336495404144	1021.7318091356682	1021.7478309079756	1018.4007608778521	1016.0830985068802	5.99815959525381	6.014181367561264	2.6671113374377455	0.3494489664658431
489	PPC1-020	T1 PRE AHA_3	1032.2446870281412	1025.5836123517608	1025.5844992604543	1022.3758716676487	1019.5214622025799	-6.6610746763803945	-6.660187767686921	-9.86881536049259	-12.723224825561374
490	PPC1-020	T1 PRE AHA_4	1006.1897408665264	1004.7883647304296	1004.7712564823888	1004.6842461321844	1005.287096956476	-1.4013761360968147	-1.4184843841376278	-1.5054947343420508	-0.9026439100504149
491	PPC1-020	T1 PRE AHA_5	1052.3189356371377	1039.163602864629	1039.1639770273352	1036.0083687761055	1034.6150528086112	-13.1553327725087	-13.154958609802406	-16.310566861032157	-17.703882828526503
492	PPC1-020	T1 PRE AHA_6	977.5613277650133	999.8819201949694	999.8738466867018	995.7133868532408	991.7603104757151	22.32059242995615	22.31251892168848	18.152059088227475	14.198982710701785
493	PPC1-020	T1 PRE AHA_7	1003.2432520349037	944.5806759931527	944.9715661767791	945.4360479116616	945.9238649225056	-58.66257604175098	-58.271685858124556	-57.80720412324206	-57.31938711239809
494	PPC1-020	T1 PRE AHA_8	969.6753695105575	982.4578462635978	982.5315378058982	976.6330066998397	970.3664793002005	12.782476753040328	12.856168295340694	6.957637189282195	0.691109789642951
495	PPC1-020	T1 PRE AHA_9	995.4774174557576	996.338013306571	996.33752396017	992.9782382813862	989.7296119582146	0.8605958508134108	0.8601065044123288	-2.4991791743714202	-5.747805497543027
496	PPC1-020	T1 PRE AHA_10	997.6538947613543	1002.3081410740094	1002.3155384138801	1000.6888134257468	1000.3822056229875	4.654246312655118	4.661643652525754	3.034918664392535	2.72831086163319
497	PPC1-020	T1 PRE AHA_11	993.0705153343231	1002.0864399170769	1002.1257395267544	999.5448616377925	996.0518804157745	9.015924582753769	9.055224192431297	6.4743463034693605	2.981365081451372
498	PPC1-020	T1 PRE AHA_12	987.6456904571158	941.2981472479688	941.3384540011895	943.9602301943573	946.194769272503	-46.347543209147034	-46.307236455926386	-43.68546026275851	-41.45092118461287
499	PPC1-020	T1 PRE AHA_13	960.3786221065981	936.0261222947046	936.456357801176	935.2176696835367	934.4241898012325	-24.352499811893495	-23.922264305422118	-25.160952423061417	-25.95443230536557
500	PPC1-020	T1 PRE AHA_14	960.7410288592325	972.2688859947613	972.66891797888	967.5881203306443	964.2063321599638	11.527857135528734	11.927889119647489	6.8470914714117725	3.465303300731307
501	PPC1-020	T1 PRE AHA_15	1006.1688870428434	977.7051187182403	977.7567599860506	972.8855997157489	968.007944469167	-28.463768324603052	-28.41212705679277	-33.28328732709451	-38.16094257367638
502	PPC1-020	T1 PRE AHA_16	965.3224553276133	969.7834765651461	969.6826392892096	966.9912319292946	964.4830678805644	4.461021237532805	4.360183961596363	1.6687766016813157	-0.8393874470489209
503	PSORCOR-027	T1 PRE Global Avg	999.648582545891	991.9082275914246	992.0449292914739	991.4297891106279	991.6325519869563	-7.740354954466397	-7.603653254417168	-8.218793435263137	-8.016030558934744
504	PSORCOR-027	T1 PRE Apex Avg	999.161132817096	985.1328702494958	985.3275642701525	983.6406424319471	982.3739323603863	-14.028262567600223	-13.833568546943525	-15.520490385148946	-16.787200456709684
505	PSORCOR-027	T1 PRE Midv Avg	1005.9139393357254	1000.4708886539505	1000.5271377118518	1000.2757388796862	1000.7588737272041	-5.443050681774935	-5.38680162387368	-5.638200456039272	-5.15506560852134
506	PSORCOR-027	T1 PRE Basal Avg	995.1772813090205	988.6605510747414	988.8345637323797	988.5716173769896	989.4188643179148	-6.516730234279066	-6.34271757664078	-6.605663932030893	-5.758416991105719
507	PSORCOR-027	T1 PRE AHA_1	961.3068483279445	931.3637521896115	931.4531063977115	932.1096610731207	933.0709882740003	-29.943096138332976	-29.853741930233014	-29.197187254823803	-28.23586005394418
508	PSORCOR-027	T1 PRE AHA_2	1028.7705083524231	1022.9622434479448	1022.9652525709567	1019.1585431502162	1016.562193289213	-5.808264904478278	-5.8052557814663714	-9.611965202206875	-12.20831506321008
509	PSORCOR-027	T1 PRE AHA_3	1004.5383462970254	1003.2533734892136	1003.2353494532681	1003.1670929287852	1003.9912266618076	-1.2849728078118687	-1.3029968437573416	-1.3712533682402182	-0.5471196352178822
510	PSORCOR-027	T1 PRE AHA_4	1007.3072837883313	999.804553635841	1000.7141855546215	996.0179122070376	994.9187660772791	-7.502730152490358	-6.5930982337098385	-11.289371581293722	-12.388517711052259
511	PSORCOR-027	T1 PRE AHA_5	1011.0618202600888	1016.5331216714117	1016.5871759366265	1019.5278705146858	1022.61093408059	5.471301411322884	5.5253556765377425	8.466050254597008	11.549113820501248
512	PSORCOR-027	T1 PRE AHA_6	936.289656540688	940.3189095223029	940.2921057515118	945.6233782356605	950.6216006476562	4.029252981614832	4.002449210823784	9.333721694972496	14.331944106968194
513	PSORCOR-027	T1 PRE AHA_7	990.4236478487901	982.6151163264741	982.6034793326871	983.536720214421	985.4636182888211	-7.808531522316002	-7.820168516102967	-6.886927634369044	-4.96002955996903
514	PSORCOR-027	T1 PRE AHA_8	1004.3771832437732	1001.6100398513598	1001.7137334278699	999.190035699737	998.1493393532427	-2.7671433924133453	-2.6634498159032773	-5.187147544036179	-6.227843890530494
515	PSORCOR-027	T1 PRE AHA_9	1002.5642632153865	1010.7760674681151	1010.7907882444424	1010.1961922376654	1010.3304005344003	8.211804252728598	8.226525029055892	7.631929022278882	7.766137319013751
516	PSORCOR-027	T1 PRE AHA_10	1031.7300310694068	1015.9916048995299	1016.0155943511297	1016.1343778591116	1016.9629566385842	-15.738426169876902	-15.714436718277057	-15.595653210295154	-14.767074430822618
517	PSORCOR-027	T1 PRE AHA_11	992.048244189168	972.0912884477616	972.3628257965894	974.062069975538	976.4341519156277	-19.956955741406432	-19.68541839257864	-17.98617421363008	-15.614092273540336
518	PSORCOR-027	T1 PRE AHA_12	1013.0897921238732	1021.862568127671	1021.8614367771426	1020.5535024774958	1019.0422037103308	8.772776003797844	8.77164465326939	7.463710353622673	5.952411586457629
519	PSORCOR-027	T1 PRE AHA_13	946.6984982463977	942.6456178201571	942.6890854972243	941.9907135497309	941.6834725052735	-4.052880426240563	-4.009412749173407	-4.707784696666749	-5.015025741124191
520	PSORCOR-027	T1 PRE AHA_14	972.1186571073655	967.2503361347511	967.2770128396126	964.8353705840955	962.3554260107703	-4.868320972614356	-4.84164426775294	-7.2832865232700215	-9.763231096595177
521	PSORCOR-027	T1 PRE AHA_15	1025.1496311752896	1022.0389971258437	1022.1083270948526	1019.4957136217522	1016.8136670057037	-3.1106340494459346	-3.041304080437044	-5.65391755353744	-8.335964169585964
522	PSORCOR-027	T1 PRE AHA_16	1046.2750357324157	1018.2388079989531	1018.6417915417649	1017.9179815369118	1018.0868276677638	-28.036227733462624	-27.633244190650885	-28.357054195503906	-28.188208064651917
523	PSORCOR-012	T1 PRE Global Avg	984.7656025280152	982.6445331064679	982.6273518835768	982.6736760716565	982.9888210248839	-2.121069421547304	-2.138250644438358	-2.091926456358692	-1.7767815031312466
524	PSORCOR-012	T1 PRE Apex Avg	978.9677977515458	971.7664924711465	971.7248272068017	973.3585620206409	975.6543537646681	-7.2013052803993105	-7.242970544744139	-5.60923573090497	-3.313443986877701
525	PSORCOR-012	T1 PRE Midv Avg	961.7126351756209	956.420572079023	956.4141789059919	956.9399826706723	957.568109207123	-5.292063096597872	-5.298456269629014	-4.77265250494861	-4.144525968497874
526	PSORCOR-012	T1 PRE Basal Avg	1003.1544751753395	1012.7159878759876	1012.7183024562438	1011.1957728889698	1009.7874324123661	9.561512700648109	9.56382728090432	8.041297713630343	6.6329572370266305
527	PSORCOR-012	T1 PRE AHA_1	977.2453692932056	957.3197163745513	957.3197163745513	956.0413138787624	954.7784805163855	-19.92565291865435	-19.92565291865435	-21.204055414443246	-22.466888776820156
528	PSORCOR-012	T1 PRE AHA_2	1039.2569681335283	1040.8539670096739	1040.8643905265892	1034.4380384411625	1029.5560251067416	1.5969988761455625	1.607422393060915	-4.818929692365828	-9.700943026786717
529	PSORCOR-012	T1 PRE AHA_3	1048.4812150286375	1071.2161292757644	1071.2160741550995	1069.2362429639184	1067.6633921844532	22.73491424712688	22.73485912646197	20.75502793528085	19.18217715581568
530	PSORCOR-012	T1 PRE AHA_4	972.5307440985295	1019.9960669317771	1019.9960599957075	1018.2397541824328	1016.925180523596	47.46532283324768	47.465315897178016	45.70901008390331	44.3944364250666
531	PSORCOR-012	T1 PRE AHA_5	997.2933347627237	982.5317000564023	982.5312653629358	983.0977525767149	983.1363508291203	-14.761634706321388	-14.762069399787947	-14.195582186008778	-14.156983933603442
532	PSORCOR-012	T1 PRE AHA_6	982.6537066571876	990.7303578301465	990.7303578301465	993.1598595863634	993.9178403415339	8.076651172958918	8.076651172958918	10.506152929175755	11.264133684346234
533	PSORCOR-012	T1 PRE AHA_7	909.2081882816638	928.4051589333544	928.4170387564783	928.8049619633787	928.915820242968	19.196970651690663	19.20885047481454	19.59677368171492	19.707631961304287
534	PSORCOR-012	T1 PRE AHA_8	965.1592971714173	950.0550404709287	950.06906402256	948.7113224646522	947.4461208346496	-15.104256700488577	-15.090233148857237	-16.44797470676508	-17.713176336767674
535	PSORCOR-012	T1 PRE AHA_9	1023.8728720523018	1021.8299734877343	1021.8299734877343	1021.3993402872192	1021.2817751703906	-2.0428985645675084	-2.0428985645675084	-2.473531765082612	-2.5910968819111986
536	PSORCOR-012	T1 PRE AHA_10	988.7450180572176	981.2085588520093	981.2094185207536	982.1062746845903	983.2818589010024	-7.536459205208303	-7.535599536464019	-6.638743372627346	-5.4631591562152835
537	PSORCOR-012	T1 PRE AHA_11	935.1073530635477	943.2394571685434	943.2394571685434	944.7009134050418	946.7063803037614	8.13210410499562	8.13210410499562	9.593560341494026	11.599027240213672
538	PSORCOR-012	T1 PRE AHA_12	928.4043832632595	930.4819251815409	930.4819251815409	931.9378570430024	933.4632116521606	2.0775419182813266	2.0775419182813266	3.533473779742849	5.05882838890102
539	PSORCOR-012	T1 PRE AHA_13	942.8878495182927	914.4439924986937	914.2838288520171	921.6668472024809	927.8514282064513	-28.443857019599022	-28.604020666275574	-21.221002315811802	-15.036421311841423
540	PSORCOR-012	T1 PRE AHA_14	973.0295677845668	973.5003674242851	973.5003674242851	972.7279985804885	971.8446147831316	0.47079963971827965	0.47079963971827965	-0.3015692040783051	-1.184953001435133
541	PSORCOR-012	T1 PRE AHA_15	1001.9686294160443	981.674988190697	981.674988190697	984.9765671932801	989.7463523432898	-20.2936412253473	-20.2936412253473	-16.992062222764275	-12.222277072754537
542	PSORCOR-012	T1 PRE AHA_16	990.7796399089557	1000.0255431271006	1000.0255431271006	997.8857951193669	997.6870074669041	9.245903218144917	9.245903218144917	7.1061552104112025	6.907367557948419
543	DZHK_TV_018_Helios	T1 PRE Global Avg	977.5577131537318	979.6891539769116	979.8448595101443	977.9682762434263	976.6280800207436	2.131440823179787	2.2871463564124497	0.41056308969450583	-0.929633132988215
544	DZHK_TV_018_Helios	T1 PRE Apex Avg	956.1926640349681	956.5747496242069	956.8024986774258	955.5205735880728	954.7721284844059	0.38208558923884084	0.609834642457713	-0.672090446895254	-1.4205355505621355
545	DZHK_TV_018_Helios	T1 PRE Midv Avg	976.1310052489832	970.4882291974393	970.5880726295626	968.6935850893927	967.161718019149	-5.642776051543933	-5.54293261942064	-7.437420159590488	-8.969287229834208
546	DZHK_TV_018_Helios	T1 PRE Basal Avg	991.621962258194	1001.5186432333988	1001.6950666038346	999.4170280455686	997.8301363120688	9.896680975204845	10.073104345640559	7.795065787374597	6.208174053874814
547	DZHK_TV_018_Helios	T1 PRE AHA_1	943.9263636721516	953.0549719387241	953.4103647325352	954.5383217781359	956.4528461523156	9.128608266572428	9.484001060383548	10.611958105984286	12.526482480163963
548	DZHK_TV_018_Helios	T1 PRE AHA_2	987.2338251589607	999.5624717317619	999.6261166534289	996.0487316894857	993.4188797679448	12.328646572801176	12.392291494468168	8.814906530525036	6.185054608984046
549	DZHK_TV_018_Helios	T1 PRE AHA_3	998.0548429987284	1003.029638488489	1003.0410750806618	1002.2384178014296	1001.954509727647	4.974795489760595	4.9862320819333945	4.183574802701173	3.8996667289185325
550	DZHK_TV_018_Helios	T1 PRE AHA_4	1002.7402851384526	1010.2034995254191	1010.7435049721498	1006.4288478752987	1003.8341274126396	7.46321438696657	8.003219833697244	3.6885627368461655	1.0938422741870681
551	DZHK_TV_018_Helios	T1 PRE AHA_5	1003.9712203737677	1004.287416287348	1004.3308185443195	1002.5310910715809	1000.5456279494811	0.3161959135803727	0.3595981705518625	-1.4401293021867332	-3.425592424286606
552	DZHK_TV_018_Helios	T1 PRE AHA_6	1009.4062785245222	1036.778102388218	1036.8247540302661	1033.4395255916645	1030.0206995503372	27.371823863695795	27.418475505743913	24.03324706714227	20.614421025814977
553	DZHK_TV_018_Helios	T1 PRE AHA_7	971.7668013313219	957.0276028921007	957.0898757434213	955.6271065539156	955.3892863982355	-14.739198439221127	-14.676925587900541	-16.13969477740625	-16.37751493308633
554	DZHK_TV_018_Helios	T1 PRE AHA_8	957.2304903939956	976.498964793178	976.6938107107669	974.0816509267033	970.494762339163	19.26847439918231	19.463320316771274	16.851160532707695	13.264271945167366
555	DZHK_TV_018_Helios	T1 PRE AHA_9	963.270208917957	960.6258698578098	960.6932789646542	958.8670879768492	958.4037992846712	-2.6443390601472174	-2.5769299533028516	-4.4031209411077725	-4.866409633285798
556	DZHK_TV_018_Helios	T1 PRE AHA_10	975.5548375867862	968.8237329788906	968.8269907560153	968.8046416275386	969.4736486322017	-6.731104607895645	-6.727846830770886	-6.750195959247662	-6.081188954584491
557	DZHK_TV_018_Helios	T1 PRE AHA_11	997.7084597790594	1008.7253447580498	1008.773638245425	1005.4890375331588	1001.7674888408785	11.016884978990447	11.065178466365637	7.780577754099454	4.05902906181916
558	DZHK_TV_018_Helios	T1 PRE AHA_12	997.5252668881817	951.4343543753697	951.6455057741854	949.0698356279339	947.0113956574651	-46.090912512812	-45.879761113996324	-48.45543126024779	-50.51387123071663
559	DZHK_TV_018_Helios	T1 PRE AHA_13	953.2031766651113	930.1025332252947	930.4299170979554	928.9042637715232	928.2877212683572	-23.100643439816622	-22.773259567155947	-24.298912893588067	-24.915455396754055
560	DZHK_TV_018_Helios	T1 PRE AHA_14	931.1284163496282	946.2264381637535	946.366126830547	941.6213631927259	937.2023142402185	15.098021814125332	15.23771048091885	10.492946843097684	6.073897890590274
561	DZHK_TV_018_Helios	T1 PRE AHA_15	955.508797499963	976.6446082463565	977.1275357061339	975.307063327251	974.3101052071432	21.13581074639353	21.618738206170974	19.79826582728799	18.801307707180285
562	DZHK_TV_018_Helios	T1 PRE AHA_16	974.4911754105601	971.641432916777	971.6735996885659	973.8676682460256	976.3396996592163	-2.849742493783083	-2.817575721994217	-0.6235071645345442	1.8485242486561901
563	PROMM_G12	T1 PRE Global Avg	1014.792270578995	1005.3369407408509	1005.2478679139526	1004.2893872029706	1003.1869926529608	-9.455329838144166	-9.544402665042412	-10.502883376024442	-11.605277926034205
564	PROMM_G12	T1 PRE Apex Avg	1003.9070387490752	988.453965971411	988.3652791421654	986.6194223850072	984.4099433827112	-15.45307277766426	-15.541759606909864	-17.28761636406807	-19.49709536636408
565	PROMM_G12	T1 PRE Midv Avg	1010.401511547824	995.7261151490408	995.4468947969051	996.2579134241279	996.5083332551487	-14.675396398783278	-14.954616750918944	-14.143598123696165	-13.893178292675316
566	PROMM_G12	T1 PRE Basal Avg	1021.5682039841411	1021.0936368135563	1021.1562644845629	1019.2289861094303	1017.6387823274553	-0.47456717058480535	-0.4119394995781249	-2.339217874710812	-3.929421656685804
567	PROMM_G12	T1 PRE AHA_1	1030.0782872659252	1024.3320273186837	1024.4501978793544	1024.1242150749924	1024.4153671022318	-5.7462599472414695	-5.628089386570764	-5.95407219093272	-5.662920163693343
568	PROMM_G12	T1 PRE AHA_2	1029.8902909954813	1032.1633595801784	1032.1670899445771	1031.6997337578507	1031.897016215411	2.2730685846970573	2.2767989490957916	1.8094427623693718	2.006725219929649
569	PROMM_G12	T1 PRE AHA_3	1029.582159337981	1047.4260645178242	1047.4765783734188	1048.595297526548	1049.3004952914412	17.843905179843205	17.89441903543775	19.013138188566927	19.718335953460155
570	PROMM_G12	T1 PRE AHA_4	1038.3590410922518	1040.985374117768	1041.0119110029773	1037.0034295020375	1032.6296324927607	2.62633302551626	2.652869910725485	-1.3556115902142665	-5.72940859949108
571	PROMM_G12	T1 PRE AHA_5	1008.1716379254143	997.9700312324346	998.0359988074995	992.5673480201443	988.9888063374551	-10.20160669297968	-10.13563911791482	-15.60428990526998	-19.182831587959186
572	PROMM_G12	T1 PRE AHA_6	992.8470047162403	986.4586423120171	986.4586497971616	983.7601829138115	980.3052868280412	-6.388362404223244	-6.388354919078779	-9.086821802428858	-12.541717888199173
573	PROMM_G12	T1 PRE AHA_7	1013.9574351703642	946.5519512085431	944.6298025435963	952.0871218773581	957.007840771989	-67.40548396182112	-69.32763262676792	-61.87031329300612	-56.94959439837521
574	PROMM_G12	T1 PRE AHA_8	986.9911556078974	981.3353285718359	981.3554279191845	981.4743231767401	981.2317538550577	-5.65582703606151	-5.635727688712905	-5.516832431157354	-5.759401752839722
575	PROMM_G12	T1 PRE AHA_9	1047.0012516663792	1047.5901040595948	1047.5995877706453	1046.4089770546052	1044.7980608541818	0.5888523932155749	0.5983361042660817	-0.5922746117739734	-2.203190812197363
576	PROMM_G12	T1 PRE AHA_10	1000.8391360588643	1016.9678245653499	1016.9209877836848	1016.6948573122726	1015.2890585353367	16.128688506485673	16.08185172482058	15.85572125340832	14.449922476472466
577	PROMM_G12	T1 PRE AHA_11	1012.7242248371585	1005.616844168084	1005.7763215025844	1002.0643747808475	999.8266057221277	-7.107380669074587	-6.947903334574107	-10.65985005631103	-12.897619115030807
578	PROMM_G12	T1 PRE AHA_12	989.1017715215787	948.43878475673	948.5056757019875	952.4758086826389	956.8787056246324	-40.66298676484871	-40.596095819591255	-36.62596283893981	-32.22306589694631
579	PROMM_G12	T1 PRE AHA_13	999.876676298269	941.707773220703	941.4103840333213	941.8692544660854	942.0061385271079	-58.16890307756603	-58.4662922649477	-58.00742183218358	-57.87053777116114
580	PROMM_G12	T1 PRE AHA_14	1014.3459483052726	1019.2363304579559	1019.2445912198567	1015.0709696391078	1010.9635076029715	4.890382152683287	4.898642914584116	0.7250213338352296	-3.3824407023010963
581	PROMM_G12	T1 PRE AHA_15	1010.9878730927511	1017.7059502461228	1017.7350255979638	1015.337447087234	1011.882312401316	6.718077153371723	6.747152505212739	4.349573994482853	0.8944393085648699
582	PROMM_G12	T1 PRE AHA_16	986.5323207875674	966.3888830104189	966.4234968840751	965.207713056992	964.0934011997007	-20.143437777148506	-20.108823903492294	-21.324607730575394	-22.438919587866735
583	DZHK_TV_009_Helios	T1 PRE Global Avg	951.7463682876659	946.4115713960132	946.4098344971156	946.648286028483	947.223542522567	-5.3347968916526725	-5.33653379055022	-5.098082259182888	-4.522825765098901
584	DZHK_TV_009_Helios	T1 PRE Apex Avg	942.5674554121465	939.5958452750809	939.5915936144906	939.7518608959421	940.0136427922969	-2.971610137065568	-2.9758617976558526	-2.815594516204442	-2.553812619849623
585	DZHK_TV_009_Helios	T1 PRE Midv Avg	957.9834092191115	951.8832650373097	951.8888907989751	952.1815722914761	952.9995131532892	-6.100144181801852	-6.09451842013641	-5.801836927635463	-4.983896065822364
586	DZHK_TV_009_Helios	T1 PRE AHA_1	957.2233103908401	950.239995057609	950.15807866591	953.2954643783436	955.6653045059064	-6.983315333231076	-7.065231724930072	-3.9278460124965022	-1.5580058849336638
587	DZHK_TV_009_Helios	T1 PRE AHA_2	952.9995476594937	947.7669359695501	947.7479200224012	948.1328564662065	949.4438360919256	-5.23261168994361	-5.251627637092497	-4.866691193287238	-3.555711567568096
588	DZHK_TV_009_Helios	T1 PRE AHA_3	961.9328710730526	947.843746007765	947.8221482600287	947.2573674570306	947.8351012821574	-14.08912506528759	-14.110722813023926	-14.67550361602207	-14.0977697908952
589	DZHK_TV_009_Helios	T1 PRE AHA_4	983.2533884418598	968.5186712827933	968.5164262815676	967.3040218282977	966.850134656033	-14.734717159066463	-14.736962160292137	-15.94936661356212	-16.40325378582679
590	DZHK_TV_009_Helios	T1 PRE AHA_5	938.4173911803853	949.2867958286645	949.4055448996158	948.8749902799132	948.8329095958676	10.869404648279215	10.988153719230581	10.457599099527897	10.415518415482325
591	DZHK_TV_009_Helios	T1 PRE AHA_6	947.6033840069679	946.1204198574038	946.2012756683756	946.902781592477	948.0269574093413	-1.4829641495640544	-1.4021083385922566	-0.7006024144908451	0.4235734023734494
592	DZHK_TV_009_Helios	T1 PRE AHA_7	926.453290272111	912.4240420331471	912.3179931377363	913.5170011642286	914.9174855244564	-14.029248238963874	-14.135297134374696	-12.936289107882317	-11.535804747654538
593	DZHK_TV_009_Helios	T1 PRE AHA_8	965.1436931242749	970.0474087669547	969.8707528411262	968.8493543552115	967.9875899164585	4.903715642679799	4.727059716851272	3.7056612309365846	2.843896792183614
594	DZHK_TV_009_Helios	T1 PRE AHA_9	950.9102784550698	963.1169747801881	963.1475778304618	958.6076775821512	954.7562165908598	12.206696325118287	12.237299375392013	7.697399127081326	3.845938135789993
595	DZHK_TV_009_Helios	T1 PRE AHA_10	925.6680125630585	926.3192904925044	926.5169615704093	925.0110648730407	924.3698227791102	0.6512779294458824	0.848949007350825	-0.6569476900177733	-1.29818978394826
596	DZHK_TV_009_Helios	T1 PRE AHA_11	934.399842474847	932.2982400481039	932.2021295183604	934.5781801969961	936.1333292196201	-2.1016024267430566	-2.197712956486612	0.17833772214908095	1.7334867447731312
597	DZHK_TV_009_Helios	T1 PRE AHA_12	948.107389930804	933.3526904676885	933.3841918199748	939.1223120436895	944.0794937217119	-14.754699463115458	-14.723198110829117	-8.985077887114471	-4.027896209092091
598	MyoMet-CMR-016G	T1 PRE Global Avg	987.0810997060794	990.7737709066755	990.8596704358503	990.3484559306796	990.2119102819221	3.6926712005961235	3.778570729770877	3.267356224600235	3.130810575842702
599	MyoMet-CMR-016G	T1 PRE Apex Avg	968.3854795268784	972.025264244522	972.0546626727645	971.428527299553	970.9527973352597	3.639784717643579	3.669183145886109	3.0430477726746403	2.56731780838129
600	MyoMet-CMR-016G	T1 PRE Midv Avg	981.7374959422381	985.6500642857198	985.6743432473868	986.3514211188858	987.1577649926159	3.91256834348178	3.936847305148717	4.61392517664774	5.420269050377783
601	MyoMet-CMR-016G	T1 PRE Basal Avg	1006.5807143013734	1008.0492818622822	1008.1109312266792	1006.7492270612576	1005.869179375441	1.4685675609088094	1.5302169253058082	0.16851275988415182	-0.7115349259323693
602	MyoMet-CMR-016G	T1 PRE AHA_1	991.1366549533543	970.5722066548931	970.9889248846911	973.2472444789155	976.3830934664239	-20.56444829846123	-20.147730068663236	-17.88941047443882	-14.75356148693038
603	MyoMet-CMR-016G	T1 PRE AHA_2	1021.8050434815494	1051.2741539833871	1051.892803767565	1046.7101878740666	1042.4791523894178	29.46911050183769	30.087760286015623	24.905144392517172	20.674108907868344
604	MyoMet-CMR-016G	T1 PRE AHA_3	1023.7851434498534	1026.4338568762346	1026.8008068745764	1023.6182539443823	1022.3529336825525	2.648713426381164	3.015663424723016	-0.16688950547109016	-1.4322097673009466
605	MyoMet-CMR-016G	T1 PRE AHA_4	1011.0788913446437	1015.5512727480443	1014.9192939253188	1013.1332052927344	1009.5894399272827	4.472381403400618	3.840402580675118	2.0543139480906802	-1.4894514173610105
606	MyoMet-CMR-016G	T1 PRE AHA_5	997.9765007059451	998.0288119795009	997.5747307997742	995.7062946895848	994.0818109775644	0.05231127355580156	-0.40176990617089814	-2.270206016360362	-3.8946897283807402
607	MyoMet-CMR-016G	T1 PRE AHA_6	998.4174946562525	992.8345220774264	992.6208700208937	994.1731797193039	995.8025857762229	-5.582972578826116	-5.796624635358853	-4.244314936948626	-2.6149088800295885
608	MyoMet-CMR-016G	T1 PRE AHA_7	966.857155837416	937.8723352614256	937.8790217991543	943.2930298582177	948.9600179454029	-28.984820575990398	-28.978134038261715	-23.564125979198366	-17.89713789201312
609	MyoMet-CMR-016G	T1 PRE AHA_8	988.8843153834963	1000.8489958153339	1000.8737656482098	997.3203005490835	994.3601867757968	11.964680431837564	11.989450264713469	8.435985165587226	5.475871392300519
610	MyoMet-CMR-016G	T1 PRE AHA_9	998.2365271474791	1005.537506260262	1005.6712871515815	1003.8088999075452	1002.0623247440249	7.300979112782898	7.4347600041023725	5.5723727600660595	3.8257975965457263
611	MyoMet-CMR-016G	T1 PRE AHA_10	986.7220882406566	1027.8933928988333	1027.8987667288404	1026.6001100668923	1025.1151323204542	41.17130465817672	41.176678488183825	39.87802182623568	38.39304407979762
612	MyoMet-CMR-016G	T1 PRE AHA_11	978.3496842074808	971.9520913455924	971.9630596320255	975.2221600653497	978.3471353052762	-6.39759286188837	-6.386624575455244	-3.127524142131051	-0.002548902204580372
613	MyoMet-CMR-016G	T1 PRE AHA_12	969.5755419668866	959.1830626540441	959.155500845855	962.1423769501926	965.4696113255912	-10.39247931284251	-10.420041121031545	-7.4331650166940335	-4.105930641295345
614	MyoMet-CMR-016G	T1 PRE AHA_13	955.8263444968657	956.1577304218396	956.2169876435178	957.6362275371044	959.1300061433107	0.3313859249739153	0.39064314665210986	1.8098830402387875	3.3036616464449935
615	MyoMet-CMR-016G	T1 PRE AHA_14	974.4608337802011	981.1376528072519	981.1179422055999	977.9988975317987	974.8302225819375	6.676819027050783	6.6571084253987465	3.5380637515975195	0.36938880173636335
616	MyoMet-CMR-016G	T1 PRE AHA_15	973.4183186027415	975.3037750594792	975.3721086949818	975.1504686133217	975.4807142065954	1.8854564567377565	1.9537900922402969	1.7321500105801988	2.062395603853929
617	MyoMet-CMR-016G	T1 PRE AHA_16	969.6053717525914	976.1427186540184	976.1509875419948	975.3509755983441	974.6048944872847	6.537346901426986	6.545615789403428	5.745603845752726	4.999522734693301
618	M1GS22	T1 PRE Global Avg	1028.8018917621455	1026.385755006929	1026.49923192714	1021.5458716347357	1017.5182775760321	-2.4161367552164847	-2.302659835005443	-7.2560201274097835	-11.283614186113368
619	M1GS22	T1 PRE Apex Avg	1049.31798695402	1034.8571428581515	1035.0996968709976	1031.1681688574004	1027.6794101989638	-14.460844095868424	-14.218290083022339	-18.149818096619583	-21.638576755056192
620	M1GS22	T1 PRE Midv Avg	1028.6595925047175	1028.5795221248407	1028.6415348030716	1023.2726096738653	1018.5412391041899	-0.08007037987681542	-0.018057701645830093	-5.386982830852162	-10.118353400527553
621	M1GS22	T1 PRE Basal Avg	1015.6543840886405	1019.6902225074913	1019.7540491998171	1014.5205399692131	1010.7212529373028	4.035838418850744	4.099665111176591	-1.1338441194274083	-4.933131151337761
622	M1GS22	T1 PRE AHA_1	1019.7636018089127	1022.6967181301895	1022.7198129325816	1016.0002942648129	1010.8886666830684	2.9331163212768843	2.956211123668936	-3.7633075440998027	-8.874935125844218
623	M1GS22	T1 PRE AHA_2	1046.6672927315772	1050.9597782236567	1051.043916441425	1046.3589228552466	1042.5323573232984	4.29248549207955	4.376623709847763	-0.3083698763305165	-4.134935408278807
624	M1GS22	T1 PRE AHA_3	1027.5449204906965	1032.7361042346945	1032.8559969144824	1027.0555143188335	1023.8929583954927	5.191183743997954	5.311076423785835	-0.48940617186303825	-3.651962095203885
625	M1GS22	T1 PRE AHA_4	993.3868503768518	999.6472887976893	999.7525732736868	994.362842032462	990.0458738534867	6.260438420837431	6.3657228968349955	0.9759916556101871	-3.340976523365157
626	M1GS22	T1 PRE AHA_5	994.6964026723422	970.8639699525753	970.8794865943421	964.8776011293877	961.1996375518909	-23.83243271976687	-23.816916078000077	-29.818801542954475	-33.4967651204513
627	M1GS22	T1 PRE AHA_6	1012.2389613305655	1033.483048946344	1033.3723549605847	1030.9136026071558	1028.1932721275716	21.24408761577854	21.133393630019214	18.67464127659025	15.954310797006087
628	M1GS22	T1 PRE AHA_7	1018.2722150805627	1015.5829989982744	1015.6027856476433	1014.479539594351	1013.3227620223835	-2.689216082288226	-2.669429432919401	-3.7926754862116923	-4.949453058179188
629	M1GS22	T1 PRE AHA_8	1048.5554908149381	1059.3102087399004	1059.3548280610505	1054.059797104701	1049.6765427620537	10.754717924962279	10.799337246112373	5.504306289762781	1.1210519471155749
630	M1GS22	T1 PRE AHA_9	1032.9901326005036	1032.6545117079124	1032.9800536801365	1030.3551609503609	1029.164778489589	-0.33562089259112327	-0.01007892036705016	-2.6349716501426883	-3.8253541109145317
631	M1GS22	T1 PRE AHA_10	1026.843658496882	1030.7987685316746	1030.7832920620274	1023.3020548629024	1016.5152738555422	3.9551100347925967	3.9396335651454137	-3.5416036339795482	-10.328384641339767
632	M1GS22	T1 PRE AHA_11	998.3581016419316	969.754611662176	969.8527744070038	959.7639470228908	949.937338469206	-28.603489979755636	-28.50532723492779	-38.594154619040864	-48.42076317272563
633	M1GS22	T1 PRE AHA_12	1050.572681487353	1053.4395642416157	1053.4168168019637	1046.7288717494732	1040.2887923033659	2.866882754262633	2.8441353146106394	-3.8438097378798375	-10.283889183987185
634	M1GS22	T1 PRE AHA_13	1019.7909814479337	1016.8101945901849	1016.8165656734608	1013.5542425863055	1010.0688493763594	-2.9807868577488534	-2.974415774472959	-6.236738861628282	-9.722132071574379
635	M1GS22	T1 PRE AHA_14	1070.5924137972254	1058.5586837772282	1058.6683221682395	1054.3659931647467	1050.6970072151337	-12.033730019997165	-11.924091628985934	-16.22642063247872	-19.89540658209171
636	M1GS22	T1 PRE AHA_15	1048.1385693151756	1043.0841387481735	1043.201956519363	1039.3429222123734	1035.4867328475912	-5.0544305670021	-4.936612795812607	-8.79564710280215	-12.651836467584417
637	M1GS22	T1 PRE AHA_16	1058.4348554838607	1019.2489392206063	1019.9575488883992	1016.0333530775288	1013.2781380708672	-39.1859162632544	-38.47730659546153	-42.40150240633193	-45.156717412993544
638	MYKG109	T1 PRE Global Avg	980.9746519595984	982.0340040686959	982.1200862812251	980.3787942449322	979.2785239497338	1.0593521090975173	1.1454343216266807	-0.595857714666181	-1.6961280098646512
639	MYKG109	T1 PRE Apex Avg	973.6612044436997	974.6658930898726	974.7389476489358	972.7295592719005	971.1873651301206	1.0046886461728946	1.077743205236061	-0.9316451717992322	-2.4738393135791057
640	MYKG109	T1 PRE Midv Avg	986.2170219944423	987.5767285179687	987.6652810864123	986.1376764668155	985.3617774410715	1.35970652352637	1.4482590919699305	-0.07934552762685598	-0.8552445533708806
641	MYKG109	T1 PRE AHA_1	964.5397563532441	959.6354956104605	959.650547814918	962.0332153384758	964.4518871708964	-4.904260742783663	-4.889208538326102	-2.506541014768345	-0.08786918234773111
642	MYKG109	T1 PRE AHA_2	981.5562864902987	991.8012004577777	991.9302752633832	990.162545739109	988.9482145724737	10.244913967478965	10.373988773084534	8.606259248810261	7.3919280821750135
643	MYKG109	T1 PRE AHA_3	988.2316867016464	994.9000237131878	994.8701200660196	992.1178979189141	990.2060906526851	6.668337011541439	6.638433364373213	3.8862112172677143	1.9744039510387665
644	MYKG109	T1 PRE AHA_4	1018.1173948202083	1027.1809769651604	1027.196160963433	1026.161575640562	1025.3209075040972	9.063582144952079	9.078766143224584	8.044180820353631	7.203512683888903
645	MYKG109	T1 PRE AHA_5	1002.7704402738814	987.2784066763961	987.3759499256939	986.4583124054484	987.0944252226524	-15.49203359748526	-15.394490348187446	-16.31212786843298	-15.676015051229001
646	MYKG109	T1 PRE AHA_6	950.0353436230091	958.2842568016337	958.6405684512741	953.8370048069099	950.3459534534662	8.248913178624548	8.605224828265023	3.801661183900819	0.31060983045711055
647	MYKG109	T1 PRE AHA_7	954.271708251789	943.9764797393306	944.1440768463175	942.8226881272564	942.2656797083673	-10.295228512458493	-10.127631405471561	-11.449020124532694	-12.006028543421735
648	MYKG109	T1 PRE AHA_8	981.2918509919884	982.1828996743781	982.2008618250666	980.6448191403695	979.8381489989246	0.8910486823896235	0.9090108330781277	-0.6470318516189764	-1.4537019930638735
649	MYKG109	T1 PRE AHA_9	991.1919540000652	994.2742245485739	994.5157342955755	991.8598224951741	989.4022809003892	3.0822705485087454	3.323780295510346	0.6678684951089053	-1.7896730996759516
650	MYKG109	T1 PRE AHA_10	980.0584437034192	975.5046136636587	975.5490522292521	974.8950438405267	974.9305880781147	-4.553830039760555	-4.50939147416716	-5.163399862892561	-5.127855625304505
651	MYKG109	T1 PRE AHA_11	964.5454185343127	958.9833049026334	959.0375090966922	953.6196073656386	949.2559536409556	-5.562113631679267	-5.507909437620469	-10.925811168674159	-15.289464893357149
652	MYKG109	T1 PRE AHA_12	959.4335914536509	987.7162364602673	987.5936851235168	986.7288669485545	985.4286306221692	28.28264500661635	28.160093669865887	27.295275494903535	25.995039168518247
653	PSORCPR-052	T1 PRE Global Avg	1010.9846894374746	1015.1264743978628	1015.284866769393	1011.5388062770337	1008.9138345310034	4.141784960388236	4.300177331918462	0.5541168395591285	-2.0708549064711406
654	PSORCPR-052	T1 PRE Apex Avg	1028.0596582934322	1045.8846311838242	1045.9010856731513	1040.7113942698224	1036.390406787698	17.82497289039202	17.841427379719107	12.651735976390228	8.33074849426589
655	PSORCPR-052	T1 PRE Midv Avg	1026.2668387385643	1027.0987134807988	1027.2431469832811	1023.3742688469806	1019.9224912307214	0.8318747422345041	0.9763082447168472	-2.892569891583662	-6.344347507842826
656	PSORCPR-052	T1 PRE Basal Avg	991.7050222051769	990.4719266950656	990.7365207885487	987.8423544486438	986.7691606989408	-1.2330955101112977	-0.9685014166282144	-3.8626677565330283	-4.935861506236051
657	PSORCPR-052	T1 PRE AHA_1	994.4210157603086	995.2335978302966	995.332182645954	996.4388310805484	997.5632083705742	0.8125820699880251	0.9111668856454571	2.0178153202398335	3.1421926102656244
658	PSORCPR-052	T1 PRE AHA_2	983.6334596298632	986.523475396356	987.3360673163786	981.7543077460333	978.9860694665637	2.8900157664928656	3.702607686515421	-1.879151883829877	-4.647390163299519
659	PSORCPR-052	T1 PRE AHA_3	1007.6560949143314	1003.8563621957408	1004.29002359677	1000.7059269615252	999.8828446653721	-3.7997327185906897	-3.3660713175614774	-6.950167952806282	-7.773250248959357
660	PSORCPR-052	T1 PRE AHA_4	1009.0012795234039	1010.4282340869211	1010.5278740547585	1008.8274327234401	1009.4606036301319	1.4269545635171426	1.52659453135459	-0.17384679996382602	0.4593241067279905
661	PSORCPR-052	T1 PRE AHA_5	992.84822952842	983.1251625944099	983.1477851321439	980.6446160528122	979.6354071763244	-9.723066934010149	-9.700444396276112	-12.203613475607767	-13.2128223520956
662	PSORCPR-052	T1 PRE AHA_6	950.9360700962711	954.3310355092826	954.3826791989798	949.6772396459437	945.5877245173219	3.394965413011505	3.446609102708635	-1.258830450327423	-5.348345578949193
663	PSORCPR-052	T1 PRE AHA_7	1027.4047344652613	1009.175007617299	1009.7871875305417	1005.236472069521	1002.3176886081812	-18.229726847962297	-17.6175469347196	-22.16826239574027	-25.087045857080057
664	PSORCPR-052	T1 PRE AHA_8	1015.0790462375123	1020.6273761454678	1020.621868020432	1016.8100349762628	1014.1510393129895	5.548329907955463	5.542821782919646	1.7309887387505114	-0.9280069245228333
665	PSORCPR-052	T1 PRE AHA_9	1025.0934234219903	1026.5946898248064	1026.6695499083173	1021.6422142479345	1016.1200497648994	1.5012664028160998	1.5761264863269844	-3.4512091740558617	-8.973373657090974
666	PSORCPR-052	T1 PRE AHA_10	1020.1372357830503	1026.0999341825839	1026.2588960520782	1023.2531853105072	1020.8059551984599	5.962698399533565	6.1216602690278705	3.1159495274569053	0.668719415409555
667	PSORCPR-052	T1 PRE AHA_11	1016.5751498983624	1016.8735022592774	1017.07869096626	1014.299365135794	1012.0827109013599	0.2983523609150325	0.5035410678975722	-2.275784762568378	-4.492438997002523
668	PSORCPR-052	T1 PRE AHA_12	1060.062896228828	1066.0915990885703	1066.0449250634654	1061.381046664588	1056.3772015242341	6.028702859742225	5.982028834637276	1.3181504357598897	-3.6856947045939705
669	PSORCPR-052	T1 PRE AHA_13	1019.0786382056845	1036.4622051262731	1036.4338596223176	1030.4518174273412	1024.4165114834627	17.38356692058869	17.355221416633185	11.373179221656756	5.337873277778272
670	PSORCPR-052	T1 PRE AHA_14	1039.2944524884665	1043.719897916032	1043.6909129407577	1037.6342056426047	1033.3978340493488	4.425445427565592	4.396460452291194	-1.6602468458618205	-5.896618439117674
671	PSORCPR-052	T1 PRE AHA_15	1027.4227268342288	1050.9728510473176	1051.049775630406	1046.8097197143272	1043.9728155407117	23.550124213088793	23.627048796177178	19.386992880098433	16.55008870648294
672	PSORCPR-052	T1 PRE AHA_16	1021.8001750090425	1051.7607897246028	1051.8078164241642	1047.3477449606708	1043.1476847131112	29.96061471556027	30.007641415121725	25.547569951628248	21.34750970406867
673	Promm_G03	T1 PRE Midv Avg	1018.4821384972015	1012.4599723114717	1012.5235660580022	1011.7356432941957	1011.0515601862173	-6.022166185729816	-5.958572439199315	-6.746495203005793	-7.430578310984174
674	Promm_G03	T1 PRE AHA_1	988.5252172963264	952.3247520925751	952.4551043413549			-36.20046520375138	-36.07011295497159
675	Promm_G03	T1 PRE AHA_2	1014.9612074663446	1020.7995328105638	1020.8030395035497			5.838325344219243	5.8418320372051085
676	Promm_G03	T1 PRE AHA_3	1031.139346435399	1027.1855406587279	1027.335509879577			-3.953805776671061	-3.8038365558218175
677	Promm_G03	T1 PRE AHA_4	1049.5415882237708	1066.3453027587907	1066.4728093493204			16.803714535019935	16.931221125549655
678	Promm_G03	T1 PRE AHA_5	1042.2043037162916	1041.0035863173673	1041.0514914684115			-1.2007173989243256	-1.1528122478800924
679	Promm_G03	T1 PRE AHA_6	995.7378912273138	957.1237073475542	957.1204728748263			-38.614183879759594	-38.61741835248745
680	Promm_G03	T1 PRE AHA_7	1040.6092874258939	1016.2437352138725	1016.2567263816459			-24.365552212021385	-24.352561044247977
681	Promm_G03	T1 PRE AHA_8	1053.3615102052725	1044.648318841075	1044.7354571020473			-8.713191364197428	-8.626053103225104
682	Promm_G03	T1 PRE AHA_9	1019.1634694460997	1022.7546741866231	1022.846779906524			3.5912047405233807	3.683310460424309
683	Promm_G03	T1 PRE AHA_10	1022.802967064875	1039.1189099023848	1039.1141306494699			16.315942837509738	16.31116358459485
684	Promm_G03	T1 PRE AHA_11	1037.365213925152	1064.5151701230186	1071.6471015993395			27.149956197866686	34.2818876741876
685	Promm_G03	T1 PRE AHA_12	1027.7873010011951	1021.9330505356148	1022.0509071829523			-5.854250465580321	-5.7363938182428456
686	MyoMet-CMR-057	T1 PRE Global Avg	1329.069891880124	1318.6062063017769	1318.6535472557953	1316.2509161615978	1314.7380635577747	-10.463685578347167	-10.416344624328758	-12.81897571852619	-14.331828322349338
687	MyoMet-CMR-057	T1 PRE Apex Avg	1302.2707440286633	1296.3147933676719	1296.4166359069768	1293.4047776632076	1291.790054802539	-5.955950660991448	-5.854108121686522	-8.865966365455733	-10.480689226124241
688	MyoMet-CMR-057	T1 PRE Midv Avg	1349.7075447493985	1337.980521785627	1338.002121447891	1336.051053416251	1334.6121796513194	-11.72702296377156	-11.70542330150738	-13.656491333147414	-15.095365098079128
689	MyoMet-CMR-057	T1 PRE AHA_1	1184.73091119365	1215.4910569942324	1215.741949964559	1212.3471479639772	1209.4571244160124	30.76014580058245	31.011038770908954	27.616236770327305	24.726213222362503
690	MyoMet-CMR-057	T1 PRE AHA_2	1338.95398466274	1326.1515047991572	1326.1613816265394	1325.048618813474	1324.359379478218	-12.802479863582676	-12.79260303620049	-13.90536584926599	-14.594605184521924
691	MyoMet-CMR-057	T1 PRE AHA_3	1328.3089021592373	1316.1837057884622	1316.1849811555862	1316.1671649009395	1316.4985706754721	-12.12519637077503	-12.123921003651049	-12.14173725829778	-11.81033148376514
692	MyoMet-CMR-057	T1 PRE AHA_4	1370.2308251811146	1383.0210071723927	1383.0234246354878	1382.2068852569435	1381.7554142455117	12.790181991278132	12.792599454373203	11.976060075828855	11.524589064397105
693	MyoMet-CMR-057	T1 PRE AHA_5	1472.072896507848	1450.0360401676808	1450.0468078869349	1447.5020728659351	1445.4123684653152	-22.036856340167333	-22.026088620913242	-24.570823641912966	-26.66052804253286
694	MyoMet-CMR-057	T1 PRE AHA_6	1374.4877959850653	1338.020554336616	1338.1419549194657	1332.1872057835276	1327.4296809124558	-36.46724164844932	-36.34584106559964	-42.300590201537716	-47.05811507260955
695	MyoMet-CMR-057	T1 PRE AHA_7	1134.1634394347093	1119.2703899813828	1119.3031257086209	1116.4444680973447	1114.2736607148834	-14.893049453326512	-14.860313726088407	-17.718971337364565	-19.889778719825927
696	MyoMet-CMR-057	T1 PRE AHA_8	1278.6812445412497	1278.8586013906195	1278.8601461331848	1276.7579516743326	1275.0139892407215	0.17735684936974394	0.17890159193507316	-1.9232928669171088	-3.667255300528268
697	MyoMet-CMR-057	T1 PRE AHA_9	1350.4990948802842	1327.2912693250055	1327.3696552839785	1322.4510337865474	1320.6157863436165	-23.20782555527876	-23.1294395963057	-28.048061093736806	-29.883308536667755
698	MyoMet-CMR-057	T1 PRE AHA_10	1358.093752756712	1356.8338306801047	1356.9374518774998	1355.534141066284	1355.0046913763751	-1.2599220766073813	-1.1563008792122673	-2.559611690428028	-3.0890613803369433
699	MyoMet-CMR-057	T1 PRE AHA_11	1387.6977424683635	1408.9761227149547	1408.0910064721725	1408.8462380634544	1407.9454622534558	21.27838024659127	20.39326400380901	21.148495595090935	20.247719785092386
700	MyoMet-CMR-057	T1 PRE AHA_12	1259.1085302955958	1254.930569361409	1255.0673478200424	1251.090435652613	1248.6184729479812	-4.177960934186785	-4.041182475553342	-8.01809464298276	-10.490057347614538
701	MDC-0196-MRCorVasc_024	T1 PRE Global Avg	1283.907688030257	1278.822103475062	1278.8262527757531	1278.1973282258361	1278.3716061942512	-5.085584555195055	-5.081435254503958	-5.710359804420932	-5.536081836005906
702	MDC-0196-MRCorVasc_024	T1 PRE Apex Avg	1278.9610752178758	1267.082706271249	1267.10815022666	1267.2353043562994	1267.9789313811746	-11.878368946626779	-11.852924991215787	-11.725770861576393	-10.982143836701198
703	MDC-0196-MRCorVasc_024	T1 PRE Midv Avg	1292.683359057829	1292.7031007504984	1292.6936048106809	1291.0923108144611	1290.1262603015898	0.01974169266941317	0.010245752851915313	-1.5910482433678226	-2.5570987562391565
704	MDC-0196-MRCorVasc_024	T1 PRE Basal Avg	1280.677636281727	1274.5103984422574	1274.5002188409458	1274.2140212698112	1275.0176435117637	-6.167237839469635	-6.177417440781255	-6.463615011915863	-5.65999276996331
705	MDC-0196-MRCorVasc_024	T1 PRE AHA_1	1282.44350657746	1272.2494531484733	1272.2441573735625	1276.2231169884817	1282.6838350150506	-10.194053428986763	-10.199349203897555	-6.220389588978378	0.24032843759050593
706	MDC-0196-MRCorVasc_024	T1 PRE AHA_2	1310.18336145019	1294.2545291692627	1294.2545291692627	1292.3205340886789	1291.5868392937284	-15.928832280927281	-15.928832280927281	-17.86282736151111	-18.59652215646156
707	MDC-0196-MRCorVasc_024	T1 PRE AHA_3	1315.4730107823186	1304.0809264255415	1304.0809708243974	1303.163269735865	1304.309196505536	-11.392084356777104	-11.39203995792127	-12.30974104645361	-11.16381427678266
708	MDC-0196-MRCorVasc_024	T1 PRE AHA_4	1253.2663240872546	1247.748946839677	1247.7035688362398	1248.4138063635914	1248.8746411127663	-5.517377247577542	-5.562755251014778	-4.852517723663141	-4.391682974488276
709	MDC-0196-MRCorVasc_024	T1 PRE AHA_5	1249.1278406236318	1250.140438274185	1250.1405129750992	1249.7410166471034	1250.0914392417365	1.012597650553289	1.0126723514674723	0.6131760234716239	0.9635986181046974
710	MDC-0196-MRCorVasc_024	T1 PRE AHA_6	1270.0008214504235	1269.3576855316173	1269.3841190745554	1266.1993505731077	1263.0695846166768	-0.6431359188061379	-0.6167023758680443	-3.801470877315751	-6.931236833746652
711	MDC-0196-MRCorVasc_024	T1 PRE AHA_7	1238.7693943612562	1231.9390138792348	1232.0267416788756	1230.6401607102919	1231.3108121967887	-6.830380482021383	-6.742652682380594	-8.129233650964352	-7.458582164467543
712	MDC-0196-MRCorVasc_024	T1 PRE AHA_8	1289.6264274892922	1289.1920352368409	1289.1918221536039	1288.4993191898313	1288.5078364484832	-0.4343922524512891	-0.43460533568827486	-1.127108299460815	-1.1185910408089512
713	MDC-0196-MRCorVasc_024	T1 PRE AHA_9	1321.7864945034241	1320.21276648025	1320.2959502860608	1316.9495220860858	1313.4651156207476	-1.573728023174226	-1.4905442173633219	-4.836972417338302	-8.321378882676527
714	MDC-0196-MRCorVasc_024	T1 PRE AHA_10	1307.1733132405159	1302.526504782156	1302.575758735571	1304.9757335267861	1308.7251639012602	-4.646808458359828	-4.59755450494481	-2.1975797137297377	1.5518506607443214
715	MDC-0196-MRCorVasc_024	T1 PRE AHA_11	1319.3800857462004	1340.6917944287022	1340.7314957900446	1335.6827904837976	1331.6777088236063	21.31170868250183	21.351410043844226	16.302704737597196	12.297623077405888
716	MDC-0196-MRCorVasc_024	T1 PRE AHA_12	1274.4209404807443	1268.298830206011	1268.0711950154907	1265.7883504166139	1262.6689843960812	-6.122110274733359	-6.349745465253591	-8.632590064130454	-11.751956084663107
717	MDC-0196-MRCorVasc_024	T1 PRE AHA_13	1243.2861772965337	1230.13869669092	1230.1405242080484	1234.1936899771758	1238.9995159576874	-13.147480605613737	-13.145653088485233	-9.092487319357815	-4.286661338846216
718	MDC-0196-MRCorVasc_024	T1 PRE AHA_14	1290.0609401810284	1289.017075176739	1289.0164622431432	1290.879653616011	1293.2053490629276	-1.0438650042895006	-1.0444779378851763	0.8187134349825556	3.144408881899153
719	MDC-0196-MRCorVasc_024	T1 PRE AHA_15	1281.5539296972565	1256.9446696568389	1257.0148193075077	1251.925797151596	1247.9929716752313	-24.609260040417666	-24.539110389748885	-29.628132545660492	-33.56095802202526
720	MDC-0196-MRCorVasc_024	T1 PRE AHA_16	1296.7024770084633	1292.0207252797825	1292.0702346506089	1288.9349837564998	1286.178422010825	-4.681751728680865	-4.632242357854466	-7.767493251963515	-10.524054997638359
721	ECSPRESS-051	T1 PRE Global Avg	1050.82239859627	1031.4942710038397	1031.6498311351888	1030.0213654814522	1028.9563688798614	-19.32812759243029	-19.172567461081144	-20.801033114817756	-21.866029716408548
722	ECSPRESS-051	T1 PRE Apex Avg	1050.82239859627	1031.4942710038397	1031.6498311351888	1030.0213654814522	1028.9563688798614	-19.32812759243029	-19.172567461081144	-20.801033114817756	-21.866029716408548
723	ECSPRESS-051	T1 PRE AHA_1
724	ECSPRESS-051	T1 PRE AHA_2
725	ECSPRESS-051	T1 PRE AHA_3
726	ECSPRESS-051	T1 PRE AHA_4
727	ECSPRESS-051	T1 PRE AHA_5
728	ECSPRESS-051	T1 PRE AHA_6
729	ECSPRESS-051	T1 PRE AHA_7
730	ECSPRESS-051	T1 PRE AHA_8
731	ECSPRESS-051	T1 PRE AHA_9
732	ECSPRESS-051	T1 PRE AHA_10
733	ECSPRESS-051	T1 PRE AHA_11
734	ECSPRESS-051	T1 PRE AHA_12
735	ECSPRESS-051	T1 PRE AHA_13
736	ECSPRESS-051	T1 PRE AHA_14
737	ECSPRESS-051	T1 PRE AHA_15
738	ECSPRESS-051	T1 PRE AHA_16
739	MRCorVasc033	T1 PRE Global Avg	1276.4757106057727	1281.946430585986	1281.9461600002214	1281.4236829258843	1280.8771013153014	5.470719980213289	5.4704493944486785	4.947972320111603	4.401390709528641
740	MRCorVasc033	T1 PRE Apex Avg	1178.423017860483	1189.1504703725711	1189.1519253976558	1186.1709513562587	1184.5133298874136	10.72745251208812	10.728907537172745	7.747933495775669	6.090312026930633
741	MRCorVasc033	T1 PRE Midv Avg	1263.4353951050764	1270.6246403372088	1270.6247435721166	1268.5393566823916	1267.2630393456627	7.189245232132407	7.18934846704019	5.103961577315204	3.8276442405863236
742	MRCorVasc033	T1 PRE Basal Avg	1341.8629950520312	1345.2312445691252	1345.2302308716946	1347.3832314665174	1348.0830093748991	3.368249517094	3.3672358196633922	5.520236414486135	6.220014322867883
743	MRCorVasc033	T1 PRE AHA_1	1332.0372007316955	1328.7234043247634	1328.720203865301	1329.9857464198005	1328.156482833871	-3.3137964069321697	-3.3169968663944474	-2.051454311894986	-3.8807178978245247
744	MRCorVasc033	T1 PRE AHA_2	1354.2317881315562	1353.20528848233	1353.2023155180257	1353.9963316851758	1353.2848635633027	-1.0264996492262526	-1.0294726135305154	-0.2354564463803399	-0.9469245682535075
745	MRCorVasc033	T1 PRE AHA_3	1356.4819236419355	1353.8633998798748	1353.8633998798748	1356.0725472648537	1357.248177266796	-2.618523762060704	-2.618523762060704	-0.40937637708179864	0.7662536248603828
746	MRCorVasc033	T1 PRE AHA_4	1360.155007945584	1356.0867328968116	1356.0867328968116	1356.5936844236412	1355.3946085802302	-4.068275048772421	-4.068275048772421	-3.561323521942768	-4.7603993653538055
747	MRCorVasc033	T1 PRE AHA_5	1379.8261881720784	1401.9623602773593	1401.9623602773593	1410.3596073024119	1417.959879378752	22.13617210528082	22.13617210528082	30.533419130333414	38.133691206673575
748	MRCorVasc033	T1 PRE AHA_6	1271.946402797134	1267.8536136004811	1267.8536136004811	1267.0848953080967	1265.6652138751053	-4.092789196652802	-4.092789196652802	-4.861507489037194	-6.281188922028605
749	MRCorVasc033	T1 PRE AHA_7	1220.4275846396254	1218.7165120883328	1218.7172280908612	1221.0385137151613	1224.114446792184	-1.7110725512925455	-1.710356548764139	0.610929075535978	3.6868621525586605
750	MRCorVasc033	T1 PRE AHA_8	1271.8755370237247	1258.152345065167	1258.1542850449046	1255.8099433010232	1254.7467344259958	-13.723191958557663	-13.721251978820192	-16.06559372270158	-17.128802597728964
751	MRCorVasc033	T1 PRE AHA_9	1294.5495946038238	1290.5298104423923	1290.5298104423923	1289.823539327319	1289.472329418435	-4.019784161431517	-4.019784161431517	-4.726055276504894	-5.0772651853887965
752	MRCorVasc033	T1 PRE AHA_10	1305.0267669663956	1321.6672796266782	1321.6672796266782	1316.848783022123	1312.5297752438414	16.64051266028264	16.64051266028264	11.822016055727318	7.503008277445815
753	MRCorVasc033	T1 PRE AHA_11	1247.709065768143	1266.4536561711848	1266.4536561711848	1261.8995022120064	1258.234672786324	18.744590403041684	18.744590403041684	14.190436443863291	10.525607018180835
754	MRCorVasc033	T1 PRE AHA_12	1246.886109414139	1258.9416447560986	1258.9416447560986	1257.7006964356972	1257.7275208695416	12.05553534195974	12.05553534195974	10.814587021558282	10.84141145540275
755	MRCorVasc033	T1 PRE AHA_13	1136.2270557382972	1135.148172079143	1135.148172079143	1131.0128719914483	1129.1133909776458	-1.078883659154144	-1.078883659154144	-5.214183746848903	-7.113664760651318
756	MRCorVasc033	T1 PRE AHA_14	1212.6563642030374	1227.8220760793913	1227.8218807933292	1226.5407310879898	1225.6372241059953	15.165711876353953	15.165516590291872	13.884366884952442	12.980859902957945
757	MRCorVasc033	T1 PRE AHA_15	1220.2054671822416	1226.2738415638776	1226.2738415638776	1223.3804913716476	1221.3041697834649	6.0683743816359765	6.0683743816359765	3.175024189406031	1.0987026012232946
758	MRCorVasc033	T1 PRE AHA_16	1163.1223632484116	1162.0429211273938	1162.0506217592545	1158.301567129949	1156.5501371884134	-1.0794421210177916	-1.071741489157148	-4.820796118462567	-6.572226059998229
759	DZHK_TV_003_Helios	T1 PRE Global Avg	994.0209802523112	988.5864545723052	988.7142719327105	987.1196575347212	986.0200154072851	-5.434525680006004	-5.306708319600716	-6.901322717590006	-8.000964845026147
760	DZHK_TV_003_Helios	T1 PRE Apex Avg	998.3433664835716	1001.3835294051498	1001.4036734574258	999.0719051463998	996.6443244992078	3.0401629215782577	3.060306973854267	0.728538662828214	-1.6990419843638165
761	DZHK_TV_003_Helios	T1 PRE Midv Avg	992.0028262808365	981.2185964859341	981.4407836902647	978.8737753471	977.1671651696748	-10.784229794902444	-10.562042590571878	-13.129050933736494	-14.835661111161698
762	DZHK_TV_003_Helios	T1 PRE Basal Avg	993.870110370052	986.5223148851576	986.6686352469031	986.2705122605438	986.5387698617078	-7.347795484894391	-7.201475123148839	-7.599598109508179	-7.331340508344169
763	DZHK_TV_003_Helios	T1 PRE AHA_1	1001.258591017716	989.5816326240094	989.5865803940354	995.7516701115379	1001.4981372132056	-11.676958393706514	-11.672010623680535	-5.506920906178038	0.23954619548965184
764	DZHK_TV_003_Helios	T1 PRE AHA_2	1034.2835470829095	1023.3361649875421	1023.4942157361107	1023.4920350371588	1025.049141745865	-10.947382095367402	-10.789331346798804	-10.791512045750778	-9.234405337044564
765	DZHK_TV_003_Helios	T1 PRE AHA_3	1010.3071420377511	1000.267796165077	1000.3825897888685	998.1098719242144	996.851416648827	-10.039345872674062	-9.924552248882605	-12.19727011353666	-13.455725388924066
766	DZHK_TV_003_Helios	T1 PRE AHA_4	966.4768216247743	972.219116853838	972.514737367103	969.799867338653	968.4036113953669	5.742295229063757	6.037915742328664	3.3230457138787415	1.9267897705925634
767	DZHK_TV_003_Helios	T1 PRE AHA_5	951.8036998234127	939.2122689739194	939.1966262207301	938.0861859547888	936.9482207969443	-12.591430849493236	-12.60707360268259	-13.717513868623882	-14.855479026468402
768	DZHK_TV_003_Helios	T1 PRE AHA_6	996.4961947777894	994.3341009602195	994.3254972766382	994.1542571765386	993.2709399762902	-2.1620938175698257	-2.170697501151153	-2.34193760125072	-3.2252548014992044
769	DZHK_TV_003_Helios	T1 PRE AHA_7	953.3069750962455	928.6898070072522	928.686544788182	929.5812042957048	930.1870708335817	-24.617168088993367	-24.620430308063533	-23.725770800540772	-23.119904262663795
770	DZHK_TV_003_Helios	T1 PRE AHA_8	999.3842370568269	988.5735737610925	988.3473310289525	986.6279871390127	983.858283636775	-10.810663295734457	-11.036906027874466	-12.756249917814216	-15.525953420051906
771	DZHK_TV_003_Helios	T1 PRE AHA_9	1029.6629678879756	1001.7138823141738	1002.739473728019	995.1622965508741	990.5986408670246	-27.949085573801767	-26.92349415995659	-34.500671337101494	-39.06432702095094
772	DZHK_TV_003_Helios	T1 PRE AHA_10	1001.3755727806036	1005.2723512379898	1005.514005833626	1000.7167026250318	997.9436318752996	3.8967784573861763	4.138433053022368	-0.6588701555718899	-3.4319409053040317
773	DZHK_TV_003_Helios	T1 PRE AHA_11	986.2285428546614	972.6739710588502	972.7776408026721	972.2621106600039	972.9443095376208	-13.554571795811285	-13.450902051989374	-13.9664321946575	-13.284233317040616
774	DZHK_TV_003_Helios	T1 PRE AHA_12	979.3843606382443	986.8358539191631	986.739252871694	985.770786075279	984.5177589198404	7.4514932809188394	7.354892233449732	6.386425437034745	5.133398281596101
775	DZHK_TV_003_Helios	T1 PRE AHA_13	996.8653994109571	1007.9545303993401	1007.9744574729676	1008.0458037100326	1007.8566032220326	11.089130988382976	11.10905806201049	11.180404299075462	10.99120381107548
776	DZHK_TV_003_Helios	T1 PRE AHA_14	1004.7951456535174	1011.1328756618353	1011.1330690628279	1006.7960077197255	1002.853284777341	6.337730008317976	6.33792340931052	2.0008620662081285	-1.9418608761764062
777	DZHK_TV_003_Helios	T1 PRE AHA_15	983.6226492195019	997.363183716328	997.3698797745074	997.0168498597333	995.6364421332776	13.740534496826058	13.747230555005444	13.394200640231361	12.01379291377566
778	DZHK_TV_003_Helios	T1 PRE AHA_16	1008.234321355771	989.3607940769687	989.4334577128084	984.8656582618831	980.804737635876	-18.873527278802385	-18.800863642962668	-23.368663093887903	-27.42958371989505
779	PSORCOR-064	T1 PRE Global Avg	1042.1604766450341	1035.6321476069274	1035.6087317717875	1036.089783748366	1036.6732860510335	-6.528329038106676	-6.551744873246662	-6.070692896668106	-5.4871905940005945
780	PSORCOR-064	T1 PRE Apex Avg	970.7711303537267	963.5959830472981	963.5893870244056	962.6618710661356	962.0615404190879	-7.175147306428585	-7.18174332932108	-8.109259287591044	-8.709589934638757
781	PSORCOR-064	T1 PRE Midv Avg	1034.6397360890724	1029.4921354663788	1029.4975586350954	1031.1949077909965	1032.9476268977805	-5.147600622693517	-5.142177453976956	-3.4448282980758904	-1.69210919129182
782	PSORCOR-064	T1 PRE Basal Avg	1085.421661837291	1075.7699755761362	1075.7487529611233	1075.9107287084107	1076.1278181363461	-9.651686261154737	-9.67290887616764	-9.510933128880197	-9.293843700944763
783	PSORCOR-064	T1 PRE AHA_1	1093.8229673025903	1040.7613252570018	1040.8911828488542	1040.5630454395434	1040.7405793712499	-53.06164204558854	-52.9317844537361	-53.259921863046884	-53.08238793134046
784	PSORCOR-064	T1 PRE AHA_2	1100.9825073806298	1115.571566955201	1115.5720636029664	1111.887820956074	1107.7741383107968	14.589059574571138	14.589556222336569	10.905313575444097	6.791630930167003
785	PSORCOR-064	T1 PRE AHA_3	1112.160628060999	1101.7901885533897	1101.7953063420885	1101.8446066742333	1103.094047237226	-10.370439507609262	-10.365321718910536	-10.31602138676567	-9.066580823772938
786	PSORCOR-064	T1 PRE AHA_4	1062.6693620606086	1055.2380069233218	1055.0516249388886	1055.7289233765568	1055.805649191184	-7.4313551372868005	-7.617737121719983	-6.940438684051742	-6.863712869424489
787	PSORCOR-064	T1 PRE AHA_5	1103.4868059998626	1086.5381937437962	1086.5381937437962	1089.248470303444	1092.118474917696	-16.948612256066326	-16.948612256066326	-14.238335696418517	-11.368331082166605
788	PSORCOR-064	T1 PRE AHA_6	1015.3161066889578	1029.4594027077646	1029.5088064511149	1030.620895058339	1032.016897692261	14.143296018806836	14.192699762157076	15.3047883693813	16.700791003303152
789	PSORCOR-064	T1 PRE AHA_7	1011.642727298986	1025.5946091282503	1025.5849576676753	1025.7508390691173	1024.778151912918	13.95188182926438	13.942230368689366	14.108111770131359	13.13542461393206
790	PSORCOR-064	T1 PRE AHA_8	1079.3844799731926	1046.0560358334212	1046.0764393708848	1047.9916819963696	1050.3077842632413	-33.32844413977136	-33.308040602307756	-31.392797976822976	-29.07669570995131
791	PSORCOR-064	T1 PRE AHA_9	1033.6767306215518	1036.935235140809	1036.9364584323741	1033.94104028216	1031.7345661992438	3.258504519257258	3.259727810822369	0.2643096606082054	-1.9421644223079966
792	PSORCOR-064	T1 PRE AHA_10	1035.5902705019873	1038.583764579271	1038.5804843995895	1041.3255306137144	1044.475376180034	2.9934940772836853	2.990213897602189	5.73526011172703	8.885105678046557
793	PSORCOR-064	T1 PRE AHA_11	1023.6167308717429	1043.9515818620957	1043.954562708524	1046.9829221326202	1050.2585886735121	20.334850990352834	20.337831836781106	23.366191260877258	26.64185780176922
794	PSORCOR-064	T1 PRE AHA_12	995.2984712276606	980.7870590041671	980.8027676010815	986.4047982289808	991.2023376339985	-14.511412223493494	-14.49570362657903	-8.89367299867979	-4.096133593662103
795	PSORCOR-064	T1 PRE AHA_13	1009.5627500957173	1004.3125984413718	1004.1590494754826	1003.5323394846783	1003.0669602590676	-5.250151654345473	-5.403700620234758	-6.030410611038974	-6.495789836649692
796	PSORCOR-064	T1 PRE AHA_14	1001.1471906829045	1001.9088361826508	1001.9158614558289	1000.8640485407565	1000.3913408787554	0.7616454997463507	0.7686707729244517	-0.2831421421479945	-0.7558498041490793
797	PSORCOR-064	T1 PRE AHA_15	939.216669720581	928.5133453616181	928.6013459994235	927.5259848446019	927.0285838621885	-10.703324358962846	-10.615323721157438	-11.69068487597906	-12.18808585839247
798	PSORCOR-064	T1 PRE AHA_16	909.622661088883	904.3546259512656	904.400880114453	903.5256059097102	902.511466686137	-5.268035137617403	-5.221780974429976	-6.0970551791727985	-7.111194402745923
799	PSORCOR-023	T1 PRE Global Avg	1024.2852426669167	1020.0988401594508	1020.0898878770977	1019.6497954056888	1019.3850175687153	-4.186402507465914	-4.195354789819021	-4.63544726122791	-4.9002250982014175
800	PSORCOR-023	T1 PRE Apex Avg	1021.5193857336334	1015.4080932935714	1015.4459811706738	1015.895230668542	1016.4967405815115	-6.111292440062016	-6.073404562959581	-5.624155065091372	-5.022645152121868
801	PSORCOR-023	T1 PRE Midv Avg	1026.8537915351228	1024.2273849153667	1024.1848227586206	1022.9305343707615	1021.9088472050455	-2.6264066197561533	-2.668968776502197	-3.923257164361303	-4.9449443300773055
802	PSORCOR-023	T1 PRE AHA_1	1033.4657584553133	1016.4517598106725	1016.452989445719	1018.8537747115615	1021.1088471975451	-17.01399864464088	-17.012769009594308	-14.611983743751807	-12.356911257768274
803	PSORCOR-023	T1 PRE AHA_2	1040.9832180154249	1047.3727757329975	1047.3728540870236	1042.7402120416918	1038.4545281296796	6.389557717572643	6.389636071598716	1.756994026266966	-2.5286898857452798
804	PSORCOR-023	T1 PRE AHA_3	1010.2718177802452	1011.5560961799889	1011.5697128498653	1008.3626011411015	1006.3022331767758	1.2842783997436982	1.29789506962004	-1.909216639143665	-3.969584603469457
805	PSORCOR-023	T1 PRE AHA_4	1014.4153799010886	1008.5356654925891	1008.4683426801517	1004.5877875346857	1001.642106779153	-5.879714408499467	-5.947037220936863	-9.827592366402882	-12.773273121935631
806	PSORCOR-023	T1 PRE AHA_5	1048.8100370845227	1058.0712079600792	1058.0693380386797	1061.4880903438768	1064.469914086605	9.261170875556445	9.25930095415697	12.678053259354101	15.65987700208234
807	PSORCOR-023	T1 PRE AHA_6	1012.00467128262	1002.3277878720443	1002.2104376276927	1001.904571057995	1000.9611113641788	-9.676883410575783	-9.794233654927325	-10.100100224625066	-11.043559918441247
808	PSORCOR-023	T1 PRE AHA_7	1088.7814562372264	1060.3685354395175	1060.4743679439357	1065.1737936886796	1069.9275286660134	-28.41292079770892	-28.30708829329069	-23.60766254854684	-18.853927571213035
809	PSORCOR-023	T1 PRE AHA_8	1028.4249869504338	1027.9359039434194	1028.216164664584	1024.3708646182588	1022.0715564558473	-0.48908300701441476	-0.20882228584969198	-4.054122332174984	-6.353430494586519
810	PSORCOR-023	T1 PRE AHA_9	1008.989508380883	1007.5327906603559	1007.4528364774493	1004.5050183573253	1002.2983349946999	-1.456717720527081	-1.536671903433671	-4.484490023557669	-6.691173386183095
811	PSORCOR-023	T1 PRE AHA_10	1014.9056729841612	1017.2172148733193	1017.1738394987736	1017.390181296074	1017.1869804441245	2.311541889158093	2.2681665146124033	2.484508311912805	2.2813074599632728
812	PSORCOR-023	T1 PRE AHA_11	1007.279421620872	1014.7370420357906	1014.7423972143902	1016.429043024998	1017.3256098970312	7.457620414918665	7.462975593518195	9.149621404126037	10.046188276159228
813	PSORCOR-023	T1 PRE AHA_12	991.8999186686963	967.5900497943474	967.644671555823	972.5976949684613	977.074937553209	-24.309868874348922	-24.255247112873235	-19.302223700235004	-14.824981115487276
814	DZHK_TV_005_Helios	T1 PRE Global Avg	1005.6936904518466	1010.1337030548877	1010.6350146111322	1005.8513162396279	1002.5689642727785	4.440012603041168	4.941324159285614	0.157625787781285	-3.124726179068034
815	DZHK_TV_005_Helios	T1 PRE Apex Avg	1029.935529926657	1026.8395765983244	1027.013616403319	1023.450710661247	1020.579366642214	-3.095953328332598	-2.9219135233379347	-6.48481926541001	-9.356163284442914
816	DZHK_TV_005_Helios	T1 PRE Midv Avg	1000.2070475027459	998.8889140222806	999.2703886049553	995.7209962723845	993.3843732401094	-1.3181334804653488	-0.9366588977906076	-4.486051230361454	-6.822674262636497
817	DZHK_TV_005_Helios	T1 PRE Basal Avg	1001.5678688340812	1011.5959718964031	1012.3864418936731	1005.8320790537551	1001.4737960075776	10.028103062321861	10.818573059591927	4.2642102196739415	-0.09407282650363413
818	DZHK_TV_005_Helios	T1 PRE AHA_1	1027.4999940752357	1045.1431061988346	1045.7262875433644	1041.0990711270088	1037.4162157439353	17.64311212359894	18.226293468128688	13.599077051773065	9.916221668699563
819	DZHK_TV_005_Helios	T1 PRE AHA_2	1014.621180700445	1016.2763221140135	1016.6437881462402	1008.831390377764	1003.6552763447072	1.6551414135684581	2.022607445795188	-5.789790322681029	-10.965904355737848
820	DZHK_TV_005_Helios	T1 PRE AHA_3	1010.0038148556165	1015.2918961004707	1015.6432909832838	1011.6714157922829	1008.9257580703822	5.288081244854197	5.639476127667308	1.6676009366664175	-1.0780567852342529
821	DZHK_TV_005_Helios	T1 PRE AHA_4	1011.7960096710086	1010.7641353609312	1012.2001024090661	1005.0961664751544	1001.7140942318116	-1.0318743100774554	0.40409273805744306	-6.699843195854214	-10.081915439197019
822	DZHK_TV_005_Helios	T1 PRE AHA_5	968.8822669857752	986.3368003356379	987.956619842205	979.7302891534732	974.4050369018203	17.454533349862686	19.074352856429755	10.84802216769799	5.522769916045036
823	DZHK_TV_005_Helios	T1 PRE AHA_6	981.044666112766	995.8256850397274	995.88427795889	988.3844537374101	982.145244450707	14.781018926961451	14.839611846124058	7.339787624644146	1.1005783379409877
824	DZHK_TV_005_Helios	T1 PRE AHA_7	991.0099852335786	978.6643935676126	978.7931531122662	977.4871445424909	976.406156969179	-12.345591665966026	-12.21683212131245	-13.522840691087708	-14.603828264399567
825	DZHK_TV_005_Helios	T1 PRE AHA_8	1025.7049070632359	1029.9130995067915	1030.824520831435	1025.1608265293517	1021.5038139166261	4.2081924435556175	5.119613768199088	-0.5440805338841983	-4.2010931466097645
826	DZHK_TV_005_Helios	T1 PRE AHA_9	1010.6553739784979	1016.8808515866234	1016.9646200710182	1010.6384590228006	1005.2046406686356	6.225477608125516	6.309246092520311	-0.016914955697302503	-5.450733309862244
827	DZHK_TV_005_Helios	T1 PRE AHA_10	973.1375492128552	982.9545311857213	983.0413075621224	980.9820301896882	979.4226254265435	9.816981972866074	9.90375834926715	7.844480976832983	6.285076213688285
828	DZHK_TV_005_Helios	T1 PRE AHA_11	1006.4115430742899	1039.5768898860956	1040.1061611798973	1034.3602109000708	1030.7584306744895	33.16534681180576	33.69461810560745	27.948667825780944	24.346887600199693
829	DZHK_TV_005_Helios	T1 PRE AHA_12	998.3954299484503	943.1943026005916	943.3154289753912	944.7555634645979	947.1752396432357	-55.20112734785869	-55.0800009730591	-53.639866483852416	-51.2201903052146
830	DZHK_TV_005_Helios	T1 PRE AHA_13	1006.8844319973244	1002.4979061032399	1002.5083312616167	1001.3195309384099	1000.3066004281595	-4.386525894084571	-4.376100735707723	-5.564901058914529	-6.577831569164914
831	DZHK_TV_005_Helios	T1 PRE AHA_14	1026.757750269194	1047.8533702764948	1048.1972432567352	1041.9686725141817	1036.7946959001883	21.095620007300795	21.439492987541144	15.210922244987614	10.036945630994296
832	DZHK_TV_005_Helios	T1 PRE AHA_15	1022.1284490513957	1012.7877330304818	1012.9247760301338	1008.9442172776908	1005.7805257874068	-9.340716020913874	-9.20367302126192	-13.184231773704937	-16.347923263988946
833	DZHK_TV_005_Helios	T1 PRE AHA_16	1069.107282923902	1049.055924784626	1049.2343284626238	1046.1079778139078	1043.6237434613324	-20.051358139275862	-19.87295446127814	-22.99930510999411	-25.483539462569524
834	LA-FIRE_023	T1 PRE Global Avg	988.0775988330035	975.3317891338384	975.090242131557	975.5322895713432	975.8122599496381	-12.745809699165193	-12.987356701446515	-12.54530926166035	-12.265338883365416
835	LA-FIRE_023	T1 PRE Apex Avg	988.0775988330035	975.3317891338384	975.090242131557	975.5322895713432	975.8122599496381	-12.745809699165193	-12.987356701446515	-12.54530926166035	-12.265338883365416
836	LA-FIRE_023	T1 PRE AHA_1
837	LA-FIRE_023	T1 PRE AHA_2
838	LA-FIRE_023	T1 PRE AHA_3
839	LA-FIRE_023	T1 PRE AHA_4
840	LA-FIRE_023	T1 PRE AHA_5
841	LA-FIRE_023	T1 PRE AHA_6
842	LA-FIRE_023	T1 PRE AHA_7
843	LA-FIRE_023	T1 PRE AHA_8
844	LA-FIRE_023	T1 PRE AHA_9
845	LA-FIRE_023	T1 PRE AHA_10
846	LA-FIRE_023	T1 PRE AHA_11
847	LA-FIRE_023	T1 PRE AHA_12
848	LA-FIRE_023	T1 PRE AHA_13
849	LA-FIRE_023	T1 PRE AHA_14
850	LA-FIRE_023	T1 PRE AHA_15
851	LA-FIRE_023	T1 PRE AHA_16
852	Fulu_CMR_retro-082	T1 PRE Global Avg	1017.2475894402978	1013.2162342535108	1013.3150486303456	1012.3322443027076	1011.7536101110054	-4.031355186786982	-3.932540809952229	-4.9153451375901795	-5.493979329292415
853	Fulu_CMR_retro-082	T1 PRE Apex Avg	1050.0913677594328	1046.7429582718391	1046.8363507653187	1047.6141577829494	1048.8030641644625	-3.348409487593699	-3.2550169941141576	-2.4772099764834365	-1.2883035949703299
854	Fulu_CMR_retro-082	T1 PRE Midv Avg	983.0958365328507	975.916084652081	976.135634066737	974.6831707673133	974.0558551212565	-7.179751880769686	-6.960202466113742	-8.41266576553744	-9.039981411594226
855	Fulu_CMR_retro-082	T1 PRE Basal Avg	1022.2249120494495	1019.2915163775222	1019.3844029956538	1017.2013572766515	1015.2083813493725	-2.9333956719273147	-2.8405090537956994	-5.023554772797979	-7.016530700076942
856	Fulu_CMR_retro-082	T1 PRE AHA_1	1002.0285576030942	961.5853739758246	961.0121808896832	964.9323637850599	966.6126212037499	-40.443183627269605	-41.01637671341098	-37.096193818034294	-35.41593639934433
857	Fulu_CMR_retro-082	T1 PRE AHA_2	981.9271455335895	997.4192913388871	997.3371712233928	995.4317750013856	993.6954924277935	15.492145805297582	15.41002568980332	13.504629467796121	11.768346894204
858	Fulu_CMR_retro-082	T1 PRE AHA_3	1001.311313628283	1001.1582343701612	1001.4289602385326	997.301863112606	994.0996648629008	-0.15307925812180656	0.11764661024960787	-4.009450515676917	-7.211648765382165
859	Fulu_CMR_retro-082	T1 PRE AHA_4	1093.910724234791	1071.8625356923355	1072.147079488966	1067.8508197848976	1064.5984602774251	-22.048188542455364	-21.763644745824877	-26.059904449893338	-29.312263957365758
860	Fulu_CMR_retro-082	T1 PRE AHA_5	1047.3844944162227	1088.032469662775	1088.4104096059568	1083.956325774693	1079.4057658094903	40.64797524655228	41.02591518973418	36.57183135847026	32.021271393267625
861	Fulu_CMR_retro-082	T1 PRE AHA_6	983.5948681742074	1003.5117809031133	1003.5713315309426	1002.1099106474367	1000.9810991919474	19.916912728905913	19.97646335673528	18.5150424732293	17.386231017739988
862	Fulu_CMR_retro-082	T1 PRE AHA_7	985.1584439333367	947.3383714908448	948.0780933028019	948.0524330503275	950.6411594810179	-37.82007244249189	-37.08035063053478	-37.10601088300916	-34.51728445231879
863	Fulu_CMR_retro-082	T1 PRE AHA_8	1023.7719827777665	1023.5518577396367	1023.7223089718486	1018.7772520304962	1015.0610278020814	-0.22012503812982231	-0.049673805917905156	-4.994730747270296	-8.710954975685127
864	Fulu_CMR_retro-082	T1 PRE AHA_9	992.2787861185609	1003.5956973216048	1003.6290550064725	999.725630439661	996.1010703192554	11.316911203043901	11.350268887911625	7.446844321100116	3.8222842006945257
865	Fulu_CMR_retro-082	T1 PRE AHA_10	991.7393435454813	976.7216075537672	976.6148378687237	973.886049061748	970.3309157618625	-15.017735991714176	-15.124505676757622	-17.853294483733293	-21.40842778361889
866	Fulu_CMR_retro-082	T1 PRE AHA_11	980.1917743016243	975.177084260285	975.6212308730024	976.6412848407977	979.0374165235534	-5.014690041339236	-4.570543428621818	-3.5504894608266113	-1.154357778070903
867	Fulu_CMR_retro-082	T1 PRE AHA_12	914.9179549096763	916.7486482894986	917.2343473545321	919.2446875877778	922.6828251711008	1.8306933798223781	2.3163924448558646	4.326732678101507	7.764870261424562
868	Fulu_CMR_retro-082	T1 PRE AHA_13	1064.8400889868597	1020.1892156953684	1020.2911418728893	1024.1318317601012	1027.9239033722317	-44.65087329149128	-44.54894711397037	-40.708257226758406	-36.91618561462792
869	Fulu_CMR_retro-082	T1 PRE AHA_14	1109.463824647556	1120.134422930298	1120.1320743812532	1118.5208270808885	1117.1576533579116	10.670598282741821	10.668249733697166	9.0570024333324	7.693828710355547
870	Fulu_CMR_retro-082	T1 PRE AHA_15	954.5220241368022	977.0026361565313	977.3654637005802	974.7627062672498	973.1625447949782	22.48061201972905	22.84343956377802	20.240682130447567	18.640520658176
871	Fulu_CMR_retro-082	T1 PRE AHA_16	1075.3860142316296	1059.3510118817476	1059.5791229619488	1061.2853729558813	1064.2947261324362	-16.035002349882006	-15.806891269680818	-14.10064127574833	-11.091288099193434
872	MyoMet-CMR-051	T1 PRE Global Avg	1293.6776288864507	1304.2804595096368	1304.4339434854637	1299.5306536283865	1295.2343885467567	10.602830623186037	10.756314599012967	5.853024741935769	1.5567596603059428
873	MyoMet-CMR-051	T1 PRE Apex Avg	1301.627380652671	1323.8401782514163	1323.9819282610188	1317.5275957363785	1311.6236130930392	22.212797598745283	22.35454760834773	15.900215083707508	9.996232440368203
874	MyoMet-CMR-051	T1 PRE Midv Avg	1287.6816692779992	1308.2968046072588	1308.671592245921	1302.6486400541485	1297.819143528641	20.6151353292596	20.989922967921757	14.96697077614931	10.137474250641844
875	MyoMet-CMR-051	T1 PRE Basal Avg	1293.6951700437128	1292.2510423853464	1292.2245363606385	1288.951485405899	1285.7735975503854	-1.4441276583663694	-1.4706336830743112	-4.743684637813885	-7.921572493327403
876	MyoMet-CMR-051	T1 PRE AHA_1	1253.6003098280296	1269.8741679882135	1269.8838566049626	1265.6365149657724	1262.5911190460643	16.273858160183863	16.283546776933008	12.036205137742854	8.990809218034656
877	MyoMet-CMR-051	T1 PRE AHA_2	1299.0491453866182	1307.067632456972	1307.0585071054752	1304.0460061305002	1300.7283755681735	8.018487070353785	8.009361718857008	4.996860743882053	1.67923018155534
878	MyoMet-CMR-051	T1 PRE AHA_3	1337.077292683596	1321.2539644437313	1321.25389284712	1318.3087761590725	1316.2253747153902	-15.823328239864622	-15.823399836476028	-18.76851652452342	-20.851917968205726
879	MyoMet-CMR-051	T1 PRE AHA_4	1316.4813042038727	1300.337986350495	1300.340418050335	1297.0580037912866	1293.059815792413	-16.143317853377766	-16.140886153537622	-19.42330041258606	-23.421488411459677
880	MyoMet-CMR-051	T1 PRE AHA_5	1247.8764460475973	1262.595491369945	1262.5930180960013	1258.0907889892464	1253.3523944086583	14.71904532234771	14.716572048404032	10.214342941649193	5.4759483610610005
881	MyoMet-CMR-051	T1 PRE AHA_6	1266.7240766998323	1273.0496515032655	1272.9461736809933	1271.2853099315148	1269.7249753381732	6.3255748034332555	6.22209698116103	4.561233231682536	3.0008986383409137
882	MyoMet-CMR-051	T1 PRE AHA_7	1285.8072880345308	1309.2163502324167	1310.5815733749607	1300.2335880003213	1292.500166052452	23.409062197885987	24.77428534042997	14.426299965790577	6.692878017921203
883	MyoMet-CMR-051	T1 PRE AHA_8	1277.5361769580334	1298.4984739498489	1298.582848182468	1294.6508872337292	1291.9361169686	20.962296991815492	21.046671224434704	17.11471027569587	14.399940010566525
884	MyoMet-CMR-051	T1 PRE AHA_9	1297.0380894968775	1308.6622188150775	1309.0643629835397	1299.84670788765	1291.6087532585025	11.624129318199948	12.026273486662149	2.8086183907723807	-5.429336238375072
885	MyoMet-CMR-051	T1 PRE AHA_10	1288.225667821137	1312.650295572479	1312.936621405647	1311.4431049611478	1310.601467082576	24.424627751342086	24.71095358450998	23.217437140010816	22.375799261438942
886	MyoMet-CMR-051	T1 PRE AHA_11	1211.2700620005296	1249.8517525504926	1249.8626125819944	1244.5108339095875	1240.399044619506	38.581690549963014	38.59255058146482	33.24077190905791	29.12898261897635
887	MyoMet-CMR-051	T1 PRE AHA_12	1370.8175523668722	1399.5526324519153	1399.5986530648192	1394.2157654580767	1388.5646180146432	28.735080085043137	28.781100697947068	23.398213091204525	17.747065647771024
888	MyoMet-CMR-051	T1 PRE AHA_13	1295.991573602254	1318.923470626096	1318.9762420698491	1310.8436443486055	1303.0780752960463	22.93189702384211	22.984668467595156	14.852070746351501	7.086501693792343
889	MyoMet-CMR-051	T1 PRE AHA_14	1287.8232131488712	1313.413971696379	1314.0157148193375	1304.802269069874	1296.9092115848352	25.590758547507676	26.1925016704663	16.979055921002782	9.08599843596403
890	MyoMet-CMR-051	T1 PRE AHA_15	1281.5867534822466	1308.536447835493	1308.5785437365234	1303.6275894107803	1299.4232980310946	26.949694353246286	26.991790254276793	22.040835928533625	17.836544548847996
891	MyoMet-CMR-051	T1 PRE AHA_16	1346.664550817852	1353.2281717474261	1353.2068552800756	1349.5072258122373	1345.72574223506	6.563620929574199	6.542304462223683	2.8426749943853338	-0.9388085827920349
892	MYKG-116	T1 PRE Global Avg	991.2215569707225	985.1163471517319	985.0360587454569	983.9044094372705	983.0243275983021	-6.105209818990602	-6.185498225265633	-7.317147533452044	-8.197229372420452
893	MYKG-116	T1 PRE Apex Avg	976.731543209165	966.8675194559472	966.5914496828977	964.5809836672876	963.0127761194516	-9.864023753217793	-10.140093526267265	-12.150559541877442	-13.718767089713424
894	MYKG-116	T1 PRE Midv Avg	1002.6719521261839	1000.0074166444367	1000.130494539471	999.5522543554761	999.2008076909939	-2.66453548174718	-2.541457586712909	-3.1196977707078304	-3.4711444351900127
895	MYKG-116	T1 PRE AHA_1	1019.3806260269399	1023.8211576712583	1023.8408270472725	1021.4299541095838	1018.2954046423688	4.440531644318412	4.4602010203325335	2.0493280826439104	-1.0852213845711276
896	MYKG-116	T1 PRE AHA_2	1021.4149872125649	1015.7011228256473	1015.7091647574478	1015.4673395440159	1015.6122061075346	-5.713864386917635	-5.705822455117186	-5.9476476685490525	-5.802781105030363
897	MYKG-116	T1 PRE AHA_3	978.3835584090725	975.9682489137489	976.1164490213972	973.7876341153559	972.2851456994077	-2.4153094953236405	-2.267109387675305	-4.595924293716621	-6.098412709664785
898	MYKG-116	T1 PRE AHA_4	1009.9666150908025	1003.5236161437169	1003.5239027175945	1003.3319844446503	1002.6241964944826	-6.442998947085584	-6.442712373207996	-6.634630646152232	-7.342418596319931
899	MYKG-116	T1 PRE AHA_5	996.406654514846	992.3707565852039	992.3422362730144	995.5029890884261	998.2426678989489	-4.035897929642033	-4.064418241831618	-0.9036654264198205	1.8360133841028983
900	MYKG-116	T1 PRE AHA_6	988.7448980861284	984.5168025694912	985.3100882036925	982.3827827862793	981.9300957290156	-4.228095516637154	-3.434809882435843	-6.3621152998490516	-6.81480235711274
901	MYKG-116	T1 PRE AHA_7	909.1609341416479	839.4086749444762	838.0035793164199	843.4999947649675	846.3466086501192	-69.75225919717172	-71.15735482522803	-65.6609393766804	-62.814325491528734
902	MYKG-116	T1 PRE AHA_8	978.8893175002833	983.4103848464229	983.7060941897219	980.7040045811564	979.9798111228635	4.521067346139603	4.816776689438598	1.8146870808731137	1.0904936225801976
903	MYKG-116	T1 PRE AHA_9	998.3043511977392	995.3035116493033	995.3088155485897	994.2424384348795	993.8370988551538	-3.000839548435806	-2.995535649149474	-4.061912762859606	-4.4672523425853115
904	MYKG-116	T1 PRE AHA_10	1001.743913702282	1013.9296527969245	1014.1926635425484	1010.4060771830759	1006.8307549556203	12.185739094642486	12.448749840266373	8.662163480793879	5.086841253338207
905	MYKG-116	T1 PRE AHA_11	973.8105544131544	974.9088413055188	975.2334323946336	970.5282162050944	968.3469489307388	1.0982868923643991	1.422877981479246	-3.2823382080599686	-5.4636054824155735
906	MYKG-116	T1 PRE AHA_12	977.2104987012858	975.486654844633	975.5153957943525	968.3668675318135	962.7523828636197	-1.7238438566528203	-1.6951029069333572	-8.84363116947236	-14.458115837666128
907	PSORCOR-061	T1 PRE Global Avg	983.8253087819289	982.5833171381333	982.5723902969495	980.228201991168	978.3704523067022	-1.2419916437955862	-1.252918484979432	-3.597106790760904	-5.454856475226734
908	PSORCOR-061	T1 PRE Apex Avg	963.4894984733255	969.8745524470947	969.8922911345352	967.5267349361279	965.2653416527937	6.385053973769232	6.4027926612096735	4.0372364628024116	1.775843179468211
909	PSORCOR-061	T1 PRE Midv Avg	986.055128958285	986.2518064886262	986.1856342200479	983.4748349023157	981.2404015991233	0.196677530341276	0.13050526176289168	-2.5802940559692615	-4.8147273591616795
910	PSORCOR-061	T1 PRE Basal Avg	991.9777041897605	986.7082102421093	986.7251089079389	984.6976947139343	983.3727443777489	-5.269493947651199	-5.252595281821641	-7.280009475826205	-8.604959812011657
911	PSORCOR-061	T1 PRE AHA_1	991.2402873712302	945.2982050344964	945.5647006846777	938.9272400721749	934.4448324302447	-45.94208233673385	-45.67558668655249	-52.31304729905537	-56.795454940985564
912	PSORCOR-061	T1 PRE AHA_2	992.3897982753706	1001.6290812759171	1001.6072730260031	1000.801555912206	999.9566571925518	9.239283000546493	9.217474750632505	8.411757636835432	7.566858917181207
913	PSORCOR-061	T1 PRE AHA_3	990.6853564105359	971.892638406083	971.9412758027091	969.5429153440731	967.6954028933692	-18.79271800445281	-18.74408060782673	-21.142441066462766	-22.98995351716667
914	PSORCOR-061	T1 PRE AHA_4	1009.5474946487876	987.6741593492907	987.6742674176171	986.3600099478749	984.6942138006148	-21.873335299496944	-21.873227231170517	-23.187484700912705	-24.853280848172858
915	PSORCOR-061	T1 PRE AHA_5	994.6614932451259	1007.7471888240376	1007.7318824761246	1007.4785478231976	1008.8833037384617	13.085695578911668	13.070389230998671	12.817054578071634	14.221810493335738
916	PSORCOR-061	T1 PRE AHA_6	981.5761142090894	988.6566655382434	988.669093555287	986.1461001727711	984.7576511831444	7.080551329153991	7.0929793461975805	4.569985963681688	3.181536974055007
917	PSORCOR-061	T1 PRE AHA_7	974.4297587141284	993.1019207823962	992.5479494125813	989.7790071985036	986.5703090422929	18.672162068267767	18.11819069845285	15.349248484375153	12.140550328164522
918	PSORCOR-061	T1 PRE AHA_8	1002.0614530548766	999.6643604315333	999.6618567990312	998.0927008445394	997.1563759583139	-2.3970926233432692	-2.399596255845381	-3.9687522103371293	-4.90507709656265
919	PSORCOR-061	T1 PRE AHA_9	1005.0489873137955	991.8576066665407	991.8662226004112	989.5838434990349	988.6205111343805	-13.191380647254732	-13.182764713384245	-15.465143814760609	-16.42847617941493
920	PSORCOR-061	T1 PRE AHA_10	981.3217262393117	927.9265107671423	928.2015635299767	925.8504927948904	923.5176815958029	-53.39521547216941	-53.12016270933498	-55.47123344442127	-57.80404464350886
921	PSORCOR-061	T1 PRE AHA_11	978.2368567449106	1003.9149323665569	1003.9301853293525	1003.0200507307337	1002.1471582283966	25.678075621646258	25.69332858444193	24.783193985823118	23.910301483486023
922	PSORCOR-061	T1 PRE AHA_12	952.7111305600331	988.3418189001136	988.3263763430276	981.5340605947672	975.7994018011185	35.630688340080496	35.61524578299452	28.8229300347341	23.08827124108541
923	PSORCOR-061	T1 PRE AHA_13	969.6559060774252	958.4368140145956	958.4118191027754	954.957062149988	951.5373883759327	-11.219092062829645	-11.244086974649804	-14.698843927437224	-18.11851770149258
924	PSORCOR-061	T1 PRE AHA_14	1000.2406210028379	1006.8573896176096	1006.8665989280247	1003.2401881644267	999.9814218598949	6.616768614771672	6.625977925186817	2.999567161588857	-0.2591991429429754
925	PSORCOR-061	T1 PRE AHA_15	938.5715628344082	947.1767323528626	947.3120040925928	946.0263788560212	944.8786903927372	8.605169518454431	8.74044125818466	7.4548160216130555	6.307127558329057
926	PSORCOR-061	T1 PRE AHA_16	943.351029824697	958.3634470937474	958.3721998236675	957.4040681901284	956.3191003271672	15.012417269050388	15.02116999897055	14.053038365431462	12.968070502470255
927	LA-FIRE_029	T1 PRE Global Avg	996.9272485715952	990.4925008808076	990.4826655550011	991.0120569376976	992.1282363725848	-6.434747690787617	-6.444583016594152	-5.915191633897621	-4.799012199010463
928	LA-FIRE_029	T1 PRE Apex Avg	996.9272485715952	990.4925008808076	990.4826655550011	991.0120569376976	992.1282363725848	-6.434747690787617	-6.444583016594152	-5.915191633897621	-4.799012199010463
929	LA-FIRE_029	T1 PRE AHA_1
930	LA-FIRE_029	T1 PRE AHA_2
931	LA-FIRE_029	T1 PRE AHA_3
932	LA-FIRE_029	T1 PRE AHA_4
933	LA-FIRE_029	T1 PRE AHA_5
934	LA-FIRE_029	T1 PRE AHA_6
935	LA-FIRE_029	T1 PRE AHA_7
936	LA-FIRE_029	T1 PRE AHA_8
937	LA-FIRE_029	T1 PRE AHA_9
938	LA-FIRE_029	T1 PRE AHA_10
939	LA-FIRE_029	T1 PRE AHA_11
940	LA-FIRE_029	T1 PRE AHA_12
941	LA-FIRE_029	T1 PRE AHA_13
942	LA-FIRE_029	T1 PRE AHA_14
943	LA-FIRE_029	T1 PRE AHA_15
944	LA-FIRE_029	T1 PRE AHA_16
945	3D_CS_AG_023	T1 PRE Global Avg	1006.1769026058474	1001.4279956275982	1001.3909297683888	1000.102228661168	999.2767372398284	-4.748906978249238	-4.785972837458644	-6.074673944679375	-6.900165366018996
946	3D_CS_AG_023	T1 PRE Apex Avg	1011.5169726719087	991.7793204711387	991.5285462085096	990.5966883471089	989.5160971236413	-19.737652200769958	-19.988426463399037	-20.92028432479981	-22.000875548267345
947	3D_CS_AG_023	T1 PRE Midv Avg	1001.3971071800926	1008.56266785872	1008.6938346818976	1007.132041484575	1006.5181878113636	7.1655606786274575	7.29672750180498	5.734934304482408	5.12108063127107
948	3D_CS_AG_023	T1 PRE AHA_1	995.964599974973	966.9543318309418	966.9526168471609	976.1611189361831	985.0341035566413	-29.010268144031215	-29.011983127812073	-19.80348103878987	-10.9304964183317
949	3D_CS_AG_023	T1 PRE AHA_2	1002.0083512618918	1017.6006913929185	1017.7768650675049	1014.3551022178475	1012.8109108945183	15.59234013102673	15.768513805613111	12.346750955955713	10.802559632626526
950	3D_CS_AG_023	T1 PRE AHA_3	981.355058327017	991.1337172723804	991.2759098030247	982.9850564596767	976.5342488504688	9.778658945363418	9.92085147600767	1.6299981326596935	-4.82080947654822
951	3D_CS_AG_023	T1 PRE AHA_4	1028.8831232597297	1059.4387651338793	1059.5984234269217	1057.4750433278805	1056.4071153773498	30.555641874149615	30.715300167192026	28.591920068150785	27.523992117620082
952	3D_CS_AG_023	T1 PRE AHA_5	1027.1941716437602	1031.5725570542133	1031.9163308825366	1028.4853426079892	1026.0841654649855	4.37838541045312	4.722159238776385	1.291170964228968	-1.1100061787747109
953	3D_CS_AG_023	T1 PRE AHA_6	978.982467820857	973.7836897775783	973.7689464676955	972.050705148406	970.6197113708353	-5.198778043278708	-5.213521353161468	-6.931762672450986	-8.36275645002172
954	3D_CS_AG_023	T1 PRE AHA_7	1017.4893668893645	919.9877166991647	919.3397206428755	923.8405141372709	926.0607224235531	-97.50165019019983	-98.14964624648906	-93.6488527520936	-91.42864446581143
955	3D_CS_AG_023	T1 PRE AHA_8	1005.7568641041104	1015.6091237723834	1015.9400639037218	1012.3005762469767	1009.5169529721849	9.852259668273064	10.18319979961143	6.543712142866298	3.76008886807449
956	3D_CS_AG_023	T1 PRE AHA_9	998.1622997335287	1010.2161585314236	1010.2413084056935	1007.4634559440253	1005.880203082402	12.053858797894918	12.079008672164832	9.301156210496629	7.7179033488732784
957	3D_CS_AG_023	T1 PRE AHA_10	949.0850283455527	993.9257391739903	993.9450090222672	994.6466669771277	996.0525928726798	44.840710828437636	44.859980676714486	45.561638631574965	46.96756452712714
958	3D_CS_AG_023	T1 PRE AHA_11	1007.3242166252691	1000.6540530039804	1000.7914327300409	995.6910280011921	991.1648273336268	-6.67016362128868	-6.532783895228135	-11.633188624076979	-16.159389291642242
959	3D_CS_AG_023	T1 PRE AHA_12	1080.092886236824	1017.3907728724429	1016.2496761578659	1015.1290325386614	1012.3628844174043	-62.702113364381034	-63.84321007895801	-64.96385369816255	-67.73000181941961
960	PPC1-047	T1 PRE Global Avg	998.4207761132232	1014.6013947894412	1014.9160455093925	1010.1579433588344	1006.5386865438129	16.180618676218046	16.495269396169306	11.737167245611204	8.117910430589745
961	PPC1-047	T1 PRE Apex Avg	1004.3441288546727	1011.1469541226099	1011.2402810491996	1006.8384204735578	1003.4194065826932	6.802825267937237	6.896152194526849	2.494291618885086	-0.9247222719794763
962	PPC1-047	T1 PRE Midv Avg	986.4659206285727	1000.3561101246347	1000.9422478442846	996.0648360404531	992.4941087055031	13.890189496062021	14.476327215711876	9.598915411880398	6.028188076930405
963	PPC1-047	T1 PRE Basal Avg	1005.3198926353481	1027.9236307152369	1028.1328977852588	1023.2352085773736	1019.4279731385413	22.603738079888785	22.813005149910737	17.915315942025472	14.108080503193264
964	PPC1-047	T1 PRE AHA_1	1010.7824436423859	1029.3221344482336	1029.4695882558804	1022.4787104083824	1016.3564997879582	18.539690805847613	18.68714461349441	11.696266765996484	5.5740561455722855
965	PPC1-047	T1 PRE AHA_2	997.5049046997493	1035.0607872528742	1035.8510227306977	1029.2493759181614	1023.9755106987609	37.55588255312489	38.34611803094833	31.74447121841206	26.470605999011582
966	PPC1-047	T1 PRE AHA_3	1007.3338188783608	1008.0745919047343	1009.040391965921	998.996627558636	993.5292067582864	0.7407730263735175	1.706573087560173	-8.337191319724866	-13.804612120074466
967	PPC1-047	T1 PRE AHA_4	1015.6135022283165	1024.335560585234	1024.3525483936621	1021.8098407338299	1019.5654029256411	8.722058356917387	8.739046165345599	6.196338505513381	3.951900697324618
968	PPC1-047	T1 PRE AHA_5	991.815498521232	1018.4350337151487	1018.4064119383582	1017.2087465306719	1015.8500520267511	26.619535193916704	26.590913417126217	25.393248009439844	24.034553505519057
969	PPC1-047	T1 PRE AHA_6	1004.8095844166626	1052.9562985886032	1052.9260472114427	1048.0280286073523	1044.164801223855	48.14671417194063	48.11646279478009	43.21844419068975	39.35521680719239
970	PPC1-047	T1 PRE AHA_7	1010.332916558899	1022.3985808492199	1022.727281181459	1016.5051784968517	1011.750471715902	12.06566429032091	12.394364622560033	6.172261937952726	1.4175551570029938
971	PPC1-047	T1 PRE AHA_8	998.729110914325	995.9164965023689	996.5263881825496	989.6293070017402	984.202709027977	-2.812614411956133	-2.2027227317754523	-9.099803912584775	-14.526401886348026
972	PPC1-047	T1 PRE AHA_9	1003.0777342238612	1012.1775920630222	1014.3383039650187	1006.3438192859459	1002.6262026908363	9.099857839161018	11.260569741157497	3.2660850620846986	-0.4515315330248768
973	PPC1-047	T1 PRE AHA_10	917.659702073323	970.8924652051448	971.1747100926242	970.5540457997888	970.593925461756	53.2327631318218	53.51500801930115	52.89434372646576	52.934223388433
974	PPC1-047	T1 PRE AHA_11	987.287286348665	991.4599908250782	991.3677932739631	988.2920520045834	985.4054672931936	4.172704476413173	4.080506925298096	1.0047656559183906	-1.8818190554713965
975	PPC1-047	T1 PRE AHA_12	1013.9415961668558	1011.0597368519598	1011.0703918577433	1006.3068721477545	1001.1236628771821	-2.881859314896019	-2.8712043091124997	-7.634724019101327	-12.817933289673647
976	PPC1-047	T1 PRE AHA_13	978.4599284816323	968.2652325345581	967.785747658597	965.687820021827	962.9882020091361	-10.194695947074251	-10.674180823035385	-12.772108459805395	-15.471726472496243
977	PPC1-047	T1 PRE AHA_14	1003.3088614341904	1014.4742570127964	1014.7370804096089	1009.3038366122984	1004.7033639593454	11.16539557860608	11.428218975418531	5.994975178108007	1.394502525155076
978	PPC1-047	T1 PRE AHA_15	986.1500605790067	986.1971647479047	985.9771408262949	984.1146319922894	982.4548826687253	0.04710416889804492	-0.17291975271177762	-2.0354285867172166	-3.695177910281359
979	PPC1-047	T1 PRE AHA_16	1055.6372642826793	1081.2057355587465	1082.090493213804	1074.1935670611201	1069.465188387818	25.568471276067157	26.453228931124613	18.556302778440795	13.827924105138663
980	DZHK_TV_015_Helios	T1 PRE Global Avg	1004.5929012906162	1013.768322838759	1013.8339529828945	1010.6541593291425	1008.1502933165631	9.175421548142822	9.241051692278347	6.0612580385263755	3.5573920259469105
981	DZHK_TV_015_Helios	T1 PRE Apex Avg	1020.4910367225569	1033.747009917141	1033.819013545204	1029.9371172756169	1026.8372873145538	13.255973194584044	13.327976822646974	9.446080553059915	6.3462505919968635
982	DZHK_TV_015_Helios	T1 PRE Midv Avg	994.1250650651571	997.435806648367	997.5147131945702	994.8546562032035	992.852532223331	3.3107415832099605	3.3896481294131036	0.7295911380464304	-1.2725328418260915
983	DZHK_TV_015_Helios	T1 PRE AHA_1	990.8689211631813	985.2347576560553	985.5857788549279	984.6093739677951	984.518718465863	-5.634163507126004	-5.283142308253446	-6.259547195386176	-6.350202697318309
984	DZHK_TV_015_Helios	T1 PRE AHA_2	979.5632061125996	987.487693980226	987.391487245291	986.6169053851418	986.0673470897141	7.924487867626453	7.8282811326914725	7.05369927254219	6.504140977114503
985	DZHK_TV_015_Helios	T1 PRE AHA_3	990.6408085666584	997.497228252944	997.6197582662609	994.1188048699015	991.7358522647085	6.856419686285562	6.978949699602481	3.477996303243117	1.0950436980500626
986	DZHK_TV_015_Helios	T1 PRE AHA_4	1000.0769311228078	995.7693376001474	995.7948621123434	990.9396452614976	987.2594315382701	-4.307593522660341	-4.282069010464397	-9.137285861310147	-12.8174995845377
987	DZHK_TV_015_Helios	T1 PRE AHA_5	1004.403501736588	1005.1759088776158	1005.4391631300276	1002.0889991261715	999.5940764103954	0.7724071410277702	1.0356613934395682	-2.3145026104165254	-4.809425326192695
988	DZHK_TV_015_Helios	T1 PRE AHA_6	1000.3342748059451	1014.356292476825	1014.1983176944851	1011.9457942381166	1009.4094359037686	14.022017670879904	13.864042888539984	11.611519432171463	9.075161097823411
989	DZHK_TV_015_Helios	T1 PRE AHA_7	998.2697686000653	1012.8768275716671	1012.9694529437934	1011.5971173885798	1011.010434392902	14.607058971601873	14.699684343728109	13.327348788514541	12.740665792836694
990	DZHK_TV_015_Helios	T1 PRE AHA_8	1020.7265411354634	1035.231819385179	1035.3097116306492	1030.6773233199108	1026.6150868719208	14.505278249715616	14.583170495185755	9.950782184447348	5.888545736457331
991	DZHK_TV_015_Helios	T1 PRE AHA_9	1019.9792276179077	1029.8503952347103	1029.9665150144751	1022.5962253792386	1017.8430562572496	9.871167616802609	9.987287396567467	2.6169977613309356	-2.136171360658068
992	DZHK_TV_015_Helios	T1 PRE AHA_10	1034.112287171199	1038.5331334568941	1038.624763323059	1035.8946251631992	1032.936836132432	4.420846285695234	4.512476151860028	1.7823379920002935	-1.1754510387668233
993	DZHK_TV_015_Helios	T1 PRE AHA_11	1023.2636740882086	1033.6026656748982	1033.6643137371188	1030.0460772308584	1026.4064988750679	10.33899158668953	10.400639648910214	6.782403142649741	3.1428247868592507
994	DZHK_TV_015_Helios	T1 PRE AHA_12	1023.4457999253472	1052.615067878429	1052.6128540315267	1049.1202864214376	1046.6195604700083	29.169267953081885	29.167054106179535	25.67448649609048	23.17376054466115
995	MyoMet-CMR-054	T1 PRE Global Avg	1097.953237496118	1094.3321667443672	1094.3182045943636	1092.5784225025916	1091.3772864130183	-3.6210707517507217	-3.6350329017543572	-5.374814993526343	-6.575951083099653
996	MyoMet-CMR-054	T1 PRE Apex Avg	1097.953237496118	1094.3321667443672	1094.3182045943636	1092.5784225025916	1091.3772864130183	-3.6210707517507217	-3.6350329017543572	-5.374814993526343	-6.575951083099653
997	MyoMet-CMR-054	T1 PRE AHA_1	1081.6254659189487	1083.7584870407798	1083.7584870407798	1083.192637939133	1083.4629346405397	2.133021121831007	2.133021121831007	1.5671720201842163	1.8374687215909944
998	MyoMet-CMR-054	T1 PRE AHA_2	1123.5467990071802	1121.4792890875847	1121.4407603748336	1121.42551125339	1121.0474023944614	-2.0675099195955227	-2.1060386323465536	-2.121287753790284	-2.499396612718783
999	MyoMet-CMR-054	T1 PRE AHA_3	1107.6170457218136	1116.5810089522054	1116.5810089522054	1116.226353818822	1116.6771121518514	8.963963230391755	8.963963230391755	8.609308097008352	9.06006643003775
1000	MyoMet-CMR-054	T1 PRE AHA_4	1129.8197138312657	1111.8827790870116	1111.8780227149512	1108.134585415183	1103.6423782637978	-17.93693474425413	-17.941691116314587	-21.68512841608276	-26.177335567467935
1001	MyoMet-CMR-054	T1 PRE AHA_5	1074.7126208461204	1059.2213012605089	1059.1779938216614	1060.5818592153619	1063.3412390259898	-15.491319585611564	-15.534627024459041	-14.13076163075857	-11.371381820130637
1002	MyoMet-CMR-054	T1 PRE AHA_6	1038.529890063633	1048.1824200859485	1048.2256991700776	1038.730692919369	1030.958880013313	9.652530022315432	9.695809106444585	0.20080285573590118	-7.5710100503199556
1003	3D_CS_AG_027	T1 PRE Global Avg	1021.0861648479968	1027.377087285461	1027.4401468946135	1024.5538677694235	1022.7287910355354	6.290922437464133	6.353982046616693	3.467702921426735	1.6426261875386672
1004	3D_CS_AG_027	T1 PRE Apex Avg	1021.5251526310766	1022.6868279029603	1022.8237518189333	1018.8558429073679	1016.0076431064044	1.1616752718837233	1.2985991878566665	-2.669309723708693	-5.517509524672164
1005	3D_CS_AG_027	T1 PRE Midv Avg	1020.7678586108719	1030.8186119031861	1030.8310469981366	1028.7442699863361	1027.6719985554216	10.050753292314198	10.063188387264631	7.976411375464181	6.904139944549684
1006	3D_CS_AG_027	T1 PRE AHA_1	1017.9761887536689	1042.3927713193254	1042.392342863598	1032.542361047751	1024.819399928632	24.41658256565654	24.416154109929153	14.566172294082094	6.84321117496313
1007	3D_CS_AG_027	T1 PRE AHA_2	1025.9340221269915	1039.0595875820552	1039.0579073466638	1037.091076778549	1036.1460639310583	13.125565455063679	13.123885219672275	11.157054651557473	10.212041804066757
1008	3D_CS_AG_027	T1 PRE AHA_3	1029.8180075767682	1015.7042984618533	1015.6854816544543	1017.1560396630165	1019.1451068402915	-14.113709114914855	-14.132525922313903	-12.66196791375171	-10.672900736476663
1009	3D_CS_AG_027	T1 PRE AHA_4	1025.3250387176572	1036.9214798331159	1036.9603803877367	1031.5872944787072	1027.411135363846	11.596441115458674	11.63534167007947	6.262255761050028	2.0860966461887074
1010	3D_CS_AG_027	T1 PRE AHA_5	998.8497504093397	1031.2227121363746	1031.2314224569282	1032.9494172036486	1035.2166387659527	32.372961727034976	32.381672047588495	34.09966679430897	36.366888356613
1011	3D_CS_AG_027	T1 PRE AHA_6	1026.6094839782324	1022.2853673572704	1022.3108587053815	1021.4712957423951	1021.7377711248304	-4.324116620962059	-4.298625272850927	-5.138188235837333	-4.871712853402073
1012	3D_CS_AG_027	T1 PRE AHA_7	953.0103512075182	975.2634934322842	975.2327298676053	970.7216130277355	966.8511423164593	22.253142224766066	22.222378660087088	17.711261820217373	13.840791108941175
1013	3D_CS_AG_027	T1 PRE AHA_8	1032.7702192246622	1026.5803473765986	1027.2389033348427	1024.511324067449	1023.786532238815	-6.1898718480636035	-5.5313158898195525	-8.258895157213146	-8.983686985847271
1014	3D_CS_AG_027	T1 PRE AHA_9	1044.6825534790803	1046.925117488543	1046.9252823749262	1043.8152316399592	1041.0997402934	2.2425640094627397	2.2427288958458576	-0.8673218391211321	-3.5828131856803793
1015	3D_CS_AG_027	T1 PRE AHA_10	1051.3070454770723	1040.5088694857989	1040.5227533762063	1036.0941147281724	1032.4818049127164	-10.79817599127341	-10.784292100865969	-15.212930748899907	-18.82524056435591
1016	3D_CS_AG_027	T1 PRE AHA_11	1014.8382385220273	1019.5743476723366	1019.6380214396503	1015.3876584061875	1012.3608607258536	4.736109150309289	4.79978291762302	0.5494198841602156	-2.4773777961736414
1017	3D_CS_AG_027	T1 PRE AHA_12	997.9462957286236	1011.7581251438037	1011.8173912314385	1006.1409034718885	1002.4900281020084	13.811829415180114	13.87109550281491	8.194607743264896	4.543732373384842
1018	Fulu_CMR_retro-098	T1 PRE Global Avg	950.8837247547094	945.179364775413	945.3078180887522	943.6368771289348	942.5844731473834	-5.7043599792964415	-5.575906665957177	-7.246847625774649	-8.299251607326028
1019	Fulu_CMR_retro-098	T1 PRE Apex Avg	956.0239707602009	941.9707987364287	942.0770885352918	939.8467702800097	937.8248469816779	-14.053172023772163	-13.946882224909132	-16.17720048019123	-18.199123778523017
1020	Fulu_CMR_retro-098	T1 PRE Midv Avg	930.249377025952	936.4133374950355	936.5519524420444	935.2124569755644	934.7315068420162	6.163960469083577	6.302575416092395	4.963079949612393	4.48212981606423
1021	Fulu_CMR_retro-098	T1 PRE Basal Avg	963.7363260134438	955.375427365395	955.5021699097842	953.9674168204699	953.068001411227	-8.36089864804876	-8.23415610365953	-9.768909192973865	-10.668324602216785
1022	Fulu_CMR_retro-098	T1 PRE AHA_1	1009.3661666479342	970.7475204619478	970.6636528613836	975.7117158088467	980.528481429311	-38.618646185986336	-38.702513786550526	-33.65445083908742	-28.837685218623164
1023	Fulu_CMR_retro-098	T1 PRE AHA_2	955.1439558964453	963.2210932215262	963.4828745795528	960.3812014553541	958.654410882301	8.077137325080912	8.338918683107522	5.237245558908853	3.510454985855745
1024	Fulu_CMR_retro-098	T1 PRE AHA_3	941.5866684719952	936.7200681031409	937.0951170692185	930.9674010881128	926.7309020835525	-4.866600368854279	-4.491551402776622	-10.619267383882402	-14.855766388442703
1025	Fulu_CMR_retro-098	T1 PRE AHA_4	950.1072704536567	954.116923341827	954.1413874987953	951.9840621721066	950.043932513535	4.009652888170308	4.034117045138601	1.8767917184499083	-0.06333794012175531
1026	Fulu_CMR_retro-098	T1 PRE AHA_5	937.5497398836065	932.1508221124083	932.2242077321218	930.0947513162201	928.2879340324599	-5.398917771198285	-5.325532151484708	-7.454988567386408	-9.261805851146619
1027	Fulu_CMR_retro-098	T1 PRE AHA_6	989.2755853055661	974.579609904897	974.6371617885301	974.1812483803161	973.9322709403211	-14.695975400669113	-14.638423517036017	-15.09433692524999	-15.343314365244964
1028	Fulu_CMR_retro-098	T1 PRE AHA_7	895.9331857288552	908.1494371317721	908.0390054578671	911.5000294192122	914.8709527426087	12.216251402916896	12.105819729011955	15.566843690357018	18.9377670137535
1029	Fulu_CMR_retro-098	T1 PRE AHA_8	939.3147766048232	945.8642221916463	946.8209994757112	940.8762880819492	936.487550514736	6.549445586823026	7.506222870887996	1.5615114771259186	-2.827226090087265
1030	Fulu_CMR_retro-098	T1 PRE AHA_9	946.7032291096741	946.5163544211032	946.5185940158538	943.9223834747619	942.330953132103	-0.18687468857092426	-0.18463509382036136	-2.7808456349122253	-4.372275977571121
1031	Fulu_CMR_retro-098	T1 PRE AHA_10	938.3974249737125	945.2375521665133	945.3108061080524	943.270529354936	941.4108223429532	6.8401271928007645	6.913381134339829	4.87310438122347	3.0133973692406926
1032	Fulu_CMR_retro-098	T1 PRE AHA_11	923.3701139172143	942.3449750741789	942.4208648475266	942.1108746503675	943.3652371714794	18.974861156964607	19.050750930312233	18.740760733153138	19.99512325426508
1033	Fulu_CMR_retro-098	T1 PRE AHA_12	921.6346722848187	928.4552562240953	928.32476892184	928.0373751815226	928.4520256645508	6.820583939276503	6.69009663702127	6.402702896703886	6.817353379732026
1034	Fulu_CMR_retro-098	T1 PRE AHA_13	967.2183766855873	935.9077044983699	935.8912704533268	934.9084481953674	933.6687917890213	-31.310672187217392	-31.327106232260462	-32.30992849021982	-33.54958489656599
1035	Fulu_CMR_retro-098	T1 PRE AHA_14	971.8722076388796	959.4099758122836	959.7438968312368	954.8751869782932	951.3132166138446	-12.46223182659594	-12.12831080764272	-16.997020660586372	-20.55899102503497
1036	Fulu_CMR_retro-098	T1 PRE AHA_15	937.2090341737872	940.6917619371121	940.7371934339843	938.5639857095346	936.2823646456524	3.482727763324874	3.5281592601970715	1.3549515357473183	-0.9266695281348802
1037	Fulu_CMR_retro-098	T1 PRE AHA_16	956.2984893223778	932.4657630342363	932.4918238101423	931.8146035876451	930.8390274057188	-23.832726288141544	-23.806665512235554	-24.483885734732667	-25.459461916659052
1038	LVHSTRAIN_AS_13_SK	T1 PRE Global Avg	1065.474460099605	1058.499992052623	1058.5604632046102	1056.5705096900742	1055.1486208656252	-6.9744680469821105	-6.9139968949948525	-8.903950409530808	-10.325839233979877
1039	LVHSTRAIN_AS_13_SK	T1 PRE Apex Avg	1065.474460099605	1058.499992052623	1058.5604632046102	1056.5705096900742	1055.1486208656252	-6.9744680469821105	-6.9139968949948525	-8.903950409530808	-10.325839233979877
1040	LVHSTRAIN_AS_13_SK	T1 PRE AHA_1
1041	LVHSTRAIN_AS_13_SK	T1 PRE AHA_2
1042	LVHSTRAIN_AS_13_SK	T1 PRE AHA_3
1043	LVHSTRAIN_AS_13_SK	T1 PRE AHA_4
1044	LVHSTRAIN_AS_13_SK	T1 PRE AHA_5
1045	LVHSTRAIN_AS_13_SK	T1 PRE AHA_6
1046	LVHSTRAIN_AS_13_SK	T1 PRE AHA_7
1047	LVHSTRAIN_AS_13_SK	T1 PRE AHA_8
1048	LVHSTRAIN_AS_13_SK	T1 PRE AHA_9
1049	LVHSTRAIN_AS_13_SK	T1 PRE AHA_10
1050	LVHSTRAIN_AS_13_SK	T1 PRE AHA_11
1051	LVHSTRAIN_AS_13_SK	T1 PRE AHA_12
1052	LVHSTRAIN_AS_13_SK	T1 PRE AHA_13
1053	LVHSTRAIN_AS_13_SK	T1 PRE AHA_14
1054	LVHSTRAIN_AS_13_SK	T1 PRE AHA_15
1055	LVHSTRAIN_AS_13_SK	T1 PRE AHA_16
1056	PSORCOR-054	T1 PRE Global Avg	976.0136266979275	968.9995677938514	968.9965533606958	970.277014141736	971.6889374360424	-7.014058904076137	-7.01707333723175	-5.736612556191517	-4.324689261885169
1057	PSORCOR-054	T1 PRE Apex Avg	967.2414473535654	954.5460308195662	954.4754147561484	956.4196584623828	957.6407019117859	-12.69541653399915	-12.766032597416938	-10.821788891182564	-9.600745441779509
1058	PSORCOR-054	T1 PRE Midv Avg	968.5713919522319	963.1085701130369	963.1336062835686	964.4070665110154	966.0254914393763	-5.462821839195044	-5.4377856686633095	-4.164325441216533	-2.54590051285561
1059	PSORCOR-054	T1 PRE Basal Avg	985.7389289870684	980.9943828896876	981.0109815875643	981.9329504939293	983.2821633321234	-4.744546097380862	-4.72794739950416	-3.8059784931391505	-2.456765654945002
1060	PSORCOR-054	T1 PRE AHA_1	972.7706090443328	949.690549946583	949.7333468193548	952.243090456552	955.814061011479	-23.080059097749768	-23.037262224978008	-20.527518587780833	-16.95654803285379
1061	PSORCOR-054	T1 PRE AHA_2	971.3352256713121	982.4408916168818	982.4382823542104	980.2198893464682	978.3403439498459	11.10566594556974	11.103056682898341	8.884663675156162	7.005118278533814
1062	PSORCOR-054	T1 PRE AHA_3	1006.4580448783806	1008.1998538649902	1008.213520975838	1009.3016404526136	1012.3467918449402	1.7418089866096125	1.7554760974574037	2.8435955742329497	5.888746966559552
1063	PSORCOR-054	T1 PRE AHA_4	1012.4207048535999	1009.1369159412211	1009.13517653914	1009.9356286066788	1010.5553251354785	-3.283788912378782	-3.285528314459839	-2.4850762469210395	-1.8653797181214031
1064	PSORCOR-054	T1 PRE AHA_5	966.4532038119281	954.4285798835166	954.4289396001949	957.4493181854307	959.4940271703867	-12.024623928411529	-12.024264211733225	-9.003885626497436	-6.959176641541376
1065	PSORCOR-054	T1 PRE AHA_6	980.3745941163786	976.6058069992545	976.6118754474086	977.9759918009322	978.9724107568044	-3.768787117124134	-3.762718668970024	-2.3986023154463965	-1.4021833595742237
1066	PSORCOR-054	T1 PRE AHA_7	986.2144465177639	974.2266806809993	974.2357480870586	980.1424817437473	986.0839085331819	-11.987765836764652	-11.978698430705322	-6.071964774016578	-0.13053798458201982
1067	PSORCOR-054	T1 PRE AHA_8	939.2398035012214	940.4058451678812	940.4403081290005	936.4013709854889	932.6616303838	1.166041666659794	1.2005046277790825	-2.8384325157325065	-6.578173117421443
1068	PSORCOR-054	T1 PRE AHA_9	964.425084896046	961.3505158392906	961.2989827097443	962.1311897639287	963.5137521990765	-3.074569056755422	-3.1261021863016367	-2.2938951321173136	-0.9113326969694526
1069	PSORCOR-054	T1 PRE AHA_10	933.4898080377005	929.4881604864166	929.4955925123597	932.6916997282175	936.5449234996299	-4.001647551283895	-3.994215525340792	-0.798108309483041	3.055115461929404
1070	PSORCOR-054	T1 PRE AHA_11	1010.3603219911455	1005.9204102556149	1006.0315260445682	1007.7868973768104	1009.2956236646467	-4.439911735530586	-4.328795946577316	-2.5734246143350674	-1.064698326498842
1071	PSORCOR-054	T1 PRE AHA_12	984.3839535665155	962.0252508992241	962.0409382398626	963.0015996120916	964.5014695801109	-22.358702667291368	-22.343015326652903	-21.382353954423934	-19.882483986404623
1072	PSORCOR-054	T1 PRE AHA_13	1015.3649410593828	995.3270975125465	995.2872291509893	996.8449575402474	998.084310463639	-20.037843546836257	-20.07771190839344	-18.519983519135394	-17.280630595743787
1073	PSORCOR-054	T1 PRE AHA_14	958.5737770620631	963.4595725615975	963.5326260382898	960.7769229098303	959.2674319957913	4.885795499534424	4.9588489762267045	2.203145847767246	0.6936549337282258
1074	PSORCOR-054	T1 PRE AHA_15	947.1704346647091	922.3733174392991	922.4417349964273	925.6064342279243	928.3637133893054	-24.797117225410034	-24.72869966828182	-21.564000436784795	-18.806721275403675
1075	PSORCOR-054	T1 PRE AHA_16	953.1515374817769	937.9478857629575	937.5813062181887	942.990727933744	945.3000221524259	-15.203651718819401	-15.570231263588198	-10.160809548032944	-7.851515329351059
1076	ECSPRESS151	T2 Global Avg	50.3257609460646	50.66068452479247	50.66576730906676	50.40938797035515	50.23884988312459	0.33492357872787437	0.3400063630021606	0.08362702429054991	-0.08691106294001116
1077	ECSPRESS151	T2 Apex Avg	49.52732444015613	49.79577591500685	49.80434079148556	49.526780530251926	49.31268151650485	0.2684514748507212	0.27701635132942926	-0.0005439099042021667	-0.2146429236512759
1078	ECSPRESS151	T2 Midv Avg	51.00248863994881	51.38111191252064	51.383665880734846	51.142893106238205	51.00652730372708	0.37862327257182926	0.38117724078603743	0.14040446628939662	0.004038663778274554
1079	ECSPRESS151	T2 AHA_1
1080	ECSPRESS151	T2 AHA_2
1081	ECSPRESS151	T2 AHA_3
1082	ECSPRESS151	T2 AHA_4
1083	ECSPRESS151	T2 AHA_5
1084	ECSPRESS151	T2 AHA_6
1085	ECSPRESS151	T2 AHA_7
1086	ECSPRESS151	T2 AHA_8
1087	ECSPRESS151	T2 AHA_9
1088	ECSPRESS151	T2 AHA_10
1089	ECSPRESS151	T2 AHA_11
1090	ECSPRESS151	T2 AHA_12
1091	ECSPRESS151	T2 AHA_13
1092	ECSPRESS151	T2 AHA_14
1093	ECSPRESS151	T2 AHA_15
1094	ECSPRESS151	T2 AHA_16
1095	PPC1-053	T2 Global Avg	47.0607787083888	47.8574145409404	47.85518423803716	47.563235823716504	47.324578818050014	0.7966358325515941	0.7944055296483583	0.5024571153277009	0.2638001096612115
1096	PPC1-053	T2 Apex Avg	47.299330263365405	47.478471871944265	47.480156464997584	47.18905162714952	46.91295180245199	0.17914160857885975	0.1808262016321791	-0.11027863621588807	-0.3863784609134129
1097	PPC1-053	T2 Midv Avg	47.397593518645465	47.75153659413049	47.7488915723743	47.43163634603326	47.1650718090347	0.35394307548502724	0.3512980537288328	0.034042827387793295	-0.23252170961076501
1098	PPC1-053	T2 Basal Avg	46.61811458844046	48.20565381977687	48.2007977386267	47.9305424483978	47.74089940197984	1.5875392313364074	1.5826831501862344	1.3124278599573387	1.1227848135393756
1099	PPC1-053	T2 AHA_1	48.61868193188962	50.87448749444312	50.86558083284696	50.71216161803239	50.596892656183805	2.2558055625535047	2.2468989009573406	2.0934796861427714	1.9782107242941862
1100	PPC1-053	T2 AHA_2	48.76445563785174	48.74387210807286	48.74521478033302	48.55201659202509	48.48017659404018	-0.020583529778882337	-0.01924085751871729	-0.21243904582664896	-0.28427904381155855
1101	PPC1-053	T2 AHA_3	48.79570932483941	48.891975104486605	48.90435784100232	48.740666496725694	48.680815683727054	0.09626577964719729	0.1086485161629156	-0.05504282811371297	-0.1148936411123529
1102	PPC1-053	T2 AHA_4	47.056459463435125	47.45488905763655	47.45532239989467	47.451323122924414	47.506464587515715	0.3984295942014242	0.39886293645954396	0.3948636594892889	0.45000512408059024
1103	PPC1-053	T2 AHA_5	41.471856791787744	42.258239488592295	42.24855349733477	41.61849620060023	41.03175254466063	0.7863826968045515	0.7766967055470246	0.14663940881248294	-0.4401042471271168
1104	PPC1-053	T2 AHA_6	41.10092291920799	50.244694363272046	50.22392929141729	49.23441220347141	48.411523346475256	9.143771444064058	9.123006372209304	8.133489284263419	7.310600427267268
1105	PPC1-053	T2 AHA_7	46.922088028923596	46.983799608171616	46.98776947372363	46.79518520870641	46.65463511353669	0.06171157924801918	0.06568144480003468	-0.12690282021718957	-0.2674529153869045
1106	PPC1-053	T2 AHA_8	49.69982388804947	50.274604599566516	50.286593241997736	50.00358501356783	49.82025292963251	0.5747807115170431	0.586769353948263	0.3037611255183563	0.12042904158303713
1107	PPC1-053	T2 AHA_9	48.52084902638964	48.91120739169253	48.916477580736185	48.50543122827326	48.22494710391559	0.3903583653028875	0.3956285543465441	-0.01541779811638122	-0.29590192247405156
1108	PPC1-053	T2 AHA_10	48.7747913265305	48.90456421379023	48.90756508242682	48.44903658395312	48.08514221018651	0.12977288725973324	0.13277375589632356	-0.3257547425773808	-0.6896491163439862
1109	PPC1-053	T2 AHA_11	42.63660408320618	43.137108099437086	43.108955378960914	42.718335717442045	42.28534416588375	0.5005040162309058	0.4723512957547342	0.08173163423586516	-0.3512599173224302
1110	PPC1-053	T2 AHA_12	46.61160346244943	47.301528709547966	47.301722121299186	47.09786978253877	46.86870396702318	0.689925247098536	0.6901186588497552	0.48626632008934223	0.25710050457374933
1111	PPC1-053	T2 AHA_13	47.32422137810144	47.51677359405157	47.51798184766288	47.38955845892772	47.286814134805994	0.19255221595012983	0.19376046956143966	0.06533708082628209	-0.037407243295447756
1112	PPC1-053	T2 AHA_14	48.86401316305213	49.09422734148857	49.102616079771636	48.37333598017848	47.735985064654905	0.23021417843644087	0.23860291671950762	-0.4906771828736467	-1.1280280983972233
1113	PPC1-053	T2 AHA_15	47.587298694902024	47.21432289113495	47.21471641822635	47.078407480387426	46.906759237436155	-0.3729758037670763	-0.3725822766756721	-0.5088912145145983	-0.6805394574658692
1114	PPC1-053	T2 AHA_16	45.8363261218857	46.392474441399514	46.39168605687916	46.1494417065861	45.899605100537066	0.5561483195138166	0.5553599349934615	0.31311558470040524	0.06327897865136833
1115	3D_CS_AG_032	T2 Global Avg	47.92695413732892	48.63741931210135	48.64284326207412	48.29532364644446	48.0524162497435	0.7104651747724304	0.7158891247452033	0.36836950911553856	0.12546211241458138
1116	3D_CS_AG_032	T2 Apex Avg	49.01570291325223	49.92672484633318	49.92963688383631	49.507249705761275	49.186363860436096	0.9110219330809528	0.9139339705840825	0.4915467925090482	0.17066094718386893
1117	3D_CS_AG_032	T2 Midv Avg	48.06265081133064	48.42830820383221	48.43765605810722	48.167400250089216	47.98798381054488	0.3656573925015678	0.3750052467765812	0.10474943875857434	-0.07466700078575883
1118	3D_CS_AG_032	T2 Basal Avg	47.27382660867289	48.11654340950702	48.120267935986874	47.750470934792936	47.497938364087226	0.8427168008341255	0.8464413273139826	0.47664432612004504	0.22411175541433437
1119	3D_CS_AG_032	T2 AHA_1	48.41045075090341	48.85513257106004	48.86124839068686	48.678118033769145	48.59876991109615	0.4446818201566316	0.45079763978345255	0.2676672828657374	0.18831916019274075
1120	3D_CS_AG_032	T2 AHA_2	46.053227475290534	50.33760059646252	50.33760059646252	49.724715820575206	49.19107537882255	4.284373121171988	4.284373121171988	3.671488345284672	3.1378479035320197
1121	3D_CS_AG_032	T2 AHA_3	45.898097312706966	47.422458994935475	47.42221649033726	46.873383535134906	46.52874860091859	1.524361682228509	1.524119177630297	0.9752862224279397	0.6306512882116238
1122	3D_CS_AG_032	T2 AHA_4	50.48862795682122	50.166036298837085	50.167566893100954	49.939839282430164	49.82168319365631	-0.3225916579841339	-0.3210610637202649	-0.548788674391055	-0.6669447631649064
1123	3D_CS_AG_032	T2 AHA_5	45.447076716411274	45.371099455898616	45.379885558602886	45.017139826555734	44.807361338249684	-0.07597726051265852	-0.06719115780838791	-0.42993688985554	-0.6397153781615899
1124	3D_CS_AG_032	T2 AHA_6	47.01532906344665	46.41260890734075	46.4242088755256	46.10268703444682	45.858669627915	-0.602720156105903	-0.5911201879210495	-0.9126420289998336	-1.156659435531651
1125	3D_CS_AG_032	T2 AHA_7	48.280734404437915	49.21637123215326	49.214276987759725	48.94865138724942	48.72383463410231	0.9356368277153422	0.9335425833218096	0.667916982811505	0.44310022966439533
1126	3D_CS_AG_032	T2 AHA_8	48.684316092881225	50.12133988844433	50.163021615638854	49.61314651826753	49.189935176533396	1.4370237955631069	1.478705522757629	0.9288304253863018	0.5056190836521708
1127	3D_CS_AG_032	T2 AHA_9	49.39609746319852	49.44036788243453	49.44143341141436	49.18033814269302	49.21205924111503	0.04427041923600683	0.0453359482158362	-0.21575932050550506	-0.18403822208349396
1128	3D_CS_AG_032	T2 AHA_10	49.70690936329452	48.77920034019051	48.78028778328038	48.409224392027866	48.062299647273726	-0.9277090231040077	-0.9266215800141424	-1.297684971266655	-1.6446097160207955
1129	3D_CS_AG_032	T2 AHA_11	47.031604822500285	46.33793065403991	46.34121369374599	46.23542547093533	46.15729456181404	-0.693674168460376	-0.6903911287542925	-0.7961793515649518	-0.8743102606862436
1130	3D_CS_AG_032	T2 AHA_12	45.2309035029472	46.329996303340636	46.33508029751956	46.29452535842675	46.20381791954305	1.0990928003934357	1.1041767945723606	1.0636218554795533	0.9729144165958488
1131	3D_CS_AG_032	T2 AHA_13	48.90333790743291	49.71203391832736	49.71284120517766	49.484525407506865	49.282422588576836	0.8086960108944439	0.8095032977447474	0.5811875000739519	0.37908468114392235
1132	3D_CS_AG_032	T2 AHA_14	49.87651079766132	50.773378113726736	50.775303270785066	50.26709503055326	49.87030052513493	0.8968673160654177	0.8987924731237484	0.3905842328919391	-0.006210272526388394
1133	3D_CS_AG_032	T2 AHA_15	49.87912511999629	51.725635455178576	51.73094933170676	51.17303267437228	50.80103639169273	1.8465103351822876	1.851824211710472	1.2939075543759913	0.9219112716964446
1134	3D_CS_AG_032	T2 AHA_16	47.44716538396383	47.60118166658284	47.60565120100483	47.18136989167767	46.84819264171523	0.15401628261901124	0.1584858170410044	-0.2657954922861592	-0.5989727422485984
1135	M2GS35	T2 Global Avg	48.657008608517565	49.24637882303614	49.25152754699364	48.652520032764464	48.16506636159063	0.5893702145185742	0.5945189384760781	-0.0044885757531005765	-0.4919422469269321
1136	M2GS35	T2 Apex Avg	48.657008608517565	49.24637882303614	49.25152754699364	48.652520032764464	48.16506636159063	0.5893702145185742	0.5945189384760781	-0.0044885757531005765	-0.4919422469269321
1137	M2GS35	T2 AHA_1
1138	M2GS35	T2 AHA_2
1139	M2GS35	T2 AHA_3
1140	M2GS35	T2 AHA_4
1141	M2GS35	T2 AHA_5
1142	M2GS35	T2 AHA_6
1143	M2GS35	T2 AHA_7
1144	M2GS35	T2 AHA_8
1145	M2GS35	T2 AHA_9
1146	M2GS35	T2 AHA_10
1147	M2GS35	T2 AHA_11
1148	M2GS35	T2 AHA_12
1149	M2GS35	T2 AHA_13
1150	M2GS35	T2 AHA_14
1151	M2GS35	T2 AHA_15
1152	M2GS35	T2 AHA_16
1153	PSORCOR-017	T2 Global Avg	47.283501238741614	47.55227587424841	47.55932734723844	47.23301318162084	46.96537066160697	0.26877463550679437	0.27582610849682254	-0.05048805712077353	-0.3181305771346459
1154	PSORCOR-017	T2 Apex Avg	48.26854937386799	48.6660182478876	48.672478110483304	48.44373928325732	48.26627490733809	0.3974688740196086	0.40392873661531326	0.17518990938933143	-0.002274466529904373
1155	PSORCOR-017	T2 Midv Avg	47.121647944996255	47.42394835092614	47.425693736341714	47.070601740095896	46.73112104955607	0.30230040592988416	0.30404579134545884	-0.05104620490035927	-0.39052689544018193
1156	PSORCOR-017	T2 Basal Avg	46.861802300072824	46.99953941440193	47.01086654342848	46.65266500514011	46.388100937094215	0.13773711432910574	0.14906424335565305	-0.2091372949327166	-0.4737013629786091
1157	PSORCOR-017	T2 AHA_1	45.88571302620029	47.2071510802747	47.23081463412047	46.9871610177205	46.812720934342806	1.321438054074406	1.3451016079201779	1.1014479915202102	0.9270079081425138
1158	PSORCOR-017	T2 AHA_2	47.63748023882435	47.2134345260906	47.22624990186873	46.70332788670912	46.44886068447609	-0.4240457127337507	-0.41123033695562583	-0.934152352115234	-1.1886195543482643
1159	PSORCOR-017	T2 AHA_3	50.046355563744925	50.10180293449321	50.104158562209804	49.690900799431724	49.334851332000305	0.055447370748282765	0.05780299846487935	-0.3554547643132011	-0.7115042317446196
1160	PSORCOR-017	T2 AHA_4	46.3839323902351	46.178982091303496	46.213188457495505	45.75202481027437	45.35063083462306	-0.20495029893160677	-0.17074393273959743	-0.6319075799607319	-1.0333015556120415
1161	PSORCOR-017	T2 AHA_5	43.238017598700885	43.42972760046063	43.45937277543525	43.1406136752054	42.93868912753272	0.19171000175974484	0.2213551767343631	-0.09740392349548443	-0.29932847116816674
1162	PSORCOR-017	T2 AHA_6	45.555639982020885	46.39819500584303	46.37829172777373	46.248788127729405	46.12567433562071	0.8425550238221433	0.822651745752843	0.6931481457085198	0.5700343535998229
1163	PSORCOR-017	T2 AHA_7	42.2066105872466	43.12852796951093	43.126311380848584	42.870782258895005	42.626883756605594	0.9219173822643256	0.919700793601983	0.6641716716484041	0.4202731693589925
1164	PSORCOR-017	T2 AHA_8	48.47562993327295	48.442933343536794	48.44327904221631	47.98677550539699	47.47724094356327	-0.032696589736154635	-0.032350891056637465	-0.4888544278759568	-0.9983889897096816
1165	PSORCOR-017	T2 AHA_9	50.24515535405357	50.88867659062657	50.89640534343773	50.31527954039276	49.815696263326416	0.6435212365729939	0.651249989384155	0.07012418633918571	-0.42945909072715693
1166	PSORCOR-017	T2 AHA_10	48.143193443645856	48.22060344978058	48.23002019734381	47.726835510588025	47.22381473607168	0.07741000613472693	0.0868267536979559	-0.41635793305783153	-0.9193787075741753
1167	PSORCOR-017	T2 AHA_11	46.596615649731625	47.15715996586995	47.15823000882591	46.97661721341101	46.79480850854507	0.5605443161383263	0.5616143590942855	0.38000156367938587	0.19819285881344229
1168	PSORCOR-017	T2 AHA_12	45.7218439509772	46.17564730094436	46.17610194160502	46.04816073090654	45.985122853683315	0.4538033499671599	0.45425799062781635	0.3263167799293356	0.2632789027061122
1169	PSORCOR-017	T2 AHA_13	48.57781748578157	49.10614425411203	49.11069705909943	48.89609044496359	48.718056625446884	0.5283267683304587	0.5328795733178566	0.3182729591820177	0.14023913966531154
1170	PSORCOR-017	T2 AHA_14	50.690089115637164	51.50232821408689	51.49672163308709	51.006531980051285	50.55113492294623	0.812239098449723	0.8066325174499269	0.31644286441412106	-0.13895419269093168
1171	PSORCOR-017	T2 AHA_15	46.111365629232054	46.73935037975141	46.739307351912245	46.574225961171074	46.45183323463186	0.627984750519353	0.6279417226801911	0.46286033193901943	0.3404676053998088
1172	PSORCOR-017	T2 AHA_16	48.16491763436379	47.74712554917934	47.763214280507	47.673293210644374	47.65498982912453	-0.4177920851844519	-0.4017033538567887	-0.49162442371941495	-0.5099278052392577
1173	My KG110	T2 Global Avg	54.30912693342575	55.061602845312606	55.09539864423911	54.48225884621157	54.08817288885525	0.7524759118868545	0.7862717108133594	0.17313191278581996	-0.2209540445705045
1174	My KG110	T2 Apex Avg	55.742540819366745	55.40328899487967	55.4218671501768	55.013202532317024	54.68645536798083	-0.3392518244870786	-0.32067366918994367	-0.7293382870497211	-1.0560854513859184
1175	My KG110	T2 Midv Avg	54.38374357078053	55.33977903172048	55.400788162737975	54.876596327489146	54.49711350046746	0.9560354609399511	1.0170445919574433	0.49285275670861495	0.11336992968692527
1176	My KG110	T2 Basal Avg	52.96502501014619	54.65327634933405	54.67399680714397	53.877629853551106	53.43669376726994	1.6882513391878575	1.7089717969977798	0.9126048434049139	0.47166875712374434
1177	My KG110	T2 AHA_1	61.838175328441	63.12790691283648	63.08847988569599	62.663805252374004	62.19428500998828	1.2897315843954829	1.2503045572549922	0.8256299239330076	0.35610968154728084
1178	My KG110	T2 AHA_2	55.273963804020894	57.430040030069534	57.4250255169272	56.1035986775705	55.927712066818486	2.15607622604864	2.151061712906305	0.8296348735496082	0.6537482627975919
1179	My KG110	T2 AHA_3	48.361573935699845	52.04332657114043	52.0979416992054	50.833645183977644	49.85684513928158	3.6817526354405885	3.736367763505555	2.4720712482778	1.495271203581737
1180	My KG110	T2 AHA_4	51.06597209229121	52.76249671152516	52.78284923452208	52.08833578853178	51.59283508466879	1.6965246192339478	1.7168771422308708	1.0223636962405678	0.5268629923775805
1181	My KG110	T2 AHA_5	52.02109396333337	51.97449939776869	51.97900372173946	51.656256058022606	51.5555664227152	-0.046594565564682	-0.04209024159391106	-0.36483790531076465	-0.4655275406181687
1182	My KG110	T2 AHA_6	49.981244106440705	50.830139465760375	50.88342072602652	50.19766386515489	49.68316021448505	0.8488953593196698	0.9021766195858163	0.2164197587141814	-0.2980838919556561
1183	My KG110	T2 AHA_7	64.24507739953204	66.47759459236627	66.56251290934225	66.01333152482185	65.65700897225882	2.232517192834237	2.3174355098102097	1.7682541252898147	1.411931572726786
1184	My KG110	T2 AHA_8	59.750217446603365	58.627206721025885	58.76483735126965	57.9594610552299	57.41338382328971	-1.1230107255774797	-0.9853800953337171	-1.7907563913734634	-2.3368336233136517
1185	My KG110	T2 AHA_9	51.23957882822179	52.68275545844422	52.68449213677819	52.30002845113557	51.85325312680092	1.4431766302224318	1.4449133085564014	1.0604496229137794	0.6136742985791344
1186	My KG110	T2 AHA_10	50.591629723169746	49.7773230143139	49.78390009146402	49.48019483951153	49.18935127196408	-0.8143067088558453	-0.8077296317057261	-1.1114348836582124	-1.4022784512056674
1187	My KG110	T2 AHA_11	49.26485854185671	49.703549057861466	49.7081201499755	49.23461411425833	48.90417401066122	0.4386905160047547	0.4432616081187888	-0.030244427598383083	-0.3606845311954885
1188	My KG110	T2 AHA_12	52.59021081681551	55.99030290070353	56.07017900465686	55.45394601923972	55.06175676432582	3.400092083888026	3.479968187841351	2.863735202424216	2.4715459475103145
1189	My KG110	T2 AHA_13	60.41033713304359	59.70661980507184	59.70765681113534	59.42441607191274	59.16664809175784	-0.7037173279717521	-0.7026803219082538	-0.9859210611308526	-1.243689041285748
1190	My KG110	T2 AHA_14	55.53567632855149	55.20029810877973	55.26459361293676	54.565050298342854	54.039662656271496	-0.3353782197717621	-0.27108271561473174	-0.9706260302086349	-1.496013672279993
1191	My KG110	T2 AHA_15	54.0763521840636	53.723496590675786	53.742537651777184	53.32093850801453	53.020324994252526	-0.35285559338781525	-0.3338145322864179	-0.7554136760490735	-1.0560271898110756
1192	My KG110	T2 AHA_16	53.10254456976642	52.73221449709702	52.73941458236876	52.435293871373545	52.186998892824576	-0.3703300726694039	-0.363129987397663	-0.667250698392877	-0.9155456769418464
1193	3D_CS_AG_021	T2 Global Avg	49.45520088083104	48.76045738333011	48.75897798980487	48.761159166687776	48.81065109060014	-0.6947434975009301	-0.6962228910261743	-0.6940417141432675	-0.6445497902309043
1194	3D_CS_AG_021	T2 Apex Avg	49.45520088083104	48.76045738333011	48.75897798980487	48.761159166687776	48.81065109060014	-0.6947434975009301	-0.6962228910261743	-0.6940417141432675	-0.6445497902309043
1195	3D_CS_AG_021	T2 AHA_1
1196	3D_CS_AG_021	T2 AHA_2
1197	3D_CS_AG_021	T2 AHA_3
1198	3D_CS_AG_021	T2 AHA_4
1199	3D_CS_AG_021	T2 AHA_5
1200	3D_CS_AG_021	T2 AHA_6
1201	3D_CS_AG_021	T2 AHA_7
1202	3D_CS_AG_021	T2 AHA_8
1203	3D_CS_AG_021	T2 AHA_9
1204	3D_CS_AG_021	T2 AHA_10
1205	3D_CS_AG_021	T2 AHA_11
1206	3D_CS_AG_021	T2 AHA_12
1207	3D_CS_AG_021	T2 AHA_13
1208	3D_CS_AG_021	T2 AHA_14
1209	3D_CS_AG_021	T2 AHA_15
1210	3D_CS_AG_021	T2 AHA_16
1211	M1GS09	T2 Global Avg	49.863994416530616	48.571302461251264	48.58411706197578	48.23443545859166	47.961341860659886	-1.292691955279352	-1.2798773545548343	-1.6295589579389542	-1.9026525558707306
1212	M1GS09	T2 Apex Avg	50.63982586379408	50.13934649569517	50.15644792775942	49.86460915834905	49.6683292020177	-0.5004793680989081	-0.48337793603465684	-0.7752167054450325	-0.9714966617763778
1213	M1GS09	T2 Midv Avg	48.994052932677604	47.545357914012456	47.55481349751773	47.3047994103652	47.119466108273	-1.4486950186651484	-1.4392394351598767	-1.6892535223124057	-1.8745868244046022
1214	M1GS09	T2 Basal Avg	50.177384890026296	48.44080901597851	48.45399226578546	47.95639652198233	47.53617660938719	-1.7365758740477872	-1.7233926242408373	-2.220988368043969	-2.6412082806391055
1215	M1GS09	T2 AHA_1	46.022197787874525	45.324012485061	45.35396927224821	44.94463102549422	44.5893005449831	-0.6981853028135276	-0.6682285156263177	-1.0775667623803074	-1.4328972428914284
1216	M1GS09	T2 AHA_2	52.186393518094135	48.81184935626621	48.83004367870498	48.02251157101803	47.47069759942694	-3.3745441618279273	-3.3563498393891535	-4.163881947076106	-4.715695918667194
1217	M1GS09	T2 AHA_3	50.43378457406005	49.76406187143464	49.79184094217007	49.133286320006754	48.65832347445285	-0.6697227026254069	-0.6419436318899798	-1.300498254053295	-1.775461099607199
1218	M1GS09	T2 AHA_4	52.07515180813136	50.98642678394119	50.984728124936936	50.60746443412271	50.14787888218786	-1.0887250241901683	-1.0904236831944232	-1.4676873740086478	-1.9272729259434982
1219	M1GS09	T2 AHA_5	51.71535430534835	48.989742194612134	48.999861771122596	48.71752921939828	48.498022204973104	-2.725612110736215	-2.7154925342257528	-2.997825085950069	-3.217332100375245
1220	M1GS09	T2 AHA_6	48.86106122236062	46.79039220392061	46.79380485825582	46.24718800206043	45.72570977930652	-2.0706690184400074	-2.0672563641048	-2.613873220300185	-3.1353514430540983
1221	M1GS09	T2 AHA_7	42.642661010136905	44.130913755618	44.133276811257225	43.79572672317985	43.482538107637225	1.4882527454810983	1.4906158011203203	1.1530657130429418	0.8398770975003202
1222	M1GS09	T2 AHA_8	51.5333033699047	50.82563398234171	50.85748165820048	50.66023547905475	50.62788889564466	-0.7076693875629942	-0.6758217117042236	-0.8730678908499527	-0.9054144742600414
1223	M1GS09	T2 AHA_9	51.303292175499976	50.543616370900075	50.54286884409308	50.30064411934938	50.11261494496086	-0.759675804599901	-0.7604233314068978	-1.0026480561505977	-1.1906772305391158
1224	M1GS09	T2 AHA_10	50.507896675303414	49.3662796497516	49.36654411521533	49.06388782313099	48.78712951752634	-1.1416170255518168	-1.1413525600880803	-1.4440088521724235	-1.7207671577770753
1225	M1GS09	T2 AHA_11	50.48187617538074	46.11897031713199	46.12048285348986	45.91696385658691	45.754977398447586	-4.362905858248752	-4.36139332189088	-4.56491231879383	-4.7268987769331545
1226	M1GS09	T2 AHA_12	46.98758866956632	44.01048176157614	44.01151082743115	43.85152599677355	43.689184625431366	-2.9771069079901835	-2.976077842135169	-3.136062672792768	-3.298404044134955
1227	M1GS09	T2 AHA_13	45.39820021512953	44.946601900125465	44.94789522121357	44.58976361706223	44.26096754553181	-0.45159831500406256	-0.4503049939159567	-0.8084365980672956	-1.137232669597715
1228	M1GS09	T2 AHA_14	52.40182981616975	56.11197288533057	56.13104758004715	55.588593314091995	55.15774292230387	3.7101430691608215	3.7292177638774007	3.186763497922243	2.755913106134116
1229	M1GS09	T2 AHA_15	56.85465387199092	53.468373650194096	53.49700322067268	53.23469865141785	53.10023456425862	-3.3862802217968238	-3.357650651318238	-3.6199552205730683	-3.7544193077322987
1230	M1GS09	T2 AHA_16	48.925118474438	47.271082474197385	47.2714494501869	47.26460131118443	47.28965461790538	-1.654036000240616	-1.6536690242511014	-1.660517163253573	-1.635463856532624
1231	3D_CS_AG_028	T2 Global Avg	49.96610885317349	50.24933449643535	50.26285372957358	49.80916986767937	49.478294421891654	0.28322564326186495	0.2967448764000906	-0.156938985494115	-0.48781443128183355
1232	3D_CS_AG_028	T2 Apex Avg	51.16314227628891	51.07356812817792	51.080905627144915	50.63915626124779	50.237213936635406	-0.08957414811099085	-0.08223664914399365	-0.5239860150411175	-0.9259283396535025
1233	3D_CS_AG_028	T2 Midv Avg	50.10635869553297	50.710092818505146	50.72281811185326	50.31986437285065	50.03109301672119	0.6037341229721775	0.6164594163202892	0.21350567731768422	-0.07526567881178181
1234	3D_CS_AG_028	T2 Basal Avg	48.9364520139067	49.34893547347112	49.36764650581249	48.862275977462616	48.5383639490992	0.41248345956442023	0.43119449190578507	-0.07417603644408644	-0.3980880648075029
1235	3D_CS_AG_028	T2 AHA_1	48.06472999458475	48.79582987157247	48.80087025383896	48.37102398851824	48.09983900034462	0.7310998769877202	0.7361402592542063	0.3062939939334868	0.03510900575987108
1236	3D_CS_AG_028	T2 AHA_2	51.462233817524464	51.51135776833154	51.59194785642944	51.02552999634087	50.804085794144214	0.0491239508070791	0.12971403890497868	-0.43670382118359186	-0.6581480233802495
1237	3D_CS_AG_028	T2 AHA_3	49.72944738724907	50.426957867469845	50.432094792427876	49.77714465387434	49.4101338443384	0.6975104802207781	0.7026474051788085	0.04769726662527063	-0.3193135429106704
1238	3D_CS_AG_028	T2 AHA_4	49.759760020436055	49.29447572651502	49.291288001233184	48.84432735190039	48.40355103373967	-0.4652842939210373	-0.4684720192028706	-0.9154326685356651	-1.3562089866963873
1239	3D_CS_AG_028	T2 AHA_5	45.78432511125609	45.448326374738905	45.468862331433044	44.94470200612285	44.690061050058006	-0.33599873651718326	-0.3154627798230436	-0.839623105133235	-1.094264061198082
1240	3D_CS_AG_028	T2 AHA_6	47.65151082727515	50.08635339163852	50.08877459895388	49.680386472743876	49.31004379387703	2.4348425643633647	2.4372637716787295	2.028875645468723	1.658532966601875
1241	3D_CS_AG_028	T2 AHA_7	49.2315455058657	49.037964414723426	49.05235435656966	48.64891636868825	48.37273497046347	-0.19358109114227062	-0.17919114929603808	-0.5826291371774488	-0.8588105354022275
1242	3D_CS_AG_028	T2 AHA_8	52.21610123941929	53.61117126732188	53.6314212708361	52.93789206970612	52.45286656302665	1.395070027902591	1.4153200314168117	0.7217908302868352	0.23676532360736502
1243	3D_CS_AG_028	T2 AHA_9	53.185166611148766	53.695104549556454	53.70278904813526	53.29801898773973	53.07143049136504	0.5099379384076883	0.5176224369864926	0.11285237659096481	-0.11373611978372367
1244	3D_CS_AG_028	T2 AHA_10	49.721565250378205	50.836757390510286	50.84444868935064	50.58850305884041	50.408786682235515	1.1151921401320806	1.122883438972437	0.8669378084622039	0.68722143185731
1245	3D_CS_AG_028	T2 AHA_11	47.80031168178163	47.69023094510245	47.697564270142514	47.479984380310434	47.33598817574173	-0.11008073667917984	-0.10274741163911472	-0.32032730147119537	-0.46432350603989647
1246	3D_CS_AG_028	T2 AHA_12	48.53061199111745	49.524173935061846	49.53005136363093	49.11914869241245	48.72291242050026	0.9935619439443926	0.9994393725134785	0.5885367012949985	0.19230042938280434
1247	3D_CS_AG_028	T2 AHA_13	47.9728185953772	48.51714897139933	48.51713712271698	48.20183626374879	47.82612638380429	0.5443303760221312	0.544318527339783	0.22901766837158988	-0.1466922115729119
1248	3D_CS_AG_028	T2 AHA_14	56.179970506810534	56.72173826963198	56.743952460156855	55.83734235025187	55.163212297335654	0.5417677628214435	0.5639819533463211	-0.34262815655866063	-1.0167582094748795
1249	3D_CS_AG_028	T2 AHA_15	54.37094957782405	53.519019936099106	53.5193447853406	53.20460364211777	52.88473817417789	-0.8519296417249436	-0.8516047924834496	-1.166345935706282	-1.4862114036461591
1250	3D_CS_AG_028	T2 AHA_16	46.536713266916294	47.05549377154157	47.06146063525757	46.767005126205795	46.49227395915559	0.5187805046252763	0.5247473683412736	0.23029185928950113	-0.044439307760704594
1251	M2GS37	T2 Global Avg	46.98133364997554	47.156790346341104	47.16820384589738	46.74875057805546	46.40370560471142	0.17545669636556482	0.1868701959218413	-0.23258307192008232	-0.5776280452641203
1252	M2GS37	T2 Apex Avg	47.29565681221704	47.334310686198044	47.343466823101934	46.97028837012968	46.65901706952383	0.03865387398100495	0.047810010884894893	-0.3253684420873597	-0.6366397426932124
1253	M2GS37	T2 Midv Avg	46.75202862140969	47.027209959788394	47.0402604839599	46.58732478077604	46.217659216188814	0.27518133837870096	0.28823186255020516	-0.16470384063365628	-0.534369405220879
1254	M2GS37	T2 AHA_1
1255	M2GS37	T2 AHA_2
1256	M2GS37	T2 AHA_3
1257	M2GS37	T2 AHA_4
1258	M2GS37	T2 AHA_5
1259	M2GS37	T2 AHA_6
1260	M2GS37	T2 AHA_7
1261	M2GS37	T2 AHA_8
1262	M2GS37	T2 AHA_9
1263	M2GS37	T2 AHA_10
1264	M2GS37	T2 AHA_11
1265	M2GS37	T2 AHA_12
1266	M2GS37	T2 AHA_13
1267	M2GS37	T2 AHA_14
1268	M2GS37	T2 AHA_15
1269	M2GS37	T2 AHA_16
1270	PROMM_G16	T2 Global Avg	50.2595363453071	51.13778914351026	51.15772714453486	50.67473284454775	50.33173514279717	0.8782527982031638	0.8981907992277627	0.4151964992406505	0.07219879749007418
1271	PROMM_G16	T2 Apex Avg	51.53633364101721	52.407159884280105	52.41026444458655	52.05882988822958	51.7584002453548	0.870826243262897	0.873930803569344	0.5224962472123735	0.2220666043375914
1272	PROMM_G16	T2 Midv Avg	52.25437915088826	53.29896026818112	53.3186097908715	52.81347684714869	52.45149459527605	1.0445811172928572	1.0642306399832364	0.5590976962604302	0.19711544438779072
1273	PROMM_G16	T2 Basal Avg	48.24581414841584	48.512189922642	48.548461467472556	47.98902914283649	47.63337443074597	0.2663757742261623	0.3026473190567174	-0.2567850055793457	-0.6124397176698722
1274	PROMM_G16	T2 AHA_1	47.67362122092991	48.908826212842214	48.923564358023086	48.404528896336515	48.05053688795976	1.2352049919123047	1.249943137093176	0.7309076754066055	0.3769156670298486
1275	PROMM_G16	T2 AHA_2	48.093417569244735	49.71140556097594	49.71899508086784	49.00509640295057	48.521313205141915	1.617987991731205	1.6255775116231064	0.9116788337058352	0.4278956358971797
1276	PROMM_G16	T2 AHA_3	48.94322346584218	49.659902675267666	49.661005011814986	49.29991958499956	49.080291339369175	0.7166792094254859	0.7177815459728052	0.35669611915737676	0.1370678735269948
1277	PROMM_G16	T2 AHA_4	49.825586017562976	48.686832121559455	48.76810449678589	47.91380756158405	47.39794565869495	-1.1387538960035215	-1.0574815207770882	-1.9117784559789257	-2.4276403588680253
1278	PROMM_G16	T2 AHA_5	48.41963627809202	48.447125144995404	48.56839056899708	47.99459017459801	47.65589657623669	0.027488866903382814	0.14875429090506032	-0.4250461034940116	-0.7637397018553287
1279	PROMM_G16	T2 AHA_6	45.65175951206887	45.36322356790622	45.3804400397	44.99047309018618	44.7328682310222	-0.2885359441626534	-0.271319472368873	-0.6612864218826928	-0.918891281046669
1280	PROMM_G16	T2 AHA_7	51.123470059216906	53.20420515090552	53.19818318296869	52.70831143643528	52.29100721476545	2.0807350916886165	2.074713123751785	1.5848413772183747	1.167537155548544
1281	PROMM_G16	T2 AHA_8	54.60063070112704	56.12078253198437	56.1357092362635	55.610344105145714	55.209486647347745	1.5201518308573299	1.5350785351364635	1.009713404018676	0.6088559462207073
1282	PROMM_G16	T2 AHA_9	52.585102318047376	54.09959412645813	54.132286635146265	53.307598688142164	52.806990741838554	1.514491808410753	1.547184317098889	0.7224963700947882	0.221888423791178
1283	PROMM_G16	T2 AHA_10	52.49972551539455	52.36262637055628	52.38691381863686	51.93237296497002	51.612348779747414	-0.1370991448382739	-0.11281169675768865	-0.5673525504245305	-0.8873767356471376
1284	PROMM_G16	T2 AHA_11	52.51593399060652	52.77350919691853	52.830069604550395	52.36579654767951	52.065995910083906	0.25757520631201203	0.31413561394387557	-0.15013744292701148	-0.44993808052261386
1285	PROMM_G16	T2 AHA_12	50.2307598224145	50.99089710987329	50.98850460473011	50.68876578566544	50.44780639592903	0.7601372874587895	0.757744782315612	0.45800596325094034	0.21704657351452994
1286	PROMM_G16	T2 AHA_13	51.495913850553116	53.38453249374212	53.385525006630566	53.12038836742883	52.906827851606735	1.8886186431890053	1.88961115607745	1.6244745168757149	1.4109140010536194
1287	PROMM_G16	T2 AHA_14	54.59612085585287	56.4529194206409	56.453857640676155	55.93511387459447	55.406027392118574	1.8567985647880363	1.8577367848232882	1.3389930187416041	0.8099065362657072
1288	PROMM_G16	T2 AHA_15	48.31991532121646	50.42405384178622	50.43783039626985	50.13891476494491	49.91579417389762	2.104138520569755	2.1179150750533893	1.818999443728444	1.5958788526811603
1289	PROMM_G16	T2 AHA_16	50.68400056130449	50.079574556688975	50.079362973300434	49.69807554751756	49.415405376314396	-0.6044260046155117	-0.6046375880040529	-0.9859250137869253	-1.2685951849900903
1290	MyoMet-CMR-071	T2 Global Avg	37.96277284765202	35.88117609733047	35.88149732073302	35.85628808491512	35.8348986123274	-2.081596750321552	-2.0812755269190006	-2.1064847627368977	-2.1278742353246187
1291	MyoMet-CMR-071	T2 Apex Avg	37.32297236764757	28.485680765957536	28.48566195761857	28.458306750921764	28.448158069140664	-8.837291601690037	-8.837310410029001	-8.864665616725809	-8.874814298506909
1292	MyoMet-CMR-071	T2 Midv Avg	37.34508572042946	37.53425170677006	37.534306847306844	37.48892502640299	37.45377481929063	0.18916598634059767	0.1892211268773849	0.143839305973529	0.10868909886116995
1293	MyoMet-CMR-071	T2 Basal Avg	38.64620464118118	38.71294831474811	38.71322162922869	38.697010343455446	38.67934285424741	0.06674367356693267	0.06701698804751288	0.05080570227426762	0.03313821306623055
1294	MyoMet-CMR-071	T2 AHA_1	37.13264691630541	37.28252313978435	37.28251594735555	37.205130665436656	37.138307909556026	0.14987622347894103	0.14986903105013738	0.07248374913124422	0.005660993250614865
1295	MyoMet-CMR-071	T2 AHA_2	38.52496137368894	37.877377280390576	37.877377280390576	37.88082320389715	37.91093641267306	-0.647584093298363	-0.647584093298363	-0.6441381697917876	-0.614024961015879
1296	MyoMet-CMR-071	T2 AHA_3	37.84246365494961	38.2450268755702	38.2450268755702	38.21788097368534	38.20386816364716	0.4025632206205856	0.4025632206205856	0.37541731873572814	0.3614045086975466
1297	MyoMet-CMR-071	T2 AHA_4	39.786744718035166	40.43055135460765	40.43018007619738	40.48912604369174	40.52699913441343	0.643806636572485	0.6434353581622148	0.7023813256565745	0.7402544163782636
1298	MyoMet-CMR-071	T2 AHA_5	41.612601201043475	41.649553519611196	41.64878300511822	41.630856511147606	41.58152250961129	0.036952318567720965	0.036181804074743695	0.01825531010413073	-0.031078691432185224
1299	MyoMet-CMR-071	T2 AHA_6	37.8145348349996	37.29943320556588	37.29944624684551	37.25439979548394	37.19215358245796	-0.5151016294337154	-0.5150885881540859	-0.5601350395156572	-0.6223812525416363
1300	MyoMet-CMR-071	T2 AHA_7	36.92282770296478	37.267829663346795	37.267964448449554	37.113342557643946	36.97609821597576	0.3450019603820138	0.3451367454847727	0.19051485467916507	0.05327051301097896
1301	MyoMet-CMR-071	T2 AHA_8	37.65675662511978	37.99561046848277	37.99561046848277	37.97686765645609	37.995335619176466	0.3388538433629833	0.3388538433629833	0.32011103133631025	0.33857899405668235
1302	MyoMet-CMR-071	T2 AHA_9	37.94952913805724	37.757672877631435	37.757658820171784	37.74709802093479	37.758350065042244	-0.1918562604258014	-0.19187031788545283	-0.202431117122444	-0.19117907301499315
1303	MyoMet-CMR-071	T2 AHA_10	36.61416492924667	36.53245904842941	36.532792167150745	36.480921294453196	36.4399729192652	-0.08170588081726038	-0.08137276209592414	-0.13324363479347312	-0.17419200998146778
1304	MyoMet-CMR-071	T2 AHA_11	37.93344674777174	38.3702232836435	38.3702232836435	38.44268895200958	38.48924081634816	0.4367765358717577	0.4367765358717577	0.509242204237843	0.555794068576418
1305	MyoMet-CMR-071	T2 AHA_12	36.83274575099556	37.031118473338694	37.031118473338694	36.91115166399001	36.77851210780831	0.1983727223431373	0.1983727223431373	0.0784059129944552	-0.05423364318724566
1306	MyoMet-CMR-071	T2 AHA_13	36.804123737541545	29.49849114337166	29.49849114337166	29.484233067072523	29.435137924273214	-7.305632594169886	-7.305632594169886	-7.319890670469022	-7.368985813268331
1307	MyoMet-CMR-071	T2 AHA_14	37.96068850315928	28.29353228919391	28.29345314928601	28.254836048500895	28.29222955488181	-9.667156213965374	-9.667235353873274	-9.705852454658388	-9.668458948277472
1308	MyoMet-CMR-071	T2 AHA_15	37.803261079195735	27.233905183284413	27.233905183284413	27.238353017886546	27.30605193828571	-10.569355895911322	-10.569355895911322	-10.56490806130919	-10.497209140910027
1309	MyoMet-CMR-071	T2 AHA_16	36.99707006041244	28.756842926318235	28.756842926318235	28.6378590427585	28.518175695733838	-8.240227134094205	-8.240227134094205	-8.35921101765394	-8.478894364678602
1310	DZHK_TV_013_Helios	T2 Global Avg	50.45753745264293	50.92722610780496	50.93917934830815	50.62439694414071	50.390901746722626	0.46968865516203095	0.48164189566522	0.16685949149778168	-0.0666357059203051
1311	DZHK_TV_013_Helios	T2 Apex Avg	51.46379760967169	51.25255303382218	51.27014749070965	50.991132250647205	50.78898831514725	-0.21124457584950562	-0.1936501189620401	-0.47266535902448226	-0.6748092945244366
1312	DZHK_TV_013_Helios	T2 Midv Avg	50.984881857695584	51.70300547227944	51.71162602122064	51.46447771341928	51.262335483860696	0.7181236145838596	0.7267441635250549	0.47959585572369434	0.27745362616511215
1313	DZHK_TV_013_Helios	T2 Basal Avg	49.43358123664612	50.06598195352564	50.07726765318366	49.68372728603715	49.404615182332314	0.6324007168795234	0.6436864165375411	0.25014604939102725	-0.0289660543138055
1314	DZHK_TV_013_Helios	T2 AHA_1	48.31437895213738	49.50072280135184	49.576082480508255	49.15109516424257	48.92671007643307	1.1863438492144596	1.261703528370873	0.8367162121051877	0.6123311242956859
1315	DZHK_TV_013_Helios	T2 AHA_2	50.546035469602934	50.00823222451033	50.01265522540059	49.22229656020419	48.62112851643743	-0.5378032450926042	-0.5333802442023412	-1.3237389093987417	-1.9249069531655039
1316	DZHK_TV_013_Helios	T2 AHA_3	50.09948920785931	50.44449400830448	50.45402827845321	50.017066795043355	49.7590823240878	0.34500480044517445	0.35453907059390133	-0.08242241281595142	-0.3404068837715073
1317	DZHK_TV_013_Helios	T2 AHA_4	49.649478723277426	50.810065677438914	50.8060626346892	50.60746104125793	50.40773103949296	1.160586954161488	1.1565839114117722	0.9579823179805018	0.7582523162155326
1318	DZHK_TV_013_Helios	T2 AHA_5	49.77273566413142	50.209127132620814	50.20598373184744	50.06187337482629	49.97782906366039	0.436391468489397	0.433248067716022	0.2891377106948738	0.20509339952896966
1319	DZHK_TV_013_Helios	T2 AHA_6	47.449398719360644	48.922869633632	48.91654221349479	48.504227191998005	48.177934387231424	1.4734709142713527	1.4671434941341488	1.054828472637361	0.72853566787078
1320	DZHK_TV_013_Helios	T2 AHA_7	47.5585138770117	48.1730340596807	48.18731803895515	47.90857818634945	47.63144950929011	0.6145201826690041	0.6288041619434495	0.35006430933775334	0.07293563227840849
1321	DZHK_TV_013_Helios	T2 AHA_8	52.70901575973273	55.51241934667884	55.50962717350761	54.565995258842946	53.61336892963984	2.8034035869461107	2.800611413774881	1.856979499110217	0.904353169907111
1322	DZHK_TV_013_Helios	T2 AHA_9	52.741991945559384	54.23550989088884	54.23769591978929	53.78069793954759	53.47315690274183	1.493517945329458	1.4957039742299045	1.0387059939882093	0.7311649571824432
1323	DZHK_TV_013_Helios	T2 AHA_10	53.88911420248258	52.74632038274428	52.74668509855625	52.91449369094809	53.1350004146128	-1.1427938197383014	-1.1424291039263323	-0.9746205115344893	-0.7541137878697839
1324	DZHK_TV_013_Helios	T2 AHA_11	49.98740969951989	50.956593962899845	51.019344034821145	50.874405215010235	50.827956239648685	0.9691842633799581	1.0319343353012584	0.8869955154903479	0.8405465401287984
1325	DZHK_TV_013_Helios	T2 AHA_12	48.99166658233228	48.99014364017627	48.99460969122151	48.90247624853535	48.8593260787541	-0.0015229421560079004	0.00294310888923377	-0.0891903337969282	-0.1323405035781775
1326	DZHK_TV_013_Helios	T2 AHA_13	46.997394890815805	46.84032142627853	46.84029862213522	46.587584211844195	46.34454774427261	-0.15707346453727666	-0.1570962686805828	-0.40981067897160983	-0.6528471465431949
1327	DZHK_TV_013_Helios	T2 AHA_14	55.885839717815124	58.47826598910533	58.52337875086143	57.844138463819405	57.29997292664829	2.5924262712902078	2.637539033046309	1.9582987460042816	1.4141332088331637
1328	DZHK_TV_013_Helios	T2 AHA_15	55.142247072985874	52.24780864804105	52.2477357134881	52.280614284105354	52.32203233009867	-2.8944384249448234	-2.894511359497777	-2.86163278888052	-2.8202147428872024
1329	DZHK_TV_013_Helios	T2 AHA_16	49.197251132069795	48.91890099237271	48.91752347017272	48.7388635244928	48.61456415355442	-0.278350139697082	-0.279727661897077	-0.45838760757699504	-0.5826869785153761
1330	PSORCOR-063	T2 Global Avg	48.15713186203721	48.16329557722523	48.16555103718787	47.944919050065685	47.81967994905575	0.006163715188016283	0.0084191751506566	-0.21221281197152564	-0.3374519129814644
1331	PSORCOR-063	T2 Apex Avg	47.59139717315226	47.75277267273706	47.76068792710706	47.404310157063136	47.087147817420906	0.1613754995847998	0.16929075395479742	-0.18708701608912293	-0.5042493557313534
1332	PSORCOR-063	T2 Midv Avg	47.899827208771974	48.438329931747745	48.43971012916208	48.14495347083079	47.91586024226573	0.5385027229757711	0.5398829203901059	0.24512626205881816	0.01603303349375551
1333	PSORCOR-063	T2 Basal Avg	48.65185370965673	48.16217991892899	48.16255647806916	48.0653784237351	48.114786522978584	-0.48967379072773554	-0.4892972315875639	-0.5864752859216296	-0.5370671866781436
1334	PSORCOR-063	T2 AHA_1	47.56076026832268	46.78210049256601	46.78218369994851	46.68400466646619	46.65172329387849	-0.7786597757566724	-0.7785765683741701	-0.8767556018564946	-0.9090369744441915
1335	PSORCOR-063	T2 AHA_2	51.82191699592136	51.49226389548068	51.4918603853402	51.648015158960604	51.96840327498277	-0.3296531004406802	-0.33005661058115976	-0.17390183696075923	0.14648627906140632
1336	PSORCOR-063	T2 AHA_3	50.901941385013025	50.58092853035973	50.57922705935036	50.07916656968405	49.81426990559195	-0.3210128546532971	-0.3227143256626661	-0.8227748153289767	-1.0876714794210756
1337	PSORCOR-063	T2 AHA_4	48.9162834461799	48.07598625338785	48.07768760871072	48.06791025910358	48.327557119286894	-0.8402971927920433	-0.8385958374691782	-0.8483731870763194	-0.5887263268930027
1338	PSORCOR-063	T2 AHA_5	45.953307352670286	45.76928471489383	45.769697535648874	45.752229403422945	45.78028358957138	-0.184022637776458	-0.18360981702141288	-0.2010779492473418	-0.17302376309890377
1339	PSORCOR-063	T2 AHA_6	44.682952093627435	44.139432276576585	44.139432276576585	44.04026575430614	43.9787511041045	-0.54351981705085	-0.54351981705085	-0.642686339321294	-0.7042009895229384
1340	PSORCOR-063	T2 AHA_7	45.48700017512634	46.19362303912825	46.193025525507466	45.89228874748732	45.64555941509505	0.7066228640019077	0.7060253503811253	0.4052885723609805	0.15855923996871013
1341	PSORCOR-063	T2 AHA_8	49.521678049771666	48.987311747510304	48.987311747510304	48.50543844764141	48.094975701997704	-0.5343663022613612	-0.5343663022613612	-1.0162396021302555	-1.4267023477739613
1342	PSORCOR-063	T2 AHA_9	51.0181972628256	50.973696066430094	50.973917009016766	50.47529072782705	50.05807980149749	-0.0445011963955082	-0.04428025380883582	-0.5429065349985507	-0.9601174613281103
1343	PSORCOR-063	T2 AHA_10	52.82561336381946	53.15988823847159	53.16015205012296	52.96514018710307	52.843397676688674	0.3342748746521309	0.33453868630350314	0.1395268232836102	0.017784312869217445
1344	PSORCOR-063	T2 AHA_11	45.50043872562055	46.07290004159925	46.08781389006579	46.189199236300304	46.427216016591316	0.5724613159786998	0.5873751644452412	0.6887605106797565	0.9267772909707688
1345	PSORCOR-063	T2 AHA_12	44.952022725805236	45.49695996447719	45.497042438684	45.097363130565	44.73310944515942	0.544937238671956	0.5450197128787622	0.1453404047597644	-0.21891328064581472
1346	PSORCOR-063	T2 AHA_13	45.02126242940092	44.61069714758261	44.632992897810325	44.25734761740435	43.950377259551885	-0.4105652818183074	-0.38826953159059485	-0.7639148119965711	-1.070885169849035
1347	PSORCOR-063	T2 AHA_14	51.540642090278745	51.341097883177596	51.34713818748595	50.921190874006285	50.54514621326153	-0.19954420710114817	-0.1935039027927914	-0.6194512162724592	-0.9954958770172126
1348	PSORCOR-063	T2 AHA_15	49.4646465741439	49.783098238160555	49.788060460573924	49.48694529398703	49.247116048598464	0.31845166401665637	0.3234138864300249	0.022298719843128367	-0.21753052554543473
1349	PSORCOR-063	T2 AHA_16	45.24057775537081	45.423402428979266	45.43553023550003	45.08985726380023	44.75055382946797	0.182824673608458	0.19495248012922417	-0.1507204915705742	-0.4900239259028396
1350	M2GS42	T2 Global Avg	50.86911151222548	50.65933283334131	50.68109080999997	50.01577360502157	49.49446207296909	-0.20977867888417023	-0.18802070222550782	-0.8533379072039082	-1.3746494392563875
1351	M2GS42	T2 Apex Avg	51.662995100678856	51.130060805033295	51.138577842841364	50.67265732333242	50.256477122598454	-0.5329342956455605	-0.5244172578374915	-0.9903377773464328	-1.4065179780804016
1352	M2GS42	T2 Midv Avg	51.13607234411512	50.302451360373574	50.3348325273548	49.70213839189147	49.21924069091232	-0.8336209837415467	-0.8012398167603223	-1.4339339522236543	-1.9168316532027987
1353	M2GS42	T2 Basal Avg	50.12327770420819	50.66705025631992	50.68837040731505	49.863154215500884	49.238790708935475	0.5437725521117258	0.5650927031068562	-0.2601234887073076	-0.8844869952727166
1354	M2GS42	T2 AHA_1	49.34232573722445	49.358514960834135	49.36048864070909	48.943845793512274	48.55632482305811	0.01618922360968611	0.018162903484643778	-0.3984799437121751	-0.7860009141663369
1355	M2GS42	T2 AHA_2	51.68552191235027	50.75265835206636	50.78464964467121	49.68353031544139	49.113668049816894	-0.9328635602839057	-0.9008722676790555	-2.00199159690888	-2.5718538625333736
1356	M2GS42	T2 AHA_3	47.92829433618011	49.4800572059241	49.503832105165905	48.57968332563562	47.944262446654875	1.551762869743989	1.5755377689857966	0.651388989455512	0.015968110474766206
1357	M2GS42	T2 AHA_4	48.43643186856599	48.12402084225255	48.212179458006666	47.33624403099663	46.61018763472905	-0.3124110263134412	-0.22425241055932332	-1.100187837569358	-1.8262442338369382
1358	M2GS42	T2 AHA_5	51.75243826208015	51.68505408520004	51.68909872996719	50.95250366424535	50.31166368600687	-0.06738417688010401	-0.06333953211295551	-0.7999345978347989	-1.4407745760732809
1359	M2GS42	T2 AHA_6	52.29635769896838	55.21153938939989	55.19775509115151	54.314386905799836	53.46515162635256	2.9151816904315098	2.901397392183128	2.018029206831457	1.1687939273841792
1360	M2GS42	T2 AHA_7	53.16225922100578	50.21649037764511	50.2180961923714	49.59549225263834	49.04786316259793	-2.945768843360675	-2.944163028634385	-3.566766968367446	-4.114396058407856
1361	M2GS42	T2 AHA_8	53.25301886258987	52.950989372320564	53.08582426019467	51.756782130522254	50.7389640270806	-0.30202949026930526	-0.1671946023951989	-1.496236732067615	-2.5140548355092704
1362	M2GS42	T2 AHA_9	49.623589310486594	49.685795091541124	49.706201629868865	49.265396414463055	49.090752903836645	0.06220578105453001	0.08261231938227098	-0.35819289602353876	-0.5328364066499489
1363	M2GS42	T2 AHA_10	48.712321750092634	49.419644486022186	49.4324030161299	48.94663123080615	48.573909642101206	0.7073227359295515	0.7200812660372691	0.2343094807135131	-0.138412107991428
1364	M2GS42	T2 AHA_11	51.32365957957214	50.54009482373746	50.557347677398944	49.94311645605224	49.32657839089356	-0.783564755834675	-0.766311902173193	-1.3805431235198995	-1.9970811886785782
1365	M2GS42	T2 AHA_12	51.45694807636944	49.16652188235173	49.16773956897173	48.82927074792171	48.592485143686915	-2.290426194017712	-2.28920850739771	-2.6276773284477315	-2.864462932682528
1366	M2GS42	T2 AHA_13	53.57994403801524	51.88441281235821	51.885944650612444	51.53744765336106	51.237710231519415	-1.6955312256570352	-1.6939993874027977	-2.0424963846541786	-2.342233806495827
1367	M2GS42	T2 AHA_14	53.527557120605174	53.20419045468614	53.21275985706083	52.68256290559811	52.2607318548774	-0.32336666591903196	-0.31479726354434234	-0.8449942150070626	-1.2668252657277748
1368	M2GS42	T2 AHA_15	49.97218723389712	50.25270578909864	50.27879053308665	49.70333306047717	49.12902509481977	0.2805185552015246	0.30660329918953266	-0.2688541734199461	-0.84316213907735
1369	M2GS42	T2 AHA_16	49.89483919587152	49.447120172737996	49.44920212361801	49.01177743414677	48.61405547670782	-0.44771902313352285	-0.44563707225351123	-0.8830617617247469	-1.2807837191637006
1370	Fulu_CMR_retro-083	T2 Global Avg	55.30809625536706	56.191627155918134	56.20164531405941	55.720355225596954	55.31899889440697	0.8835309005510723	0.8935490586923507	0.41225897022989244	0.010902639039905182
1371	Fulu_CMR_retro-083	T2 Apex Avg	57.022184369208354	55.922771024896946	55.93165878244456	55.60556977342695	55.32228275152386	-1.099413344311408	-1.0905255867637962	-1.4166145957814038	-1.699901617684496
1372	Fulu_CMR_retro-083	T2 Midv Avg	55.13032716345091	56.370009143627165	56.37832724911224	55.93652509595656	55.584482385075994	1.2396819801762575	1.2480000856613316	0.8061979325056541	0.45415522162508637
1373	Fulu_CMR_retro-083	T2 Basal Avg	54.31756457667079	56.20945287379091	56.2214672471092	55.59605904481738	55.06691196305356	1.8918882971201185	1.9039026704384128	1.2784944681465902	0.7493473863827731
1374	Fulu_CMR_retro-083	T2 AHA_1	48.89166294430687	50.567238092831175	50.57476001682943	49.96716435833146	49.35460385696933	1.6755751485243024	1.683097072522557	1.0755014140245862	0.46294091266245374
1375	Fulu_CMR_retro-083	T2 AHA_2	52.710675643207985	53.88139673656418	53.935756251576585	53.256044137995865	52.76991786534979	1.1707210933561925	1.2250806083686	0.5453684947878799	0.059242222141804746
1376	Fulu_CMR_retro-083	T2 AHA_3	58.83744715680118	60.01422287220737	60.018005471155476	59.4851271100793	59.0281087953208	1.1767757154061869	1.1805583143542933	0.6476799532781143	0.19066163851961448
1377	Fulu_CMR_retro-083	T2 AHA_4	54.40688783480574	56.72534853586708	56.73993226788868	55.6686641606882	54.965070480932475	2.3184607010613405	2.3330444330829465	1.2617763258824652	0.5581826461267383
1378	Fulu_CMR_retro-083	T2 AHA_5	56.61465832601871	61.15264004693055	61.15807758121081	60.15590965957307	59.17684334799432	4.537981720911837	4.543419255192099	3.5412513335543565	2.5621850219756084
1379	Fulu_CMR_retro-083	T2 AHA_6	54.962223504187364	55.4641685289595	55.45623586605691	55.399568014572274	55.35100779542095	0.5019450247721338	0.4940123618695438	0.43734451038491073	0.38878429123358416
1380	Fulu_CMR_retro-083	T2 AHA_7	47.341222350134935	51.30274548787004	51.31052987744991	50.78732004906775	50.352395649041014	3.9615231377351066	3.9693075273149745	3.4460976989328174	3.0111732989060798
1381	Fulu_CMR_retro-083	T2 AHA_8	54.71852836749592	56.90528392927463	56.93907330689558	56.515085273266756	56.0581051142728	2.1867555617787104	2.220544939399659	1.796556905770835	1.3395767467768778
1382	Fulu_CMR_retro-083	T2 AHA_9	60.72886736010928	61.68498730684254	61.64371355904554	61.502469001927025	61.362140839926305	0.95611994673326	0.9148461989362602	0.7736016418177485	0.6332734798170279
1383	Fulu_CMR_retro-083	T2 AHA_10	55.05336748683306	56.88273668847741	56.92476934277999	56.3429262420489	55.98917712648389	1.8293692016443472	1.871401855946928	1.289558755215836	0.9358096396508273
1384	Fulu_CMR_retro-083	T2 AHA_11	55.79910263757038	55.91484196513483	55.92753194485597	55.040758453580764	54.40961381593542	0.11573932756445515	0.1284293072855931	-0.7583441839896139	-1.3894888216349557
1385	Fulu_CMR_retro-083	T2 AHA_12	54.73578407327027	54.43733489692488	54.43439707460832	54.29272573028185	54.164017733874104	-0.29844917634538604	-0.30138699866194685	-0.4430583429884152	-0.571766339396163
1386	Fulu_CMR_retro-083	T2 AHA_13	56.91138770248162	52.340950669439806	52.33697586817889	52.302331416487704	52.21272626062765	-4.570437033041813	-4.57441183430273	-4.6090562859939155	-4.698661441853972
1387	Fulu_CMR_retro-083	T2 AHA_14	59.02935883940125	60.76990095655169	60.808603023052235	60.00021554453883	59.427449831600036	1.74054211715044	1.779244183650988	0.9708567051375852	0.39809099219878874
1388	Fulu_CMR_retro-083	T2 AHA_15	57.12956989146455	58.93350480637618	58.938016110111555	58.520726831916605	58.146661293524375	1.803934914911629	1.8084462186470063	1.3911569404520563	1.017091402059826
1389	Fulu_CMR_retro-083	T2 AHA_16	55.753900186327044	54.20715549889523	54.212452919716306	53.93369422244752	53.66112359988448	-1.5467446874318114	-1.5414472666107386	-1.8202059638795234	-2.092776586442561
1390	DZHK_TV_011_HELIOS	T2 Global Avg	50.94310149103604	50.987732497431054	50.991659667357226	50.81103839016417	50.71515026855099	0.04463100639501505	0.04855817632118686	-0.1320631008718678	-0.2279512224850464
1391	DZHK_TV_011_HELIOS	T2 Apex Avg	50.64186239956611	50.92922427569848	50.939410353136694	50.61094828367438	50.35424778314253	0.28736187613237263	0.29754795357058583	-0.030914115891725658	-0.2876146164235749
1392	DZHK_TV_011_HELIOS	T2 Midv Avg	51.218939068765614	51.0946609932423	51.100116698972876	50.914017558704096	50.825345562197406	-0.12427807552331416	-0.11882236979273841	-0.3049215100615186	-0.3935935065682088
1393	DZHK_TV_011_HELIOS	T2 Basal Avg	50.922817282438395	50.94300935078787	50.94212191850357	50.85271260937341	50.846151590068516	0.020192068349473402	0.019304636065172076	-0.07010467306498214	-0.07666569236987897
1394	DZHK_TV_011_HELIOS	T2 AHA_1	50.214214031301054	50.06523072496129	50.06638838585743	49.87241109243662	49.72214242306633	-0.14898330633976542	-0.14782564544362486	-0.3418029388644328	-0.49207160823472407
1395	DZHK_TV_011_HELIOS	T2 AHA_2	52.88145931706434	52.42502809840167	52.41740915134061	52.40923124711472	52.65342383946801	-0.4564312186626722	-0.4640501657237337	-0.4722280699496224	-0.22803547759632892
1396	DZHK_TV_011_HELIOS	T2 AHA_3	53.57493307371917	53.507420290009684	53.50703303836977	53.638978558269564	53.894845971179805	-0.0675127837094891	-0.06790003534940325	0.06404548455039105	0.31991289746063245
1397	DZHK_TV_011_HELIOS	T2 AHA_4	50.54861273753044	50.40116294227485	50.40798178007887	50.51227648926995	50.649653691416795	-0.14744979525558932	-0.14063095745157028	-0.03633624826048987	0.10104095388635415
1398	DZHK_TV_011_HELIOS	T2 AHA_5	48.575610528228026	50.08900990434614	50.09039593758311	49.6860528527108	49.322151366697064	1.513399376118116	1.5147854093550848	1.1104423244827757	0.7465408384690377
1399	DZHK_TV_011_HELIOS	T2 AHA_6	48.085091814295325	48.191789991578254	48.19130318747856	47.95381371276617	47.69060257589294	0.10669817728292941	0.10621137318323548	-0.13127810152915487	-0.3944892384023859
1400	DZHK_TV_011_HELIOS	T2 AHA_7	49.216206034969325	48.429955096227324	48.42738243649949	48.26752270989895	48.127200692364745	-0.7862509387420005	-0.7888235984698326	-0.9486833250703768	-1.0890053426045796
1401	DZHK_TV_011_HELIOS	T2 AHA_8	53.061980220235	53.4226116722677	53.41807466483781	53.00634161253997	52.669349167133554	0.360631452032699	0.35609444460281026	-0.05563860769503037	-0.3926310531014465
1402	DZHK_TV_011_HELIOS	T2 AHA_9	55.20552678299046	54.540382381864745	54.5495001785704	54.34879324584893	54.356035332009625	-0.6651444011257155	-0.6560266044200631	-0.8567335371415297	-0.8494914509808353
1403	DZHK_TV_011_HELIOS	T2 AHA_10	51.97112495022702	51.72647476735115	51.751092699124406	51.75380952044642	51.84390685210921	-0.2446501828758727	-0.22003225110261582	-0.21731542978060503	-0.12721809811781526
1404	DZHK_TV_011_HELIOS	T2 AHA_11	48.32035632660604	48.70078322010963	48.701241401348675	48.365495872202445	48.14986263126383	0.38042689350358927	0.3808850747426362	0.045139545596406094	-0.17049369534220915
1405	DZHK_TV_011_HELIOS	T2 AHA_12	49.80542661415672	49.15208677760441	49.15238081197537	49.16308565283446	49.203180843379414	-0.6533398365523126	-0.653045802181353	-0.6423409613222617	-0.6022457707773086
1406	DZHK_TV_011_HELIOS	T2 AHA_13	48.141429256775524	48.384307027184434	48.384590877252094	48.144840448996554	47.947693842803446	0.24287777040891	0.2431616204765703	0.003411192221030035	-0.19373541397207816
1407	DZHK_TV_011_HELIOS	T2 AHA_14	54.156852092224305	55.45985090971655	55.46379181277149	54.91311734252285	54.42479639732406	1.302998817492245	1.3069397205471844	0.7562652502985472	0.2679443050997534
1408	DZHK_TV_011_HELIOS	T2 AHA_15	52.01404417868829	51.38363117579222	51.41966433037273	50.82842618314331	50.42376366272424	-0.6304130028960699	-0.5943798483155547	-1.1856179955449804	-1.5902805159640465
1409	DZHK_TV_011_HELIOS	T2 AHA_16	49.56056457311718	49.44267026254025	49.44408937169565	49.40115399232614	49.36396996099223	-0.11789431057693633	-0.11647520142153667	-0.15941058079104664	-0.19659461212495444
1410	MyoMet-CMR-055	T2 Global Avg	46.92480148935088	46.91551726787175	46.91590779226751	46.7845886473953	46.69054682872636	-0.009284221479127552	-0.008893697083365737	-0.1402128419555737	-0.23425466062451505
1411	MyoMet-CMR-055	T2 Apex Avg	47.516922565544256	47.21782714162915	47.218412752321605	47.0873293332904	47.00686810673537	-0.29909542391510513	-0.29850981322265113	-0.4295932322538576	-0.510054458808888
1412	MyoMet-CMR-055	T2 Midv Avg	46.565211124491576	46.604445692475416	46.60481628740191	46.51567169922486	46.481557306875466	0.03923456798383995	0.039605162910334	-0.0495394252667154	-0.0836538176161099
1413	MyoMet-CMR-055	T2 Basal Avg	46.868629129461155	46.98267532859439	46.98294585042256	46.819621149705604	46.672388914518464	0.11404619913323444	0.11431672096140488	-0.049007979755550934	-0.19624021494269073
1414	MyoMet-CMR-055	T2 AHA_1	45.52412498344126	45.408896527351786	45.40920235628983	45.40243431246899	45.38826075595643	-0.11522845608947563	-0.11492262715142942	-0.12169067097227071	-0.13586422748483074
1415	MyoMet-CMR-055	T2 AHA_2	45.674505459193185	45.394523004595676	45.39452410716776	45.353387962844295	45.333796994247244	-0.2799824545975085	-0.2799813520254233	-0.3211174963488901	-0.34070846494594065
1416	MyoMet-CMR-055	T2 AHA_3	48.63979053147891	49.01603810034045	49.01603810034045	48.77407602016699	48.432283804371544	0.37624756886154387	0.37624756886154387	0.13428548868807866	-0.20750672710736495
1417	MyoMet-CMR-055	T2 AHA_4	50.05808666065697	49.664509863778605	49.664509863778605	49.50415997159153	49.49240573582182	-0.39357679687836367	-0.39357679687836367	-0.5539266890654417	-0.5656809248351493
1418	MyoMet-CMR-055	T2 AHA_5	46.274674346155045	46.97264850165824	46.97460965406854	46.575129868969384	46.300831712373366	0.6979741555031964	0.699935307913492	0.30045552281433885	0.026157366218320988
1419	MyoMet-CMR-055	T2 AHA_6	43.55805169544608	44.947290626461324	44.947239055987694	44.74335585741968	44.501617619942444	1.3892389310152424	1.3891873605416123	1.1853041619735976	0.9435659244963617
1420	MyoMet-CMR-055	T2 AHA_7	44.514317936172944	44.69233977147187	44.69292425024737	44.585965145671764	44.491150693232406	0.178021835298928	0.17860631407442895	0.07164720949882053	-0.023167242940537847
1421	MyoMet-CMR-055	T2 AHA_8	47.72437522541595	46.44365703606219	46.44369475545106	46.24104202022294	46.155645298138445	-1.280718189353756	-1.280680469964885	-1.4833332051930057	-1.5687299272775022
1422	MyoMet-CMR-055	T2 AHA_9	48.624809695695646	50.0391444307853	50.039362486196	49.9418018086832	49.953349648146315	1.4143347350896533	1.4145527905003519	1.3169921129875561	1.3285399524506687
1423	MyoMet-CMR-055	T2 AHA_10	47.319214942334604	47.54350760351063	47.54308317959728	47.59697700443214	47.642561422417295	0.22429266117602964	0.22386823726267835	0.27776206209753695	0.32334648008269085
1424	MyoMet-CMR-055	T2 AHA_11	45.505258860512114	45.1099431725174	45.11118465328542	44.9546997899366	44.835590881315035	-0.3953156879947173	-0.3940742072266943	-0.5505590705755168	-0.6696679791970794
1425	MyoMet-CMR-055	T2 AHA_12	45.13649786977169	44.958657614160586	44.96208520399608	44.90949123310604	44.961347617019676	-0.17784025561110184	-0.17441266577560555	-0.22700663666564935	-0.17515025275201168
1426	MyoMet-CMR-055	T2 AHA_13	46.622774971466384	46.03050219102351	46.02999130804451	45.876773250058775	45.73397665541729	-0.592272780442876	-0.5927836634218764	-0.7460017214076089	-0.8887983160490975
1427	MyoMet-CMR-055	T2 AHA_14	47.65552617255952	46.80268363285086	46.80852340311895	46.52883855625383	46.393792997203384	-0.8528425397086608	-0.8470027694405715	-1.1266876163056878	-1.2617331753561345
1428	MyoMet-CMR-055	T2 AHA_15	50.57272443696044	49.84346983757507	49.843374427956675	49.82078913055826	49.88291519788991	-0.7292545993853707	-0.7293500090037668	-0.7519353064021814	-0.6898092390705344
1429	MyoMet-CMR-055	T2 AHA_16	44.46677524975417	46.038976437007854	46.03870075440314	45.920215222076955	45.79766315644943	1.5722011872536825	1.5719255046489664	1.4534399723227835	1.33088790669526
1430	M2GS03	T2 Global Avg	53.43382144321309	53.593930737340486	53.59726235105902	53.271261840098745	53.031175668439744	0.16010929412739472	0.16344090784593135	-0.16255960311434592	-0.4026457747733474
1431	M2GS03	T2 Apex Avg	53.51430513864562	54.687241120486796	54.6943930604783	54.24350924114852	53.910537846365926	1.172935981841178	1.1800879218326799	0.729204102502905	0.3962327077203085
1432	M2GS03	T2 Midv Avg	53.392483808231965	52.87133678764056	52.87202912078426	52.62501544223206	52.446367563571606	-0.5211470205914068	-0.5204546874477032	-0.7674683659999033	-0.9461162446603595
1433	M2GS03	T2 AHA_1
1434	M2GS03	T2 AHA_2
1435	M2GS03	T2 AHA_3
1436	M2GS03	T2 AHA_4
1437	M2GS03	T2 AHA_5
1438	M2GS03	T2 AHA_6
1439	M2GS03	T2 AHA_7
1440	M2GS03	T2 AHA_8
1441	M2GS03	T2 AHA_9
1442	M2GS03	T2 AHA_10
1443	M2GS03	T2 AHA_11
1444	M2GS03	T2 AHA_12
1445	M2GS03	T2 AHA_13
1446	M2GS03	T2 AHA_14
1447	M2GS03	T2 AHA_15
1448	M2GS03	T2 AHA_16
1449	MyoMet-CMR017G	T2 Global Avg	48.76739177565785	49.1535552042021	49.16459347004314	48.912229515144155	48.742379137847685	0.38616342854425056	0.39720169438528785	0.14483773948630585	-0.02501263781016405
1450	MyoMet-CMR017G	T2 Apex Avg	47.34333475095922	48.141325074399326	48.15021567847196	47.80647117468545	47.51062639692669	0.7979903234401036	0.8068809275127364	0.4631364237262261	0.1672916459674667
1451	MyoMet-CMR017G	T2 Midv Avg	49.855950092470295	49.89624460077329	49.90537081651261	49.65730500020459	49.49253744571328	0.04029450830299197	0.04942072404231368	-0.19864509226570704	-0.3634126467570127
1452	MyoMet-CMR017G	T2 Basal Avg	48.74775673647951	49.19060433962266	49.20474212590928	49.00643938378849	48.914001745936226	0.4428476031431501	0.45698538942976796	0.25868264730898005	0.16624500945671628
1453	MyoMet-CMR017G	T2 AHA_1	47.99626803892449	48.388391816356034	48.422430389119896	47.93819429875301	47.621593580365165	0.3921237774315429	0.4261623501954048	-0.058073740171479926	-0.37467445855932624
1454	MyoMet-CMR017G	T2 AHA_2	48.30748504933185	49.27338958058278	49.29364583723595	48.78434487014692	48.26214488111212	0.9659045312509278	0.9861607879040974	0.47685982081506495	-0.04534016821973097
1455	MyoMet-CMR017G	T2 AHA_3	51.18673023738651	52.14646511737926	52.153919811377406	52.102842738562224	52.18573387952348	0.9597348799927445	0.9671895739908933	0.9161125011757107	0.9990036421369695
1456	MyoMet-CMR017G	T2 AHA_4	49.139933174297184	48.52531502876561	48.525029727259515	48.672961637083	48.859300220830924	-0.6146181455315727	-0.6149034470376691	-0.46697153721418516	-0.2806329534662595
1457	MyoMet-CMR017G	T2 AHA_5	46.955440808765594	47.288396854492916	47.30095413405735	46.967884462957585	46.87338457135069	0.33295604572732174	0.3455133252917548	0.01244365419199056	-0.08205623741490342
1458	MyoMet-CMR017G	T2 AHA_6	48.01530813126715	48.6150579707885	48.6260377014022	48.5462252270799	48.56810444633482	0.5997498395213512	0.6107295701350495	0.5309170958127538	0.552796315067674
1459	MyoMet-CMR017G	T2 AHA_7	45.475724511399555	47.692306496923855	47.73083052810043	46.982608301785305	46.405001096269324	2.2165819855243	2.2551060167008714	1.50688379038575	0.9292765848697684
1460	MyoMet-CMR017G	T2 AHA_8	51.671926459028704	51.86286605284503	51.876355957254376	51.36189424334921	50.98507951447885	0.1909395938163243	0.20442949822567158	-0.3100322156794917	-0.6868469445498562
1461	MyoMet-CMR017G	T2 AHA_9	53.59456921113112	53.18684898302999	53.18581503231143	53.012787409162385	52.93594628994092	-0.40772022810113384	-0.40875417881969156	-0.581781801968738	-0.6586229211902008
1462	MyoMet-CMR017G	T2 AHA_10	49.25057520323645	48.51261101874688	48.51492429173846	48.52245678282202	48.56274977293784	-0.7379641844895701	-0.7356509114979914	-0.7281184204144324	-0.6878254302986093
1463	MyoMet-CMR017G	T2 AHA_11	47.21056658069363	47.8101856086163	47.815630071566176	47.64942992407864	47.54657320133708	0.599619027922671	0.6050634908725456	0.4388633433850089	0.33600662064345244
1464	MyoMet-CMR017G	T2 AHA_12	49.900659605992374	49.51898031088289	49.525200662450146	49.5632571125978	49.62757239365615	-0.3816792951094854	-0.37545894354222753	-0.3374024933945705	-0.2730872123362218
1465	MyoMet-CMR017G	T2 AHA_13	45.017029280664296	46.37175854226463	46.376189306854045	45.952535937430895	45.58660518719609	1.3547292616003332	1.3591600261897483	0.9355066567665986	0.5695759065317958
1466	MyoMet-CMR017G	T2 AHA_14	49.42555223916122	51.117004191685304	51.12025023361983	50.60593336933336	50.08412215967399	1.6914519525240834	1.6946979944586076	1.1803811301721367	0.6585699205127682
1467	MyoMet-CMR017G	T2 AHA_15	47.71621269509865	46.81019525630604	46.825958067227866	46.53181280544382	46.325439275015285	-0.9060174387926097	-0.8902546278707817	-1.1843998896548271	-1.390773420083363
1468	MyoMet-CMR017G	T2 AHA_16	47.1949096286458	48.31173863652192	48.324127811328765	48.15151622911604	48.039878886987836	1.1168290078761203	1.129218182682962	0.9566066004702378	0.844969258342033
1469	PPC1-020	T2 Global Avg	47.44830649613367	48.010197401611194	48.00992662216534	47.758428662850655	47.59104462414527	0.5618909054775258	0.56162012603167	0.31012216671698667	0.1427381280116009
1470	PPC1-020	T2 Apex Avg	47.42292443755595	48.20187485266529	48.199620118794684	47.84464871433175	47.573061227922096	0.7789504151093425	0.7766956812387349	0.42172427677579805	0.15013679036614747
1471	PPC1-020	T2 Midv Avg	46.80266263986449	47.40460812108461	47.40823218194485	47.18643872365098	47.02004766114849	0.6019454812201204	0.6055695420803602	0.3837760837864934	0.21738502128400228
1472	PPC1-020	T2 Basal Avg	47.9051058387445	48.366996613562144	48.36470421485446	48.14533119005028	48.031050373739774	0.46189077481764684	0.459598376109966	0.2402253513057815	0.12594453499527702
1473	PPC1-020	T2 AHA_1	45.101976721397605	45.493184588405235	45.49037974600108	45.22004965093323	44.97021641313094	0.3912078670076298	0.38840302460347687	0.11807292953562154	-0.13176030826666363
1474	PPC1-020	T2 AHA_2	46.948946532502774	47.62130862450597	47.624184349771426	47.10803336653222	46.81639671878841	0.6723620920031976	0.675237817268652	0.1590868340294449	-0.13254981371436259
1475	PPC1-020	T2 AHA_3	49.48410640717922	50.94205805826314	50.940098441602544	50.44895897037561	50.22097138884624	1.457951651083924	1.4559920344233248	0.9648525631963878	0.7368649816670185
1476	PPC1-020	T2 AHA_4	49.787784085033486	49.573073180543965	49.57083604823451	49.79234370278995	50.02678595823755	-0.21471090448952168	-0.2169480367989749	0.004559617756463297	0.2390018732040602
1477	PPC1-020	T2 AHA_5	47.99765333663862	48.212626880249715	48.216489927756044	48.11605289531901	48.05645880076452	0.21497354361109444	0.21883659111742304	0.11839955868038743	0.05880546412589638
1478	PPC1-020	T2 AHA_6	46.40322029900578	46.753792384836004	46.75708230230549	46.59117936152537	46.44806041054429	0.3505720858302226	0.3538620032997102	0.18795906251958883	0.04484011153850531
1479	PPC1-020	T2 AHA_7	47.50510794663528	48.263861444837	48.29712686069796	47.71856422016419	47.27243556961933	0.7587534982017203	0.7920189140626803	0.21345627352891228	-0.23267237701594468
1480	PPC1-020	T2 AHA_8	48.643989011387276	49.990053187326666	49.99092942968027	49.638038624306034	49.26355390952077	1.3460641759393894	1.346940418292995	0.9940496129187579	0.6195648981334969
1481	PPC1-020	T2 AHA_9	47.30674481420162	48.395063742202254	48.39407128780964	48.02486593210006	47.81240376215004	1.088318928000632	1.087326473608016	0.7181211178984412	0.5056589479484188
1482	PPC1-020	T2 AHA_10	45.52691883553156	45.402112920178666	45.39580098366406	45.29140583912854	45.19161251536729	-0.1248059153528942	-0.1311178518675007	-0.23551299640302403	-0.3353063201642712
1483	PPC1-020	T2 AHA_11	45.22923424429965	45.27311642014199	45.283424018207405	45.28862718653894	45.37099872813749	0.04388217584234155	0.054189773907758365	0.05939294223929181	0.14176448383783935
1484	PPC1-020	T2 AHA_12	46.838917949082045	47.41936524000627	47.41724234854416	47.39423202159311	47.37461553521636	0.5804472909242264	0.5783243994621117	0.5553140725110666	0.5356975861343116
1485	PPC1-020	T2 AHA_13	50.06341973624525	50.09888246876156	50.100205169121374	49.94291322286869	49.82779620282332	0.03546273251630794	0.03678543287612257	-0.12050651337656149	-0.2356235334219292
1486	PPC1-020	T2 AHA_14	48.613704442729215	49.195787169579	49.20821709701407	48.35907757014166	47.771516991771875	0.5820827268497837	0.5945126542848556	-0.2546268725875578	-0.8421874509573399
1487	PPC1-020	T2 AHA_15	47.01608503675706	47.859925226878	47.85373422360715	47.53247122493347	47.202694343183246	0.843840190120936	0.8376491868500864	0.5163861881764049	0.18660930642618467
1488	PPC1-020	T2 AHA_16	44.564863413339424	45.895291283444706	45.883837607177554	45.77760432763809	45.68526035495872	1.3304278701052823	1.3189741938381303	1.2127409142986636	1.1203969416192976
1489	PSORCOR-027	T2 Global Avg	46.80010099911412	46.706788723335194	46.71495881621863	46.36307766331083	46.10523499293356	-0.09331227577892776	-0.08514218289548836	-0.4370233358032891	-0.6948660061805612
1490	PSORCOR-027	T2 Apex Avg	48.02835330210154	47.84326763506843	47.85355422580169	47.47323654874092	47.219926527938526	-0.18508566703311402	-0.17479907629985547	-0.5551167533606218	-0.8084267741630171
1491	PSORCOR-027	T2 Midv Avg	45.54281310911759	45.80339088810445	45.812098974434534	45.48782868618115	45.23077429350826	0.26057777898686396	0.2692858653169452	-0.05498442293643535	-0.312038815609327
1492	PSORCOR-027	T2 Basal Avg	46.95112915108866	46.65614482702606	46.662574726855546	46.30867958007837	46.04821834361234	-0.29498432406259667	-0.2885544242331122	-0.6424495710102889	-0.9029108074763172
1493	PSORCOR-027	T2 AHA_1	44.6132838384173	44.770613596642725	44.783841552236765	44.419316406068006	44.144766899781956	0.15732975822542272	0.17055771381946272	-0.1939674323492966	-0.4685169386353465
1494	PSORCOR-027	T2 AHA_2	46.83703031429469	47.277472833009824	47.27929207701226	46.8156356026202	46.37834387441532	0.4404425187151375	0.4422617627175711	-0.02139471167448903	-0.4586864398793651
1495	PSORCOR-027	T2 AHA_3	45.82016802361787	46.20427344785877	46.205123771086015	45.95014757680396	45.79892318040647	0.3841054242409001	0.38495574746814754	0.12997955318608945	-0.021244843211398745
1496	PSORCOR-027	T2 AHA_4	49.431059426293345	48.557032650728424	48.55854720005414	48.3802110498515	48.25034111348327	-0.8740267755649214	-0.872512226239202	-1.0508483764418415	-1.1807183128100718
1497	PSORCOR-027	T2 AHA_5	47.10603200927855	46.70043511446677	46.710268641927385	46.2419456053036	45.945970355954046	-0.4055968948117794	-0.39576336735116513	-0.8640864039749516	-1.1600616533245045
1498	PSORCOR-027	T2 AHA_6	47.843952006143624	46.2842071492707	46.289372581876385	45.86604118903674	45.543726471616075	-1.5597448568729249	-1.5545794242672386	-1.9779108171068813	-2.3002255345275486
1499	PSORCOR-027	T2 AHA_7	42.7038697985178	43.3393680621532	43.349983916780076	43.02197661241059	42.685039695076945	0.6354982636353981	0.6461141182622754	0.31810681389278983	-0.01883010344085534
1500	PSORCOR-027	T2 AHA_8	45.1869729794199	45.4558411377786	45.480792297626095	45.05034932411991	44.808042838929005	0.2688681583586998	0.29381931820619656	-0.1366236552999922	-0.378930140490894
1501	PSORCOR-027	T2 AHA_9	47.832382757932464	47.76649290536641	47.76836505775406	47.36067250245932	47.06665806495067	-0.06588985256605184	-0.06401770017840391	-0.47171025547314116	-0.7657246929817916
1502	PSORCOR-027	T2 AHA_10	46.91098733223384	47.16894471282335	47.19055204101946	46.90732685603358	46.6524285616373	0.25795738058950946	0.279564708785621	-0.003660476200259666	-0.25855877059653665
1503	PSORCOR-027	T2 AHA_11	46.26022586804999	46.500422248430375	46.49455325050107	46.30453356259199	46.1188291906316	0.24019638038038238	0.23432738245107743	0.0443076945419989	-0.1413966774183919
1504	PSORCOR-027	T2 AHA_12	43.822325477819255	44.00499116414058	44.00548896191781	43.69746071536293	43.45315359380176	0.18266568632132163	0.1831634840985572	-0.12486476245632616	-0.3691718840174971
1505	PSORCOR-027	T2 AHA_13	47.47421319837625	46.96110655627134	46.96774963795411	46.67024232746326	46.44578094069915	-0.5131066421049084	-0.5064635604221408	-0.8039708709129911	-1.0284322576770961
1506	PSORCOR-027	T2 AHA_14	49.55800920524529	49.52406844202579	49.52962160483211	48.946522911845285	48.47214467809225	-0.03394076321949768	-0.028387600413182668	-0.6114862934000058	-1.085864527153042
1507	PSORCOR-027	T2 AHA_15	48.86460224580602	48.604422001684924	48.610361603383474	48.42054999801244	48.34319173163118	-0.260180244121095	-0.25424064242254474	-0.44405224779357866	-0.5214105141748391
1508	PSORCOR-027	T2 AHA_16	46.55981719319311	46.53466896976064	46.556892916357974	46.069318877417835	45.79410716039516	-0.025148223432474026	-0.0029242768351380732	-0.4904983157752767	-0.7657100327979549
1509	PSORCOR-012	T2 Global Avg	48.863969884466556	48.16702296925743	48.167174701690264	48.09299426356257	48.09520503493938	-0.696946915209125	-0.6967951827762917	-0.7709756209039895	-0.768764849527173
1510	PSORCOR-012	T2 Apex Avg	49.363754573099015	49.09766423223573	49.099816356096476	48.92429021437467	48.85234968389883	-0.2660903408632862	-0.26393821700253994	-0.43946435872434364	-0.5114048892001861
1511	PSORCOR-012	T2 Midv Avg	48.268878230486514	47.739782776521686	47.73975915041876	47.692177022856576	47.72530969504022	-0.5290954539648283	-0.5291190800677512	-0.576701207629938	-0.5435685354462976
1512	PSORCOR-012	T2 Basal Avg	49.00675569580783	47.89585889318102	47.89507033072218	47.86913277915593	47.89585301150871	-1.1108968026268116	-1.1116853650856555	-1.1376229166518996	-1.1109026842991199
1513	PSORCOR-012	T2 AHA_1	47.79964088355371	48.35873418362657	48.358680435360114	48.11974588329266	48.07007732342619	0.5590933000728597	0.5590395518064071	0.3201049997389518	0.27043643987248345
1514	PSORCOR-012	T2 AHA_2	50.671642866873924	48.001222071253096	48.018381509877216	47.671972201935574	47.33070579556172	-2.670420795620828	-2.6532613569967083	-2.9996706649383498	-3.3409370713122044
1515	PSORCOR-012	T2 AHA_3	49.809268910472476	49.21920032745184	49.21920032745184	49.24486563798997	49.21948707508284	-0.5900685830206385	-0.5900685830206385	-0.5644032724825081	-0.5897818353896369
1516	PSORCOR-012	T2 AHA_4	49.198652807339855	49.40155556109586	49.404276622443	49.41924136818369	49.55008181510737	0.20290275375600686	0.2056238151031451	0.2205885608438365	0.3514290077675142
1517	PSORCOR-012	T2 AHA_5	47.4406667107108	45.08197320134817	45.06086438285453	45.246067391284114	45.42081671726211	-2.358693509362631	-2.379802327856268	-2.194599319426686	-2.0198499934486875
1518	PSORCOR-012	T2 AHA_6	49.06750614264679	46.551265212049245	46.55146346620972	46.68863911351304	46.93468493946218	-2.5162409305975473	-2.516042676437074	-2.378867029133751	-2.132821203184612
1519	PSORCOR-012	T2 AHA_7	47.00818480514166	46.22959059021549	46.21872390719731	46.24350131466991	46.34270238784641	-0.7785942149261729	-0.7894608979443518	-0.7646834904717466	-0.6654824172952516
1520	PSORCOR-012	T2 AHA_8	50.316730229219644	49.667077213872645	49.6660967744947	49.57252414259244	49.54135278426787	-0.649653015346999	-0.6506334547249466	-0.7442060866272016	-0.7753774449517721
1521	PSORCOR-012	T2 AHA_9	50.480014471999255	50.28589287249879	50.29585761036861	50.15247573592317	50.02713811741222	-0.1941215995004626	-0.18415686163064748	-0.32753873607608597	-0.45287635458703335
1522	PSORCOR-012	T2 AHA_10	48.00032990133727	48.469530876239034	48.46756863172553	48.448893838791555	48.41718936863447	0.46920097490176715	0.46723873038826014	0.44856393745428846	0.4168594672972006
1523	PSORCOR-012	T2 AHA_11	47.93957827377962	46.243456218744186	46.243456218744186	46.17261167887574	46.3104651603774	-1.6961220550354312	-1.6961220550354312	-1.7669665949038773	-1.6291131134022194
1524	PSORCOR-012	T2 AHA_12	45.859947481694384	46.26084762839057	46.26584212163489	46.30883669790824	46.41268710848065	0.4009001466961877	0.4058946399405059	0.4488892162138569	0.5527396267862628
1525	PSORCOR-012	T2 AHA_13	46.696182816919254	50.58929656160383	50.58929452515447	50.30222581073933	50.107865395981136	3.8931137446845767	3.8931117082352173	3.6060429938200755	3.411682579061882
1526	PSORCOR-012	T2 AHA_14	49.825128245583365	47.200082899038726	47.200082899038726	46.94674380260061	46.81868880667901	-2.6250453465446384	-2.6250453465446384	-2.8783844429827568	-3.0064394389043514
1527	PSORCOR-012	T2 AHA_15	48.94718010351519	49.302823289075924	49.3039027604601	49.34497149281201	49.3671612217958	0.35564318556073715	0.35672265694491045	0.39779138929682034	0.41998111828061013
1528	PSORCOR-012	T2 AHA_16	51.53765468203086	49.307694605974504	49.3148782256681	49.11141239462193	49.12361769326337	-2.229960076056358	-2.222776456362759	-2.4262422874089324	-2.414036988767492
1529	DZHK_TV_018_Helios	T2 Global Avg	50.759955381192924	50.55153674735041	50.56042206359266	50.25598887191403	50.030847985040594	-0.2084186338425127	-0.19953331760026316	-0.5039665092788965	-0.7291073961523296
1530	DZHK_TV_018_Helios	T2 Apex Avg	51.79452160827883	51.39527197709638	51.415451739618405	51.025010314188485	50.72230984197846	-0.3992496311824496	-0.379069868660423	-0.7695112940903428	-1.07221176630037
1531	DZHK_TV_018_Helios	T2 Midv Avg	50.88783056555445	50.87857197257925	50.88733276419278	50.59501145696782	50.390829949521084	-0.009258592975200486	-0.0004978013616749877	-0.2928191085866345	-0.4970006160333682
1532	DZHK_TV_018_Helios	T2 Basal Avg	49.914889535834966	49.796407283194505	49.79753588723031	49.536488048493005	49.33963355582545	-0.11848225264046164	-0.1173536486046558	-0.3784014873419608	-0.5752559800095156
1533	DZHK_TV_018_Helios	T2 AHA_1	49.58114569731878	46.58431054313822	46.61418537890104	46.088821881567476	45.694519827009806	-2.996835154180559	-2.9669603184177404	-3.4923238157513055	-3.8866258703089755
1534	DZHK_TV_018_Helios	T2 AHA_2	54.973814895477794	54.10939765096613	54.10834284482016	53.67738946645965	53.298177922699566	-0.8644172445116638	-0.8654720506576368	-1.296425429018143	-1.6756369727782285
1535	DZHK_TV_018_Helios	T2 AHA_3	51.07460887365931	51.18953793040951	51.195305637289465	50.868908503249024	50.8254017611245	0.11492905675019927	0.12069676363015702	-0.205700370410284	-0.24920711253480476
1536	DZHK_TV_018_Helios	T2 AHA_4	49.164779486111016	50.0197326815962	50.023001667961	49.78438257869187	49.52766790036849	0.8549531954851872	0.8582221818499818	0.6196030925808529	0.3628884142574762
1537	DZHK_TV_018_Helios	T2 AHA_5	47.16368605665019	47.089154257514615	47.08867289308181	46.95697322026363	46.84957466259671	-0.07453179913557761	-0.07501316356838572	-0.2067128363865649	-0.31411139405348365
1538	DZHK_TV_018_Helios	T2 AHA_6	49.58021045736736	49.954961405968426	49.94057577837436	49.90434972683963	49.836329369113166	0.3747509486010685	0.36036532100700214	0.3241392694722691	0.2561189117458085
1539	DZHK_TV_018_Helios	T2 AHA_7	48.76276202469918	49.7372642218371	49.737405251683576	49.428794609536546	49.12894694951358	0.9745021971379231	0.9746432269843979	0.6660325848373674	0.3661849248144051
1540	DZHK_TV_018_Helios	T2 AHA_8	51.0946663912473	51.26888334890966	51.33769653075604	50.473356323733476	49.872343749719555	0.17421695766235956	0.24303013950873975	-0.621310067513825	-1.2223226415277466
1541	DZHK_TV_018_Helios	T2 AHA_9	56.19815287308817	55.50403967562252	55.50439697981671	55.155364984861	55.01521333485711	-0.6941131974656471	-0.693755893271458	-1.042787888227167	-1.1829395382310608
1542	DZHK_TV_018_Helios	T2 AHA_10	51.36455621392487	50.70251790501665	50.702012197244855	50.420911679501366	50.166694570733874	-0.6620383089082225	-0.6625440166800161	-0.9436445344235054	-1.197861643190997
1543	DZHK_TV_018_Helios	T2 AHA_11	49.3408930378911	49.474183805434166	49.47419018956665	49.43493311894559	49.378248089209954	0.13329076754306612	0.13329715167554923	0.09404008105448725	0.03735505131885475
1544	DZHK_TV_018_Helios	T2 AHA_12	48.23733107070809	47.869442462924134	47.86676167071572	47.94428273061676	48.08840931028952	-0.3678886077839536	-0.3705693999923696	-0.29304834009132463	-0.14892176041856686
1545	DZHK_TV_018_Helios	T2 AHA_13	50.89455482285266	50.24577943461275	50.24723635621377	50.06096177920192	49.93312288345553	-0.6487753882399119	-0.6473184666388931	-0.8335930436507439	-0.96143193939713
1546	DZHK_TV_018_Helios	T2 AHA_14	56.793348023773184	55.995946999460294	56.04268806657599	55.4177927293355	54.9096365747539	-0.7974010243128902	-0.7506599571971933	-1.3755552944376817	-1.8837114490192874
1547	DZHK_TV_018_Helios	T2 AHA_15	51.822301648082906	52.02934467673005	52.054792946220594	51.45478824519254	50.98381265574398	0.20704302864714208	0.23249129813768832	-0.36751340289036705	-0.8384889923389238
1548	DZHK_TV_018_Helios	T2 AHA_16	48.233718641986485	48.505077199795394	48.488705776868976	48.31335360233226	48.119087905690684	0.2713585578089095	0.2549871348824908	0.07963496034577844	-0.11463073629580123
1549	PROMM_G12	T2 Global Avg	50.85882688689246	51.42923822485124	51.43002496907666	51.08642660004354	50.88902474277533	0.570411337958781	0.5711980821842033	0.22759971315107919	0.03019785588286794
1550	PROMM_G12	T2 Apex Avg	51.322289057460566	51.96941118160502	51.9700563876862	51.73817016469293	51.551652176293814	0.6471221241444525	0.6477673302256335	0.4158811072323658	0.22936311883324834
1551	PROMM_G12	T2 Midv Avg	50.05122543936453	50.943580284533034	50.94347235330569	50.62490728716873	50.43170217488196	0.892354845168505	0.8922469139411575	0.5736818478042025	0.38047673551743344
1552	PROMM_G12	T2 Basal Avg	51.234899873216946	51.51796038978792	51.5197812005215	51.10020044460675	50.893941620010445	0.28306051657097697	0.2848813273045536	-0.13469942861019746	-0.34095825320650164
1553	PROMM_G12	T2 AHA_1	52.86693471939731	53.10230933090071	53.103550867676944	52.82526948072306	52.64603470285094	0.23537461150340278	0.23661614827963717	-0.04166523867424843	-0.22090001654636637
1554	PROMM_G12	T2 AHA_2	52.2092605085746	50.733614933460565	50.736920090898465	50.4720596097268	50.39788445711188	-1.4756455751140365	-1.4723404176761363	-1.737200898847803	-1.811376051462723
1555	PROMM_G12	T2 AHA_3	50.56183213019329	51.756581270943435	51.75825403995844	51.124340960593145	51.1383577132218	1.1947491407501474	1.1964219097651494	0.5625088303998567	0.5765255830285128
1556	PROMM_G12	T2 AHA_4	51.59482798367318	52.18927096059873	52.188126035402604	51.82020982048008	51.49946561443766	0.5944429769255564	0.5932980517294268	0.22538183680690338	-0.09536236923551655
1557	PROMM_G12	T2 AHA_5	48.65006724525329	49.47539267188687	49.4813119973792	48.68465026241818	48.04848028790427	0.825325426633583	0.8312447521259116	0.034583017164891316	-0.6015869573490207
1558	PROMM_G12	T2 AHA_6	50.81471742015353	51.87255104519258	51.87239070905822	51.64112951552984	51.491145208776715	1.057833625039052	1.0576732889046951	0.8264120953763125	0.6764277886231866
1559	PROMM_G12	T2 AHA_7	52.07361423570184	54.28026504817207	54.280017020378146	53.73580473463524	53.50278447636456	2.2066508124702295	2.206402784676307	1.6621904989333984	1.429170240662721
1560	PROMM_G12	T2 AHA_8	51.290112114622154	52.02244693240808	52.03286885651709	51.65393919352496	51.426103957606784	0.7323348177859259	0.7427567418949366	0.3638270789028084	0.1359918429846303
1561	PROMM_G12	T2 AHA_9	51.27435633375561	51.38467020278176	51.38851075458792	51.01676762202622	50.858555809414405	0.11031386902615026	0.11415442083230687	-0.25758871172939024	-0.41580052434120773
1562	PROMM_G12	T2 AHA_10	46.82394493202685	47.44222664588244	47.436139312190164	47.33588635759333	47.19364288287481	0.6182817138555947	0.6121943801633165	0.5119414255664836	0.3696979508479643
1563	PROMM_G12	T2 AHA_11	49.22689093550235	48.8586599564145	48.86114452500813	48.60559245776304	48.48173886023793	-0.36823097908784774	-0.36574641049421786	-0.6212984777393089	-0.7451520752644143
1564	PROMM_G12	T2 AHA_12	49.96102762917622	52.357925800061786	52.35250508967313	52.034904714672834	51.70451325450301	2.3968981708855637	2.3914774604969082	2.073877085496612	1.743485625326791
1565	PROMM_G12	T2 AHA_13	51.93983914038243	52.18695383754285	52.187608225516165	52.00795138220859	51.86839345225258	0.2471146971604199	0.24776908513373286	0.0681122418261566	-0.07144568812984886
1566	PROMM_G12	T2 AHA_14	51.97954329963877	52.4301009710375	52.43183318472796	51.87381735735941	51.43306752848864	0.4505576713987267	0.4522898850891863	-0.1057259422793635	-0.5464757711501278
1567	PROMM_G12	T2 AHA_15	50.669194394995436	50.24887621129169	50.2488137229121	50.15667921156798	50.0665719229814	-0.42031818370374907	-0.42038067208333985	-0.5125151834274533	-0.6026224720140334
1568	PROMM_G12	T2 AHA_16	50.629249559469635	52.78183368406751	52.782611746724136	52.65274632853879	52.55458946151539	2.1525841245978725	2.1533621872545012	2.0234967690691548	1.9253399020457564
1569	DZHK_TV_009_Helios	T2 Global Avg	50.38996300174411	50.62700187001492	50.63038268412821	50.314457258596185	50.104479457559165	0.23703886827081533	0.2404196823841005	-0.07550574314792158	-0.2854835441849417
1570	DZHK_TV_009_Helios	T2 Apex Avg	50.3065358121623	50.8457380147325	50.850783828407536	50.511819663618525	50.24503358056745	0.5392022025701948	0.5442480162452341	0.20528385145622252	-0.0615022315948508
1571	DZHK_TV_009_Helios	T2 Midv Avg	50.46430053863889	50.70590989650723	50.70971258352565	50.45744007805156	50.26397007115247	0.2416093578683416	0.24541204488676271	-0.006860460587326145	-0.2003304674864168
1572	DZHK_TV_009_Helios	T2 Basal Avg	50.369706146370575	50.455180776036116	50.45758152205173	50.10283781888161	49.90831064386971	0.08547462966554065	0.08787537568115766	-0.2668683274889645	-0.4613955025008636
1573	DZHK_TV_009_Helios	T2 AHA_1	49.08289634406981	48.54988492315946	48.55588067861743	48.13619727941516	47.77628239928463	-0.5330114209103485	-0.5270156654523817	-0.946699064654652	-1.3066139447851768
1574	DZHK_TV_009_Helios	T2 AHA_2	50.081975202228655	50.077424201043996	50.07951519952367	49.73161216549015	49.47456850330663	-0.004551001184658787	-0.0024600027049856976	-0.3503630367385071	-0.607406698922027
1575	DZHK_TV_009_Helios	T2 AHA_3	50.991393568565165	51.79377449099952	51.79676877294868	51.347431516377604	51.23091254788059	0.8023809224343523	0.8053752043835161	0.3560379478124389	0.23951897931542732
1576	DZHK_TV_009_Helios	T2 AHA_4	55.69885743269087	54.24681453681263	54.24548359353063	54.103436971236434	54.20811504340684	-1.4520428958782432	-1.4533738391602427	-1.595420461454438	-1.49074238928403
1577	DZHK_TV_009_Helios	T2 AHA_5	46.994721542756025	49.06608421249292	49.08567732498098	48.60868973279134	48.34701059401018	2.0713626697368923	2.0909557822249525	1.6139681900353153	1.3522890512541537
1578	DZHK_TV_009_Helios	T2 AHA_6	47.132162561762186	47.04325032722641	47.05053404454343	46.63746102121072	46.24937908655566	-0.08891223453577624	-0.08162851721875342	-0.49470154055146764	-0.8827834752065229
1579	DZHK_TV_009_Helios	T2 AHA_7	47.50435335626854	47.81413026201778	47.81413026201778	47.45187982750403	47.14964910899433	0.30977690574923855	0.30977690574923855	-0.052473528764508615	-0.35470424727420635
1580	DZHK_TV_009_Helios	T2 AHA_8	52.308026714266475	52.866794873517165	52.86873442102174	52.03986538863938	51.339099120900926	0.5587681592506897	0.5607077067552666	-0.2681613256270978	-0.9689275933655495
1581	DZHK_TV_009_Helios	T2 AHA_9	53.45956334666795	53.95928813740663	53.966558320685714	53.54985681280134	53.1851939415861	0.49972479073868215	0.5069949740177648	0.09029346613338873	-0.27436940508184904
1582	DZHK_TV_009_Helios	T2 AHA_10	52.81473501341862	52.47116419643299	52.47655683702568	52.60883253989668	52.78284611487806	-0.34357081698563263	-0.3381781763929368	-0.20590247352193813	-0.031888898540557875
1583	DZHK_TV_009_Helios	T2 AHA_11	47.385106550184496	47.95182488813529	47.95019211785993	48.045695173026154	48.15736237557531	0.5667183379507961	0.5650855676754318	0.660588622841658	0.7722558253908147
1584	DZHK_TV_009_Helios	T2 AHA_12	47.700760313804196	48.13475436170305	48.1465746917931	47.913244072942874	47.77990418634193	0.43399404789885665	0.4458143779889028	0.2124837591386779	0.0791438725377347
1585	DZHK_TV_009_Helios	T2 AHA_13	51.33036743626087	51.52022989659874	51.525999144381494	51.28248670693569	51.077676547075974	0.1898624603378707	0.19563170812062225	-0.04788072932517906	-0.25269088918489757
1586	DZHK_TV_009_Helios	T2 AHA_14	50.640707722738846	52.055577849717245	52.06438121630476	51.40616722337026	50.834473997962455	1.4148701269783999	1.4236734935659143	0.7654595006314153	0.19376627522360934
1587	DZHK_TV_009_Helios	T2 AHA_15	51.08681452270797	52.37641949004912	52.381165593527896	51.97200251162006	51.64440377029061	1.2896049673411554	1.2943510708199284	0.8851879889120937	0.5575892475826407
1588	DZHK_TV_009_Helios	T2 AHA_16	48.33229485812493	48.12766041128284	48.12825318705764	48.00379168787683	47.96294840091331	-0.20463444684209264	-0.20404167106729432	-0.32850317024810494	-0.36934645721161985
1589	MyoMet-CMR-016G	T2 Global Avg	44.60669583404186	44.49576603012751	44.508584490573874	44.24566888723298	44.04350466095321	-0.11092980391434537	-0.09811134346798411	-0.36102694680887737	-0.5631911730886472
1590	MyoMet-CMR-016G	T2 Apex Avg	44.223601567343366	44.85960799152353	44.870725487074836	44.595803736986426	44.36629149006314	0.6360064241801666	0.6471239197314702	0.3722021696430602	0.1426899227197751
1591	MyoMet-CMR-016G	T2 Midv Avg	43.66929186934686	42.70729213745987	42.712603857301666	42.53096418854931	42.361822391142994	-0.9619997318869835	-0.9566880120451913	-1.1383276807975449	-1.3074694782038634
1592	MyoMet-CMR-016G	T2 Basal Avg	45.747261201546756	45.9846263873157	45.99996520782184	45.68515296783298	45.471143221810486	0.23736518576894383	0.2527040062750814	-0.06210823371377927	-0.27611797973627006
1593	MyoMet-CMR-016G	T2 AHA_1	47.640095925797226	45.727592067568175	45.80114477825233	45.033392529085916	44.51167707034051	-1.9125038582290514	-1.838951147544897	-2.6067033967113105	-3.128418855456715
1594	MyoMet-CMR-016G	T2 AHA_2	47.2912801966439	49.22460799185054	49.23361967564388	48.893400883976255	48.59385743746744	1.9333277952066368	1.9423394789999762	1.6021206873323521	1.3025772408235383
1595	MyoMet-CMR-016G	T2 AHA_3	48.161210333462854	46.969412712947516	46.969716573743135	46.679834282538124	46.4099490292938	-1.191797620515338	-1.1914937597197195	-1.4813760509247302	-1.7512613041690557
1596	MyoMet-CMR-016G	T2 AHA_4	44.74429193943267	40.94643277671517	40.957142514253846	40.874789371525786	40.91343759555104	-3.7978591627175007	-3.787149425178825	-3.869502567906885	-3.830854343881633
1597	MyoMet-CMR-016G	T2 AHA_5	42.05985077716132	44.98968775113499	44.99058058746156	44.5405760110121	44.225833871031355	2.9298369739736643	2.9307298103002353	2.4807252338507766	2.1659830938700324
1598	MyoMet-CMR-016G	T2 AHA_6	45.09220593759109	47.86897233970011	47.87157620022302	47.86624253561625	47.90880581457983	2.7767664021090184	2.7793702626319288	2.7740365980251624	2.8165998769887395
1599	MyoMet-CMR-016G	T2 AHA_7	44.21932257943532	45.54121451028549	45.5448896941566	45.119749895409335	44.703674695905	1.321891930850171	1.3255671147212809	0.9004273159740137	0.48435211646967957
1600	MyoMet-CMR-016G	T2 AHA_8	48.785362919358526	49.66713469588473	49.67902487205106	49.27296008755115	49.057853385694045	0.8817717765262003	0.8936619526925327	0.48759716819262167	0.272490466335519
1601	MyoMet-CMR-016G	T2 AHA_9	49.46329733823315	47.80373990497466	47.808051761343826	47.396534600605825	46.98719340154806	-1.6595574332584846	-1.655245576889321	-2.0667627376273217	-2.476103936685085
1602	MyoMet-CMR-016G	T2 AHA_10	44.71503946946211	32.09636266663317	32.08963928167237	32.1917538247338	32.17649259372591	-12.618676802828944	-12.625400187789744	-12.523285644728311	-12.538546875736202
1603	MyoMet-CMR-016G	T2 AHA_11	30.857303111873314	39.43022052648987	39.43022052648987	39.49510932063003	39.41761095288784	8.572917414616555	8.572917414616555	8.637806208756714	8.560307841014527
1604	MyoMet-CMR-016G	T2 AHA_12	42.530539689254695	41.00227111737874	41.00256041198945	41.1892103675878	41.33917210452238	-1.5282685718759552	-1.5279792772652456	-1.3413293216668976	-1.191367584732312
1605	MyoMet-CMR-016G	T2 AHA_13	45.51493488204147	45.36513688774842	45.36758599071274	45.20642896219484	45.04586117398248	-0.14979799429305274	-0.14734889132873263	-0.3085059198466311	-0.4690737080589926
1606	MyoMet-CMR-016G	T2 AHA_14	45.66086949543874	46.804711541403385	46.820761083165415	46.30399693090833	45.8873388909414	1.1438420459646466	1.1598915877266762	0.6431274354695944	0.22646939550266154
1607	MyoMet-CMR-016G	T2 AHA_15	45.34606803513626	47.25386939341273	47.27438103419605	46.79700573039122	46.35318269223878	1.9078013582764655	1.9283129990597843	1.4509376952549573	1.0071146571025196
1608	MyoMet-CMR-016G	T2 AHA_16	41.027266097245246	41.72689013101375	41.72883899979779	41.66141025837458	41.62491221902535	0.6996240337685009	0.7015729025525417	0.6341441611293348	0.5976461217801017
1609	M1GS22	T2 Global Avg	53.901309865724706	50.9564801765671	50.94079903226422	50.31561157634888	49.78249032464369	-2.944829689157608	-2.960510833460482	-3.585698289375827	-4.118819541081017
1610	M1GS22	T2 Apex Avg	55.385546886768736	45.78959109851878	45.87305302514267	44.890818411127945	44.39410134563749	-9.59595578824996	-9.51249386162607	-10.494728475640791	-10.991445541131249
1611	M1GS22	T2 Midv Avg	54.46742818739338	52.369486316353196	52.38664913871148	51.70619921466775	51.125310163068505	-2.0979418710401845	-2.0807790486818973	-2.7612289727256325	-3.3421180243248756
1612	M1GS22	T2 Basal Avg	52.54208292150016	51.112244691185	51.11490834613416	50.49009582382508	49.98160709547974	-1.4298382303151627	-1.4271745753660028	-2.051987097675081	-2.560475826020422
1613	MYKG109	T2 Global Avg	53.08727156324948	53.03189254549877	53.03587902575091	52.727150198410136	52.500009925373234	-0.055379017750709636	-0.051392537498571755	-0.360121364839344	-0.5872616378762459
1614	MYKG109	T2 Apex Avg	56.43793297137549	56.095652224769744	56.09820506928733	55.76192353483592	55.51840887340918	-0.3422807466057449	-0.33972790208815695	-0.6760094365395659	-0.9195240979663097
1615	MYKG109	T2 Midv Avg	52.403907982388176	52.50884464802489	52.51809309266949	52.134625391753815	51.812745878427336	0.10493666563671411	0.11418511028131206	-0.26928259063436144	-0.5911621039608406
1616	MYKG109	T2 Basal Avg	51.64962119048249	51.80633294047673	51.812308733293804	51.56007085306271	51.411946876131	0.15671174999423698	0.16268754281131237	-0.08955033741978013	-0.23767431435149433
1617	MYKG109	T2 AHA_1	54.92105024985429	55.3197658991437	55.30992146567686	55.03336600641668	54.855971846830855	0.3987156492894073	0.38887121582256867	0.11231575656238846	-0.06507840302343482
1618	MYKG109	T2 AHA_2	51.83010234493007	51.672588670443936	51.68227803583886	51.4439220590696	51.38084363361421	-0.15751367448613252	-0.14782430909120592	-0.38618028586046904	-0.4492587113158564
1619	MYKG109	T2 AHA_3	51.37442037013266	51.733222541635996	51.74803618741606	51.534637528811466	51.3579429417711	0.35880217150333493	0.373615817283401	0.1602171586788046	-0.016477428361561408
1620	MYKG109	T2 AHA_4	52.70908525819144	53.10819726090276	53.115141790585746	52.84624251097723	52.65255791183503	0.39911200271131975	0.4060565323943024	0.1371572527857836	-0.0565273463564111
1621	MYKG109	T2 AHA_5	49.883013688810216	49.998081779594315	50.01502640566068	49.73728460426724	49.61842508285959	0.1150680907840993	0.13201271685046123	-0.14572908454297817	-0.26458860595062816
1622	MYKG109	T2 AHA_6	48.96355959936551	48.4826153468311	48.4788363498928	48.29079090671568	48.20040963807015	-0.48094425253440676	-0.48472324947270806	-0.6727686926498322	-0.7631499612953618
1623	MYKG109	T2 AHA_7	57.43686221608833	57.76378487857033	57.77002642927392	57.57298896826707	57.40307368948555	0.32692266248199786	0.3331642131855901	0.1361267521787397	-0.03378852660277687
1624	MYKG109	T2 AHA_8	55.86163556545173	56.231491742770736	56.23306358155563	55.66289673188471	55.22959008427643	0.3698561773190079	0.37142801610390563	-0.19873883356702038	-0.6320454811752967
1625	MYKG109	T2 AHA_9	52.5997313718667	52.668926673018916	52.67104762514044	52.37425607302451	52.06155314700207	0.06919530115221306	0.0713162532737357	-0.2254752988421913	-0.5381782248646303
1626	MYKG109	T2 AHA_10	48.86300089058924	48.58424454436565	48.59488559038533	48.2104144581087	47.846192257488006	-0.278756346223588	-0.2681153002039096	-0.6525864324805397	-1.0168086331012347
1627	MYKG109	T2 AHA_11	50.7631484784	50.63488445707342	50.672728930848606	50.16365524581504	49.82569140236486	-0.12826402132657932	-0.09041954755139159	-0.5994932325849547	-0.9374570760351375
1628	MYKG109	T2 AHA_12	48.54678611557405	49.226297760350526	49.23755682803938	48.90473685037495	48.613254173231425	0.6795116447764755	0.69077071246533	0.35795073480090167	0.0664680576573744
1629	MYKG109	T2 AHA_13	58.66299574159795	59.44024807620571	59.44009443615219	59.28199017190316	59.12148325296666	0.7772523346077591	0.7770986945542333	0.6189944303052073	0.458487511368709
1630	MYKG109	T2 AHA_14	64.3786565254587	63.15139963597418	63.157548655843684	62.35006969319399	61.96929108062189	-1.227256889484515	-1.221107869615011	-2.0285868322647076	-2.4093654448368014
1631	MYKG109	T2 AHA_15	52.26605475572683	52.90658731504454	52.90676168327152	52.75298458091946	52.575265622054026	0.6405325593177125	0.6407069275446915	0.4869298251926324	0.30921086632719863
1632	MYKG109	T2 AHA_16	50.60638051931563	50.879364662696155	50.88195600956037	50.53787034907026	50.21882802381551	0.27298414338052623	0.2755754902447407	-0.06851017024536787	-0.38755249550011683
1633	PSORCPR-052	T2 Global Avg	50.511516114151725	50.31043896001336	50.35164997629825	49.848915263186925	49.498477542125045	-0.20107715413836758	-0.15986613785347714	-0.6626008509648003	-1.0130385720266801
1634	PSORCPR-052	T2 Apex Avg	50.42884133408546	50.43552459250056	50.45108808620214	50.02727373077777	49.65268721913291	0.006683258415101534	0.022246752116679147	-0.40156760330769004	-0.7761541149525542
1635	PSORCPR-052	T2 Midv Avg	50.69412526310175	50.35053835189521	50.38990869429466	49.877855968472545	49.512690042256764	-0.3435869112065433	-0.30421656880709236	-0.8162692946292083	-1.181435220844989
1636	PSORCPR-052	T2 Basal Avg	50.39278180242583	50.19629363068206	50.255433685433594	49.710391885727226	49.38816598730542	-0.19648817174377342	-0.1373481169922357	-0.6823899166986038	-1.0046158151204096
1637	PSORCPR-052	T2 AHA_1	49.88756813643504	52.66717357123285	52.925399141669814	51.770319611757905	51.33135282881443	2.7796054347978085	3.0378310052347715	1.8827514753228627	1.4437846923793884
1638	PSORCPR-052	T2 AHA_2	52.797069501070865	50.44759377836385	50.443622220463055	49.987968228065434	49.661047927357544	-2.3494757227070124	-2.35344728060781	-2.8091012730054317	-3.1360215737133217
1639	PSORCPR-052	T2 AHA_3	50.17809230905786	51.34500380251492	51.38083225373314	50.73333936320456	50.268622823071496	1.1669114934570572	1.2027399446752796	0.5552470541466974	0.09053051401363632
1640	PSORCPR-052	T2 AHA_4	50.9753486988914	48.37371339127768	48.41904083018658	48.073530612508605	47.80703269480027	-2.6016353076137193	-2.5563078687048204	-2.9018180863827965	-3.168316004091132
1641	PSORCPR-052	T2 AHA_5	48.84605418520745	50.00070537560128	50.00861943938272	49.66647847352509	49.44980896609242	1.1546511903938281	1.16256525417527	0.8204242883176391	0.6037547808849695
1642	PSORCPR-052	T2 AHA_6	49.80539409334027	48.178419658603225	48.180814788569236	47.927491542530085	47.73968508253409	-1.6269744347370434	-1.6245793047710322	-1.8779025508101839	-2.065709010806181
1643	PSORCPR-052	T2 AHA_7	49.648650031635825	50.0262104347278	50.08117035928029	49.57827327393054	49.254830214442755	0.3775604030919766	0.43252032764446824	-0.07037675770528296	-0.39381981719306935
1644	PSORCPR-052	T2 AHA_8	54.55430776918033	52.65895973277618	52.6557540341767	52.162611817087296	51.772802295718066	-1.895348036404151	-1.898553735003631	-2.3916959520930376	-2.7815054734622677
1645	PSORCPR-052	T2 AHA_9	50.51086510106697	51.647889430547664	51.77423451862512	50.727780207569886	50.04610189561669	1.1370243294806954	1.2633694175581525	0.2169151065029169	-0.46476320545028216
1646	PSORCPR-052	T2 AHA_10	48.39092131967115	47.99375101214765	47.9981937138908	47.79745167478762	47.6864891597557	-0.3971703075235027	-0.39272760578035104	-0.5934696448835339	-0.7044321599154486
1647	PSORCPR-052	T2 AHA_11	48.6494740803472	48.10953937633636	48.12532326206458	47.613831366203854	47.21297177017144	-0.5399347040108395	-0.5241508182826138	-1.0356427141433429	-1.4365023101757544
1648	PSORCPR-052	T2 AHA_12	52.0290658880405	51.996640014407966	52.020439608366964	51.7309907084329	51.45073757401334	-0.03242587363253335	-0.008626279673535464	-0.29807517960760066	-0.5783283140271607
1649	PSORCPR-052	T2 AHA_13	48.685937834087305	49.14376497928234	49.13876528452732	48.89438453599639	48.65573748096749	0.45782714519503287	0.4528274504400116	0.20844670190908232	-0.030200353119816725
1650	PSORCPR-052	T2 AHA_14	52.03480775379662	52.12765061978255	52.185543666774805	51.43050056663245	50.83114019566194	0.09284286598592928	0.15073591297818467	-0.6043071871641672	-1.2036675581346827
1651	PSORCPR-052	T2 AHA_15	51.09712165090332	50.666511014732535	50.67610049600256	50.350665387144176	50.06256828355434	-0.4306106361707833	-0.42102115490075676	-0.7464562637591428	-1.0345533673489768
1652	PSORCPR-052	T2 AHA_16	49.68701641877669	50.20141616149864	50.20353702913232	49.770376626043074	49.34214144876878	0.5143997427219489	0.5165206103556272	0.08336020726638083	-0.3448749700079148
1653	Promm_G03	T2 Global Avg	51.17136346812197	51.9913576805936	52.01011495149245	51.41456741246801	51.02488926666897	0.8199942124716344	0.8387514833704799	0.24320394434604253	-0.14647420145299606
1654	Promm_G03	T2 Apex Avg	52.14095054119082	53.032762731233575	53.087023297341815	52.47757468948323	51.980266404692046	0.8918121900427565	0.946072756150997	0.33662414829240817	-0.160684136498773
1655	Promm_G03	T2 Midv Avg	51.921576079466384	52.85486156509949	52.864525649775146	52.33974918185639	52.038193029169804	0.9332854856331068	0.9429495703087625	0.41817310239000705	0.1166169497034204
1656	Promm_G03	T2 Basal Avg	50.30113737778113	50.71077636498664	50.71646111806418	50.072543671578934	49.66812013728606	0.4096389872055113	0.41532374028304986	-0.2285937062021972	-0.6330172404950716
1657	Promm_G03	T2 AHA_1	49.59108204729701	49.54990939946927	49.56329566732432	49.140537163353585	48.910999534000695	-0.041172647827735886	-0.027786379972688735	-0.4505448839434223	-0.6800825132963126
1658	Promm_G03	T2 AHA_2	50.910164216650095	51.77403584960458	51.77260783269544	51.12803551130877	50.879260971446115	0.8638716329544849	0.862443616045347	0.2178712946586714	-0.030903245203980134
1659	Promm_G03	T2 AHA_3	49.702641743463495	50.912589380045034	50.91478336728341	49.4784343372191	48.4294693800106	1.2099476365815391	1.2121416238199174	-0.22420740624439617	-1.2731723634528933
1660	Promm_G03	T2 AHA_4	50.49079928858059	50.41792603076098	50.43661098751857	49.90389533429745	49.55797675914018	-0.07287325781960874	-0.05418830106201966	-0.5869039542831374	-0.9328225294404078
1661	Promm_G03	T2 AHA_5	51.624823527346386	51.1864743912386	51.187501218707666	50.90828225715308	50.752311547215065	-0.4383491361077887	-0.4373223086387199	-0.7165412701933036	-0.8725119801313213
1662	Promm_G03	T2 AHA_6	49.72368777627149	50.3457159565315	50.34753246154389	49.90883242131195	49.60674601574269	0.6220281802600098	0.6238446852724024	0.18514464504045947	-0.11694176052880323
1663	Promm_G03	T2 AHA_7	52.206737171034014	53.887505407969115	53.909250182031315	53.066432304563	52.48011319036491	1.6807682369351014	1.7025130109973006	0.8596951335289873	0.2733760193308967
1664	Promm_G03	T2 AHA_8	56.42794095260855	59.83714376290725	59.8681770348308	59.141894159773344	58.520309024611656	3.4092028102987015	3.440236082222249	2.713953207164792	2.0923680720031044
1665	Promm_G03	T2 AHA_9	53.73727958948669	53.71928155015994	53.7333887889946	53.0558150930811	52.64943795039226	-0.017998039326748483	-0.00389080049208701	-0.6814644964055887	-1.087841639094428
1666	Promm_G03	T2 AHA_10	51.425914837851835	51.79233482718259	51.80760225339169	50.993011656500435	50.63638022404515	0.36641998933075826	0.38168741553985797	-0.43290318135139927	-0.789534613806687
1667	Promm_G03	T2 AHA_11	50.21163057483104	50.28456593407006	50.27285292190323	50.1146293555283	50.23917837294336	0.07293535923901828	0.061222347072188654	-0.09700121930274008	0.027547798112316002
1668	Promm_G03	T2 AHA_12	48.40118128301241	48.21436128682689	48.215217825252914	48.131911036578686	48.07248544645941	-0.1868199961855197	-0.18596345775949885	-0.2692702464337273	-0.3286958365530026
1669	Promm_G03	T2 AHA_13	52.93804159667304	54.05425158510014	54.05458875739176	53.689340797395296	53.37114786395921	1.1162099884271015	1.1165471607187243	0.7512992007222579	0.4331062672861705
1670	Promm_G03	T2 AHA_14	52.69897503963257	54.088557076075354	54.087815117026004	53.365911344232345	52.525660423016774	1.389582036442782	1.3888400773934322	0.6669363045997727	-0.17331461661579795
1671	Promm_G03	T2 AHA_15	50.448406686692955	51.66574587390703	51.67910439373589	50.86097335441133	50.3014573371739	1.2173391872140726	1.2306977070429355	0.412566667718373	-0.1469493495190548
1672	Promm_G03	T2 AHA_16	52.130773017079335	52.05295855202463	52.27865288827049	51.644825975093795	51.31149561513822	-0.07781446505470768	0.14787987119115797	-0.48594704198553984	-0.8192774019411146
1673	MyoMet-CMR-057	T2 Global Avg	48.281625311036606	47.6315455463922	47.627356415013345	47.591291525193476	47.57400712404848	-0.6500797646444028	-0.654268896023261	-0.69033378584313	-0.7076181869881282
1674	MyoMet-CMR-057	T2 Apex Avg	46.8578487010069	45.91189495769654	45.91942166192958	45.6508829132122	45.42884590247854	-0.945953743310362	-0.9384270390773182	-1.2069657877947009	-1.4290027985283587
1675	MyoMet-CMR-057	T2 Midv Avg	47.400249634883565	47.25093450264523	47.24043774152611	47.30101320769778	47.31676370782441	-0.14931513223833548	-0.15981189335745682	-0.09923642718578662	-0.08348592705915792
1676	MyoMet-CMR-057	T2 Basal Avg	49.646075208440195	48.8465625975774	48.842664988586314	48.852272765802226	48.919894925940724	-0.7995126108627915	-0.8034102198538804	-0.7938024426379684	-0.7261802824994703
1677	MyoMet-CMR-057	T2 AHA_1	58.5108944503863	57.537488659222596	57.54287581021242	57.4360071374474	57.45586963665921	-0.9734057911637066	-0.9680186401738808	-1.0748873129389054	-1.0550248137270941
1678	MyoMet-CMR-057	T2 AHA_2	49.256473562591175	48.414383749853	48.414342258360236	48.35862934861256	48.407190578065006	-0.8420898127381733	-0.8421313042309393	-0.8978442139786154	-0.8492829845261696
1679	MyoMet-CMR-057	T2 AHA_3	47.321602674687526	46.96263657199055	46.96277547262472	46.871605374595696	46.913831454771284	-0.35896610269697504	-0.3588272020628054	-0.44999730009183025	-0.407771219916242
1680	MyoMet-CMR-057	T2 AHA_4	48.067570349161194	47.2547719566702	47.2552294863076	47.215164895224206	47.24120085826842	-0.812798392490997	-0.8123408628535955	-0.8524054539369885	-0.8263694908927732
1681	MyoMet-CMR-057	T2 AHA_5	48.27416941169645	48.78875173234842	48.782665711700524	48.84711860931346	48.9458037467649	0.5145823206519751	0.5084963000040759	0.5729491976170138	0.6716343350684539
1682	MyoMet-CMR-057	T2 AHA_6	47.15982778435963	46.65158252431463	46.633601977714754	46.848703687355204	46.977882426515244	-0.5082452600450011	-0.5262258066448737	-0.31112409700442356	-0.18194535784438415
1683	MyoMet-CMR-057	T2 AHA_7	56.36064924521203	55.10935635556664	55.108526767306884	55.340563637940726	55.53308442430076	-1.2512928896453914	-1.2521224779051465	-1.0200856072713052	-0.8275648209112703
1684	MyoMet-CMR-057	T2 AHA_8	45.029973064437705	44.90792106661043	44.90418628698328	44.66760990938061	44.488094168915694	-0.1220519978272776	-0.12578677745442235	-0.36236315505709626	-0.5418788955220109
1685	MyoMet-CMR-057	T2 AHA_9	45.79308555669741	45.6335376142862	45.63476686857437	45.41458493806974	45.215660205993785	-0.15954794241121562	-0.15831868812304606	-0.37850061862767603	-0.5774253507036278
1686	MyoMet-CMR-057	T2 AHA_10	47.587197679121886	47.0838558119809	47.07558115183649	47.15833961593822	47.22805247345421	-0.503341867140989	-0.5116165272853976	-0.42885806318366804	-0.35914520566767294
1687	MyoMet-CMR-057	T2 AHA_11	43.83063439394391	43.821213690623786	43.78883720487617	43.994283235430544	44.09929765328751	-0.009420703320124346	-0.041797189067743545	0.1636488414866335	0.26866325934359736
1688	MyoMet-CMR-057	T2 AHA_12	46.877845429140876	47.38179123863683	47.38974517824401	47.67228945842577	47.85040980564178	0.5039458094959528	0.5118997491031365	0.7944440292848967	0.9725643765009053
1689	MyoMet-CMR-057	T2 AHA_13	50.6321544287759	45.0903292615619	45.097678181230556	44.78259665315881	44.56864662981103	-5.541825167214	-5.534476247545342	-5.849557775617086	-6.063507798964871
1690	MyoMet-CMR-057	T2 AHA_14	43.97469533179334	44.88582325899542	44.88599499762388	44.62951465660535	44.37971092450783	0.9111279272020809	0.9112996658305406	0.65481932481201	0.4050155927144914
1691	MyoMet-CMR-057	T2 AHA_15	45.25970873608215	44.60470810849283	44.64214192713671	44.30615366554779	44.10040328130298	-0.6550006275893239	-0.6175668089454405	-0.9535550705343638	-1.1593054547791724
1692	MyoMet-CMR-057	T2 AHA_16	48.28899741950964	49.36272240798293	49.35658248641876	49.16153994652111	48.9481409397069	1.0737249884732876	1.0675850669091176	0.8725425270114684	0.6591435201972615
1693	MDC-0196-MRCorVasc_024	T2 Global Avg	37.608464919520316	37.608698455369336	37.60880798884085	37.540831027665	37.492776596873604	0.00023353584901997237	0.0003430693205359603	-0.06763389185531565	-0.11568832264671158
1694	MDC-0196-MRCorVasc_024	T2 Apex Avg	38.31248094508518	38.190723810851615	38.19079842099191	38.07447198786535	37.97554198429981	-0.12175713423356171	-0.12168252409326641	-0.23800895721982585	-0.33693896078536767
1695	MDC-0196-MRCorVasc_024	T2 Midv Avg	37.22775565202212	37.1296851805605	37.13025084288604	37.091741876690314	37.076772668513264	-0.09807047146161807	-0.09750480913607618	-0.13601377533180425	-0.15098298350885386
1696	MDC-0196-MRCorVasc_024	T2 Basal Avg	37.526132203564984	37.70151731971564	37.701076803038866	37.636711939680836	37.58909744322069	0.17538511615065744	0.17494459947388208	0.11057973611585226	0.06296523965570344
1697	MDC-0196-MRCorVasc_024	T2 AHA_1	37.995459173098766	37.79771137768854	37.79771137768854	37.79830631578474	37.815144452823816	-0.1977477954102227	-0.1977477954102227	-0.19715285731402332	-0.18031472027495
1698	MDC-0196-MRCorVasc_024	T2 AHA_2	37.653739700941806	38.09307185073415	38.09454323551592	38.01514790710321	37.99524500740147	0.43933214979234236	0.4408035345741155	0.361408206161407	0.34150530645966626
1699	MDC-0196-MRCorVasc_024	T2 AHA_3	38.14913720555797	38.76766472208356	38.7676041484299	38.67301428036276	38.645554234993156	0.6185275165255888	0.6184669428719332	0.523877074804787	0.49641702943518595
1700	MDC-0196-MRCorVasc_024	T2 AHA_4	36.19195027107808	35.647776545110005	35.64507332048106	35.60944122385916	35.540004788378106	-0.5441737259680721	-0.5468769505970172	-0.5825090472189203	-0.651945482699972
1701	MDC-0196-MRCorVasc_024	T2 AHA_5	37.2960611405948	38.04324844238657	38.044102465441426	37.93491183725115	37.808301511558014	0.7471873017917687	0.7480413248466249	0.6388506966563483	0.5122403709632124
1702	MDC-0196-MRCorVasc_024	T2 AHA_6	37.56615538921317	37.3277248777341	37.327672781936755	37.24894947768022	37.16900148126846	-0.23843051147907346	-0.238482607276417	-0.31720591153295175	-0.3971539079447126
1703	MDC-0196-MRCorVasc_024	T2 AHA_7	36.504397671433665	36.555582259775754	36.557146539858586	36.4838487815951	36.44265126455656	0.051184588342088944	0.05274886842492066	-0.020548889838565287	-0.06174640687710564
1704	MDC-0196-MRCorVasc_024	T2 AHA_8	37.02321658706301	36.81562338578241	36.81727012680652	36.697316699810145	36.59877479968613	-0.2075932012806021	-0.20594646025649155	-0.32589988725286645	-0.4244417873768782
1705	MDC-0196-MRCorVasc_024	T2 AHA_9	37.95113523842226	37.97562386716636	37.97562386716636	38.032283667406126	38.11226851132181	0.02448862874410196	0.02448862874410196	0.08114842898386598	0.16113327289954782
1706	MDC-0196-MRCorVasc_024	T2 AHA_10	37.7535987911194	37.238935035043866	37.23892286136294	37.2604031736952	37.30265388224113	-0.5146637560755352	-0.5146759297564643	-0.49319561742419893	-0.4509449088782702
1707	MDC-0196-MRCorVasc_024	T2 AHA_11	37.38223533272128	37.26415364928817	37.26471508055047	37.21755058452088	37.21964554344756	-0.1180816834331111	-0.11752025217081297	-0.16468474820040058	-0.16258978927371714
1708	MDC-0196-MRCorVasc_024	T2 AHA_12	36.77712675934334	36.75973198138452	36.75973198138452	36.68032113198562	36.5959702178115	-0.017394777958820384	-0.017394777958820384	-0.09680562735771758	-0.18115654153184124
1709	MDC-0196-MRCorVasc_024	T2 AHA_13	40.10168864376739	39.12416159790852	39.12232008082688	39.05687553345247	38.99299737250677	-0.9775270458588707	-0.9793685629405076	-1.0448131103149194	-1.1086912712606178
1710	MDC-0196-MRCorVasc_024	T2 AHA_14	38.09255806843662	38.54012091855907	38.54057696171015	38.33159050801949	38.168936354275004	0.447562850122452	0.4480188932735345	0.23903243958287135	0.07637828583838768
1711	MDC-0196-MRCorVasc_024	T2 AHA_15	35.88401032922114	37.04545280430927	37.045375508310144	36.90639793934594	36.758276794794504	1.1614424750881298	1.1613651790890032	1.0223876101248024	0.8742664655733634
1712	MDC-0196-MRCorVasc_024	T2 AHA_16	38.848151146751896	37.90619682689655	37.9056331028984	37.86658089761022	37.83958541513237	-0.9419543198553484	-0.9425180438534966	-0.9815702491416758	-1.0085657316195267
1713	ECSPRESS-051	T2 Global Avg	51.21299642455684	51.737285540725345	51.73948505867409	51.35650833758082	51.018005510488756	0.5242891161685037	0.5264886341172499	0.14351191302397837	-0.19499091406808589
1714	ECSPRESS-051	T2 Apex Avg	51.94591625077351	52.46783681235293	52.46782000730194	52.14342998698883	51.875951789611456	0.5219205615794209	0.521903756528431	0.19751373621532053	-0.06996446116205135
1715	ECSPRESS-051	T2 Midv Avg	50.52999622646015	51.1215538647168	51.12631777319753	50.69131416348749	50.291977481161894	0.5915576382566528	0.5963215467373786	0.16131793702734143	-0.2380187452982554
1716	ECSPRESS-051	T2 AHA_1
1717	ECSPRESS-051	T2 AHA_2
1718	ECSPRESS-051	T2 AHA_3
1719	ECSPRESS-051	T2 AHA_4
1720	ECSPRESS-051	T2 AHA_5
1721	ECSPRESS-051	T2 AHA_6
1722	ECSPRESS-051	T2 AHA_7
1723	ECSPRESS-051	T2 AHA_8
1724	ECSPRESS-051	T2 AHA_9
1725	ECSPRESS-051	T2 AHA_10
1726	ECSPRESS-051	T2 AHA_11
1727	ECSPRESS-051	T2 AHA_12
1728	ECSPRESS-051	T2 AHA_13
1729	ECSPRESS-051	T2 AHA_14
1730	ECSPRESS-051	T2 AHA_15
1731	ECSPRESS-051	T2 AHA_16
1732	MRCorVasc033	T2 Global Avg	41.628132219952015	41.79837594915959	41.796853298911984	41.6746361550778	41.57026245007824	0.17024372920757713	0.1687210789599689	0.046503935125784324	-0.05786976987377557
1733	MRCorVasc033	T2 Apex Avg	39.9248368262841	40.13948004510525	40.13916163890612	40.03992960552602	39.938252467215364	0.214643218821152	0.2143248126220172	0.11509277924191963	0.013415640931263795
1734	MRCorVasc033	T2 Midv Avg	43.01828109436101	43.189885099365924	43.187223602375155	43.04372975803803	42.93910607826564	0.1716040050049159	0.16894250801414756	0.02544866367702525	-0.0791750160953697
1735	MRCorVasc033	T2 AHA_1	42.31125082471133	42.30302830747672	42.30325341518868	42.03484464079955	41.845642775194705	-0.008222517234607096	-0.007997409522651822	-0.2764061839117815	-0.46560804951662504
1736	MRCorVasc033	T2 AHA_2	42.37017476514576	43.44345553328937	43.444233159245854	43.17912744365273	42.9791953512327	1.0732807681436043	1.074058394100092	0.8089526785069694	0.6090205860869347
1737	MRCorVasc033	T2 AHA_3	43.77816756713285	43.3485180538136	43.3485180538136	43.26199324305489	43.18739741923278	-0.42964951331924794	-0.42964951331924794	-0.5161743240779586	-0.5907701479000664
1738	MRCorVasc033	T2 AHA_4	43.90123271242097	43.863330796308695	43.863330796308695	43.6843987193746	43.578061437394496	-0.03790191611227556	-0.03790191611227556	-0.21683399304637163	-0.3231712750264748
1739	MRCorVasc033	T2 AHA_5	44.91862731164238	45.10757826029038	45.07748001832993	45.27035969571882	45.38412940501832	0.18895094864799944	0.15885270668754714	0.3517323840764348	0.46550209337593884
1740	MRCorVasc033	T2 AHA_6	40.71033647486031	41.16485459777245	41.16536805099388	40.96615798996756	40.81881794506777	0.454518122912134	0.45503157613356393	0.25582151510725026	0.10848147020745813
1741	MRCorVasc033	T2 AHA_13	40.09922611231832	40.126633080289665	40.126942700404896	40.07174517073862	40.02024172472112	0.027406967971344898	0.02771658808657662	-0.027480941579696605	-0.0789843875972025
1742	MRCorVasc033	T2 AHA_14	39.392111528937306	40.12119725098339	40.12357635574067	39.75158603878713	39.41473485488131	0.7290857220460865	0.7314648268033608	0.3594745098498251	0.022623325944003625
1743	MRCorVasc033	T2 AHA_15	39.58949726698031	39.911686753471145	39.912125472891326	39.853891779118996	39.76417973474831	0.322189486490835	0.32262820591101615	0.26439451213868637	0.174682467768001
1744	MRCorVasc033	T2 AHA_16	40.507964571789415	40.363216868894334	40.35903070714506	40.42348316911736	40.47141248623365	-0.14474770289508143	-0.14893386464435565	-0.08448140267205417	-0.03655208555576195
1745	DZHK_TV_003_Helios	T2 Global Avg	50.14977736161957	50.104611574662066	50.125295223781904	49.85751450498253	49.699361840993106	-0.045165786957504395	-0.02448213783766562	-0.29226285663703777	-0.45041552062646417
1746	DZHK_TV_003_Helios	T2 Apex Avg	50.774553934618005	50.40186940353585	50.408267091974814	50.06403145443184	49.79674073705429	-0.3726845310821574	-0.36628684264319133	-0.7105224801861638	-0.9778131975637123
1747	DZHK_TV_003_Helios	T2 Midv Avg	49.58207380531585	49.6118447194664	49.64660079202551	49.390709438116566	49.26188727910348	0.029770914150546446	0.06452698670965873	-0.1913643671992844	-0.32018652621236754
1748	DZHK_TV_003_Helios	T2 Basal Avg	50.37272183213723	50.36675155444043	50.384362183172634	50.153121454325884	50.03838462409462	-0.005970277696803805	0.011640351035403285	-0.21960037781134645	-0.33433720804261213
1749	DZHK_TV_003_Helios	T2 AHA_1	49.0047452819052	49.747947841341436	49.75094159036733	49.35918635451537	49.097236266874866	0.7432025594362344	0.7461963084621317	0.35444107261017166	0.09249098496966468
1750	DZHK_TV_003_Helios	T2 AHA_2	53.20840426856552	52.65108413317983	52.65009692455289	52.76048230794246	52.92926416307314	-0.5573201353856945	-0.5583073440126327	-0.4479219606230629	-0.279140105492381
1751	DZHK_TV_003_Helios	T2 AHA_3	50.630835896030476	51.00333618605241	51.07919045524953	50.59223886723642	50.445936234081074	0.3725002900219323	0.4483545592190552	-0.03859702879405802	-0.18489966194940166
1752	DZHK_TV_003_Helios	T2 AHA_4	50.376944974591005	51.01968920776481	51.01695198027274	50.714401426896984	50.39811777777465	0.6427442331738078	0.6400070056817313	0.33745645230597887	0.021172803183645783
1753	DZHK_TV_003_Helios	T2 AHA_5	49.018840608863165	48.056472347762025	48.09537119583433	47.99788712241526	48.02528403212453	-0.9623682611011404	-0.9234694130288332	-1.0209534864479082	-0.9935565767386336
1754	DZHK_TV_003_Helios	T2 AHA_6	49.283730635295356	49.22969077955974	49.2285203737338	48.958743327860944	48.76176680681073	-0.05403985573561698	-0.055210261561555285	-0.3249873074344123	-0.5219638284846226
1755	DZHK_TV_003_Helios	T2 AHA_7	48.81069688919652	48.859995483192	48.858809981806516	48.79895727328657	48.757100575844184	0.049298593995480644	0.04811309260999508	-0.01173961590995276	-0.05359631335233672
1756	DZHK_TV_003_Helios	T2 AHA_8	52.11733007027437	52.24350065695315	52.35234905511252	51.737402768901596	51.520164721396796	0.12617058667878212	0.23501898483814898	-0.3799273013727742	-0.5971653488775743
1757	DZHK_TV_003_Helios	T2 AHA_9	54.5562342050669	53.30694104699756	53.38193250321274	53.00850835145551	52.92980802404747	-1.2492931580693423	-1.1743017018541622	-1.5477258536113894	-1.6264261810194327
1758	DZHK_TV_003_Helios	T2 AHA_10	48.33497329205545	48.1035206685306	48.105470992773796	47.8063069717985	47.59911650678561	-0.23145262352485219	-0.22950229928165555	-0.5286663202569528	-0.7358567852698386
1759	DZHK_TV_003_Helios	T2 AHA_11	44.66272658236074	44.77289519310097	44.77857683537354	44.66034798572622	44.51852082599734	0.11016861074023154	0.11585025301280183	-0.002378596634521557	-0.14420575636339805
1760	DZHK_TV_003_Helios	T2 AHA_12	50.01652973941839	50.39229146386308	50.392886263040566	50.338368972283604	50.229064872091314	0.37576172444469336	0.376356523622178	0.32183923286521576	0.2125351326729259
1761	DZHK_TV_003_Helios	T2 AHA_13	48.590321990811184	51.05699016913188	51.0563225311584	50.713682821611386	50.47246335972788	2.4666681783206954	2.466000540347217	2.123360830800202	1.8821413689166988
1762	DZHK_TV_003_Helios	T2 AHA_14	54.60620766805646	53.795560329561084	53.81238688424532	53.28413957700243	52.890635026148665	-0.8106473384953787	-0.7938207838111424	-1.3220680910540352	-1.715572641907798
1763	DZHK_TV_003_Helios	T2 AHA_15	50.917292606639734	48.43868364142674	48.443062606709795	48.10696726160438	47.77063096834503	-2.4786089652129917	-2.474229999929939	-2.810325345035352	-3.1466616382947024
1764	DZHK_TV_003_Helios	T2 AHA_16	48.00199922717564	48.627754246248145	48.62805326773839	48.448325887937486	48.31163382063379	0.625755019072507	0.6260540405627495	0.4463266607618479	0.30963459345814925
1765	PSORCOR-064	T2 Global Avg	45.471548550167626	45.20358918758042	45.20408996429839	45.09799694836323	45.03276610503553	-0.2679593625872059	-0.2674585858692353	-0.37355160180439384	-0.4387824451320981
1766	PSORCOR-064	T2 Apex Avg	44.077894778729416	43.9846943630517	43.98536179674752	43.873654594677895	43.77693590213232	-0.09320041567771398	-0.09253298198189697	-0.2042401840515211	-0.3009588765970932
1767	PSORCOR-064	T2 Midv Avg	44.43676594999688	44.26938144536768	44.270871214306645	44.181094663775056	44.13048200803191	-0.1673845046292044	-0.16589473569023738	-0.2556712862218262	-0.30628394196497055
1768	PSORCOR-064	T2 Basal Avg	46.878902727140485	46.53547222689948	46.53537226720399	46.419533655464264	46.358885782616554	-0.34343050024100563	-0.34353045993649545	-0.4593690716762211	-0.5200169445239311
1769	PSORCOR-064	T2 AHA_1	43.96720360253527	43.85646342673011	43.85673850736092	43.63304695100969	43.50948738605674	-0.11074017580516227	-0.110465095174348	-0.33415665152558205	-0.45771621647853067
1770	PSORCOR-064	T2 AHA_2	47.03710573673017	47.02618678262375	47.02618678262375	46.92978719842243	46.83423338969645	-0.010918954106415413	-0.010918954106415413	-0.1073185383077373	-0.20287234703371837
1771	PSORCOR-064	T2 AHA_3	50.025654706073155	48.84051461757512	48.841604225462554	48.62820547086459	48.635610464264	-1.1851400884980379	-1.1840504806106011	-1.397449235208562	-1.3900442418091572
1772	PSORCOR-064	T2 AHA_4	46.866615371416295	47.06233385284125	47.06182941016386	47.081385713570896	47.05816962639398	0.1957184814249544	0.19521403874756516	0.21477034215460122	0.19155425497768874
1773	PSORCOR-064	T2 AHA_5	48.65311689102012	47.99500434237201	47.99500434237201	48.07224656539457	48.12457803357095	-0.6581125486481056	-0.6581125486481056	-0.580870325625547	-0.5285388574491705
1774	PSORCOR-064	T2 AHA_6	43.02918043878952	43.27807713973007	43.27727504903582	43.074950038464905	42.8869636303141	0.2488967009405556	0.24809461024630508	0.045769599675388406	-0.14221680847541762
1775	PSORCOR-064	T2 AHA_7	39.42786889980193	42.73458629829104	42.734816184203275	42.53990786942884	42.3808061181523	3.3067173984891127	3.306947284401346	3.1120389696269086	2.952937218350371
1776	PSORCOR-064	T2 AHA_8	44.857653780055436	45.688170835796164	45.688170835796164	45.65509397396007	45.636557787455835	0.830517055740728	0.830517055740728	0.7974401939046345	0.7789040074003992
1777	PSORCOR-064	T2 AHA_9	49.59960127737646	49.122946878452126	49.122856962639666	49.19448504104755	49.37607614196092	-0.4766543989243317	-0.47674431473679135	-0.40511623632890803	-0.2235251354155352
1778	PSORCOR-064	T2 AHA_10	44.784759746112606	43.26923354356691	43.2692336099898	43.22795170818747	43.1682462469589	-1.5155262025456935	-1.5155261361228085	-1.556808037925137	-1.6165134991537045
1779	PSORCOR-064	T2 AHA_11	41.92182171057432	43.420959438579224	43.43106531815804	43.34615067672502	43.26916232883113	1.4991377280049036	1.50924360758372	1.4243289661506964	1.3473406182568084
1780	PSORCOR-064	T2 AHA_12	42.528334096979	38.6713877256895	38.67156760802392	38.27943812869618	37.97501905817006	-3.856946371289503	-3.8567664889550812	-4.248895968282824	-4.55331503880894
1781	PSORCOR-064	T2 AHA_13	44.31545301197372	44.44042683501828	44.44023416920203	44.313130471340294	44.20602605971054	0.12497382304455584	0.12478115722830552	-0.002322540633429071	-0.10942695226318477
1782	PSORCOR-064	T2 AHA_14	45.05267771601897	45.03532429026754	45.03693153691838	44.854883805162814	44.70295681806937	-0.017353425751430507	-0.01574617910058862	-0.19779391085615572	-0.34972089794960226
1783	PSORCOR-064	T2 AHA_15	42.81959275351293	42.811749077753724	42.81178150109264	42.80019407558496	42.77817994935113	-0.007843675759204416	-0.00781125242028935	-0.0193986779279669	-0.041412804161801375
1784	PSORCOR-064	T2 AHA_16	43.883464391578066	43.638939195352464	43.6388673746533	43.52531593604698	43.4156815913328	-0.24452519622560231	-0.24459701692476443	-0.35814845553108654	-0.4677828002452671
1785	PSORCOR-023	T2 Global Avg	48.64879175258074	48.37712085380919	48.38497319858658	48.07284614037151	47.83430717843488	-0.2716708987715535	-0.2638185539941631	-0.5759456122092317	-0.8144845741458653
1786	PSORCOR-023	T2 Apex Avg	48.13337366234653	47.370128033344606	47.377560977493275	47.07528670477927	46.84627342190385	-0.763245629001922	-0.7558126848532538	-1.0580869575672551	-1.2871002404426761
1787	PSORCOR-023	T2 Midv Avg	47.81741192008671	48.09808304795369	48.11008668033492	47.84840092817177	47.67392724790978	0.2806711278669809	0.29267476024821093	0.03098900808505789	-0.14348467217693184
1788	PSORCOR-023	T2 Basal Avg	49.587680611160835	49.199638114748595	49.204555095269995	48.83876461560527	48.537144813219406	-0.38804249641223976	-0.3831255158908391	-0.7489159955555635	-1.0505357979414285
1789	PSORCOR-023	T2 AHA_1	50.16648600476178	49.061344477554215	49.06175241873275	48.95220974025861	48.85284174672599	-1.1051415272075644	-1.1047335860290275	-1.2142762645031695	-1.3136442580357865
1790	PSORCOR-023	T2 AHA_2	50.86295776559009	51.794094992854056	51.79322228124993	51.29153361985927	50.82199865233124	0.9311372272639673	0.930264515659843	0.42857585426918376	-0.040959113258850266
1791	PSORCOR-023	T2 AHA_3	48.59861158862442	49.237923455399184	49.239501897564516	48.62956627632414	48.28116620283506	0.6393118667747615	0.6408903089400937	0.030954687699718875	-0.31744538578936243
1792	PSORCOR-023	T2 AHA_4	50.127675149213005	49.047784349182606	49.09060639550963	48.54369704827038	48.07961061855492	-1.0798908000303982	-1.0370687537033731	-1.5839781009426233	-2.048064530658081
1793	PSORCOR-023	T2 AHA_5	49.13989466281358	46.57513308640383	46.56898979471726	46.38351800076819	46.169570072927904	-2.564761576409751	-2.5709048680963207	-2.7563766620453904	-2.970324589885678
1794	PSORCOR-023	T2 AHA_6	48.85794802026394	48.53382785582547	48.5332208393603	48.375819144909435	48.22987346433392	-0.3241201644384688	-0.3247271809036434	-0.48212887535450477	-0.62807455593002
1795	PSORCOR-023	T2 AHA_7	48.43229232183243	48.28418825737469	48.305263247205644	47.91001387164048	47.62522873728842	-0.1481040644577405	-0.12702907462678326	-0.5222784501919477	-0.8070635845440108
1796	PSORCOR-023	T2 AHA_8	47.62290874127872	48.347065550106684	48.400244614383816	47.87221350896114	47.56275360375668	0.7241568088279635	0.7773358731050948	0.2493047676824176	-0.06015513752203816
1797	PSORCOR-023	T2 AHA_9	47.99847277944606	48.01491489453126	48.01802318869686	47.75328067985508	47.56563380559915	0.016442115085197884	0.01955040925079743	-0.2451920995909802	-0.4328389738469127
1798	PSORCOR-023	T2 AHA_10	47.0874359078262	46.76986092607825	46.770050606855996	46.66843464376194	46.588947366561754	-0.31757498174794563	-0.31738530097020146	-0.4190012640642564	-0.4984885412644431
1799	PSORCOR-023	T2 AHA_11	48.29047960768189	48.4240013599044	48.424716328554545	48.22675299751751	48.11141014229948	0.1335217522225136	0.13423672087265714	-0.0637266101643803	-0.17906946538240476
1800	PSORCOR-023	T2 AHA_12	47.5603641578613	48.785800054996386	48.78438953850503	48.6468237184449	48.53885359772371	1.2254358971350854	1.224025380643731	1.0864595605835987	0.9784894398624076
1801	PSORCOR-023	T2 AHA_13	47.21262063987315	47.29557286633996	47.30526476310805	47.064317856659166	46.88764497031865	0.08295222646680855	0.09264412323489779	-0.14830278321398538	-0.3249756695545045
1802	PSORCOR-023	T2 AHA_14	48.22808921722197	46.719535412547366	46.73184037898924	46.21834828333294	45.85437921843589	-1.5085538046746052	-1.4962488382327308	-2.0097409338890273	-2.373709998786083
1803	PSORCOR-023	T2 AHA_15	49.289479733974325	47.898893999100366	47.90480409160102	47.714349725611555	47.578639195297065	-1.3905857348739588	-1.3846756423733027	-1.5751300083627697	-1.7108405386772603
1804	PSORCOR-023	T2 AHA_16	47.57043721851314	47.54740868078109	47.55032670745253	47.280114984016855	47.03819867979506	-0.023028537732052712	-0.02011051106061501	-0.290322234496287	-0.532238538718083
1805	DZHK_TV_005_Helios	T2 Global Avg	50.079943281960716	50.62139137813832	50.64260978083348	50.1511224210753	49.78799618126153	0.5414480961776036	0.5626664988727654	0.07117913911458373	-0.2919471006991827
1806	DZHK_TV_005_Helios	T2 Apex Avg	51.997461189928096	51.95828347098707	51.96613639625823	51.59838530656069	51.29272869511529	-0.039177718941026285	-0.03132479366986729	-0.3990758833674093	-0.7047324948128093
1807	DZHK_TV_005_Helios	T2 Midv Avg	50.78930582824255	51.187478782565485	51.23339100371474	50.76880781928944	50.414741264222904	0.39817295432293776	0.44408517547219617	-0.02049800895310483	-0.3745645640196429
1808	DZHK_TV_005_Helios	T2 Basal Avg	48.71303216807515	49.39194761508849	49.3981852157249	48.828642014934175	48.43795448756592	0.6789154470133383	0.6851530476497487	0.11560984685902298	-0.2750776805092343
1809	DZHK_TV_005_Helios	T2 AHA_1	48.30483019287795	49.243133514852175	49.24497371902366	48.8303187090355	48.468894276481024	0.9383033219742245	0.940143526145711	0.5254885161575515	0.16406408360307267
1810	DZHK_TV_005_Helios	T2 AHA_2	51.68401920381418	52.777201839953186	52.77810631927066	51.72352338983025	51.257710783521404	1.0931826361390051	1.0940871154564817	0.03950418601606742	-0.42630842029277716
1811	DZHK_TV_005_Helios	T2 AHA_3	49.05894001868978	49.948617714854954	49.95557238540948	49.254734210628996	48.71494621767772	0.8896776961651724	0.8966323667197003	0.1957941919392141	-0.34399380101206134
1812	DZHK_TV_005_Helios	T2 AHA_4	48.296813188423364	48.78964041559473	48.796525361883596	48.28678849356768	47.85915596523022	0.49282722717136807	0.49971217346023167	-0.010024694855687244	-0.43765722319314193
1813	DZHK_TV_005_Helios	T2 AHA_5	47.25880242566459	47.87452136156832	47.87544812264279	47.62369141046079	47.399051350568996	0.615718935903729	0.6166456969781962	0.36488898479620246	0.14024892490440521
1814	DZHK_TV_005_Helios	T2 AHA_6	46.90184774961822	47.69186220300885	47.71270216582096	47.16115367643009	46.77936190146428	0.7900144533906328	0.8108544162027371	0.25930592681186937	-0.12248584815394281
1815	DZHK_TV_005_Helios	T2 AHA_7	49.07292259846699	50.22016896624686	50.27170988661478	49.80230504991784	49.473328554891786	1.1472463677798714	1.1987872881477912	0.7293824514508529	0.40040595642479815
1816	DZHK_TV_005_Helios	T2 AHA_8	55.01086590629792	55.357493116035634	55.494822125599974	54.64210724885048	54.065944662117204	0.34662720973771144	0.48395621930205124	-0.36875865744744374	-0.9449212441807191
1817	DZHK_TV_005_Helios	T2 AHA_9	51.763546702405584	53.39073974436158	53.41628758949651	52.79871946564536	52.37590502754742	1.627193041955998	1.6527408870909284	1.0351727632397782	0.6123583251418339
1818	DZHK_TV_005_Helios	T2 AHA_10	49.005538319902065	49.51724274658494	49.52932757349166	49.23086678371532	48.97609790441935	0.5117044266828756	0.523789253589598	0.22532846381325555	-0.029440415482717697
1819	DZHK_TV_005_Helios	T2 AHA_11	47.80613552392153	48.375195919635395	48.39206844612075	48.02094420216236	47.56917803587397	0.569060395713862	0.5859329221992198	0.2148086782408285	-0.23695748804756533
1820	DZHK_TV_005_Helios	T2 AHA_12	51.43887229330646	50.72948202341044	50.72916598882738	50.60810755094306	50.51444804951699	-0.7093902698960193	-0.7097063044790772	-0.8307647423633995	-0.924424243789467
1821	DZHK_TV_005_Helios	T2 AHA_13	51.23822225396688	51.01942634683355	51.0204636176385	50.67943597096041	50.38555611729273	-0.21879590713333386	-0.21775863632838366	-0.5587862830064694	-0.8526661366741521
1822	DZHK_TV_005_Helios	T2 AHA_14	55.50762742758955	56.92767229152329	56.96172419032726	56.221589892182415	55.647387551087995	1.4200448639337395	1.4540967627377128	0.7139624645928677	0.1397601234984478
1823	DZHK_TV_005_Helios	T2 AHA_15	51.9402760915945	51.37592888596438	51.39832589761763	51.04703735631237	50.77667615659485	-0.5643472056301206	-0.5419501939768665	-0.8932387352821252	-1.1635999349996453
1824	DZHK_TV_005_Helios	T2 AHA_16	49.68049892492052	49.54590034807014	49.527328829784004	49.42010490380792	49.28129232965497	-0.13459857685037946	-0.1531700951365167	-0.260394021112603	-0.3992065952655537
1825	Fulu_CMR_retro-082	T2 Global Avg	46.016755435385534	46.69748944210234	46.722493130101114	46.34520591303733	46.053170142361914	0.6807340067168042	0.7057376947155802	0.32845047765179913	0.03641470697638027
1826	Fulu_CMR_retro-082	T2 Apex Avg	47.06112610280525	47.80358660558787	47.8130708504225	47.588652054082004	47.3986205330382	0.7424605027826203	0.7519447476172516	0.5275259512767576	0.337494430232951
1827	Fulu_CMR_retro-082	T2 Midv Avg	46.894265935110376	47.33956495179145	47.384596219785166	46.920569404081604	46.5754521306463	0.4452990166810764	0.49033028467479056	0.026303468971228483	-0.31881380446407803
1828	Fulu_CMR_retro-082	T2 Basal Avg	44.87989583739235	45.38274166805445	45.397677473537165	45.01600787639329	44.71674899263187	0.5028458306621033	0.517781636144818	0.13611203900094182	-0.16314684476047603
1829	Fulu_CMR_retro-082	T2 AHA_1	39.39819952359108	41.24946149179143	41.24960902727487	41.04053034175519	40.81348565095815	1.8512619682003475	1.85140950368379	1.6423308181641119	1.415286127367068
1830	Fulu_CMR_retro-082	T2 AHA_2	44.06178070457897	45.90454786365906	45.90563975194294	45.614367716014556	45.411815146276695	1.8427671590800898	1.8438590473639707	1.552587011435584	1.3500344416977228
1831	Fulu_CMR_retro-082	T2 AHA_3	49.35248224467514	50.27319901971483	50.309990675219474	49.650763399466854	49.21654545450901	0.9207167750396934	0.9575084305443369	0.2982811547917166	-0.13593679016612725
1832	Fulu_CMR_retro-082	T2 AHA_4	46.698628759815	46.51915101566532	46.531050455033565	46.05409739493662	45.81543145882016	-0.1794777441496791	-0.16757830478143632	-0.6445313648783824	-0.8831973009948442
1833	Fulu_CMR_retro-082	T2 AHA_5	46.439159634923	45.54131110140262	45.55636127128945	45.15060397255775	44.69721751799451	-0.8978485335203814	-0.8827983636335546	-1.2885556623652548	-1.7419421169284917
1834	Fulu_CMR_retro-082	T2 AHA_6	43.586579817579036	43.95957335619579	43.96447928185996	43.74113614132554	43.51466164304644	0.372993538616754	0.37789946428092236	0.15455632374650463	-0.0719181745325983
1835	Fulu_CMR_retro-082	T2 AHA_7	41.69739449487183	43.97185221421284	44.14735050893821	43.36173396054874	42.90263750276469	2.274457719341008	2.4499560140663803	1.6643394656769104	1.2052430078928609
1836	Fulu_CMR_retro-082	T2 AHA_8	46.04708458075062	48.74192221492817	48.799666555853634	48.127037990853395	47.61443847393373	2.6948376341775457	2.7525819751030127	2.0799534101027746	1.5673538931831104
1837	Fulu_CMR_retro-082	T2 AHA_9	50.43042515185222	54.99661215730833	55.00230632205836	54.722918336887105	54.549532415770706	4.566187005456108	4.57188117020614	4.2924931850348855	4.119107263918487
1838	Fulu_CMR_retro-082	T2 AHA_10	51.881846297418114	47.870624361744994	47.90317407570649	47.69614260525778	47.6211499296758	-4.01122193567312	-3.9786722217116264	-4.185703692160331	-4.260696367742312
1839	Fulu_CMR_retro-082	T2 AHA_11	45.711450450654155	44.310385169159254	44.34930301401162	43.791137962249856	43.25307064711484	-1.4010652814949012	-1.3621474366425375	-1.9203124884042992	-2.458379803539316
1840	Fulu_CMR_retro-082	T2 AHA_12	41.801386924453034	42.92179653497695	42.94851635334091	42.518877936273284	42.16010041557709	1.1204096105239145	1.1471294288878724	0.7174910118202504	0.3587134911240568
1841	Fulu_CMR_retro-082	T2 AHA_13	40.62510252185416	43.31795921997043	43.36343745674755	43.01004044462964	42.80794259556157	2.692856698116273	2.7383349348933876	2.384937922775478	2.1828400737074105
1842	Fulu_CMR_retro-082	T2 AHA_14	48.166974633871874	50.34602555586948	50.346708408645185	50.16223236278558	49.99089896613404	2.1790509219976073	2.179733774773311	1.9952577289137068	1.823924332262166
1843	Fulu_CMR_retro-082	T2 AHA_15	52.278674109544525	50.882997049743814	50.89170297052851	50.68265391885998	50.506378049023745	-1.395677059800711	-1.386971139016012	-1.5960201906845484	-1.7722960605207803
1844	Fulu_CMR_retro-082	T2 AHA_16	46.23202134225283	46.463680677118354	46.473497657693905	46.247244853162506	46.03402298689112	0.23165933486552603	0.2414763154410764	0.015223510909677884	-0.19799835536171173
1845	MyoMet-CMR-051	T2 Global Avg	40.912702955784034	41.1862672174544	41.19142718552927	40.97253906268143	40.78600403722876	0.27356426167036574	0.2787242297452366	0.05983610689739294	-0.12669891855527737
1846	MyoMet-CMR-051	T2 Apex Avg	40.29753198196127	41.02010479736362	41.02307806469946	40.84866490139859	40.68007305071497	0.7225728154023514	0.725546082738191	0.5511329194373218	0.38254106875369587
1847	MyoMet-CMR-051	T2 Midv Avg	40.690122230401506	40.89833147079273	40.909022762350325	40.65497080968551	40.44892220766295	0.208209240391227	0.21890053194881887	-0.03515142071599797	-0.24120002273855334
1848	MyoMet-CMR-051	T2 Basal Avg	41.44599554559092	41.470981463449334	41.474142804576964	41.2519198934171	41.06790314033211	0.024985917858415974	0.028147258986045642	-0.19407565217381517	-0.37809240525880483
1849	MyoMet-CMR-051	T2 AHA_1	39.34477362367362	39.49770816407623	39.50216277898958	39.280947670701984	39.12733961120078	0.15293454040261167	0.1573891553159612	-0.06382595297163363	-0.217434012472836
1850	MyoMet-CMR-051	T2 AHA_2	41.17593667786043	41.79339594256009	41.803614276186835	41.544403790234846	41.31905073362128	0.6174592646996615	0.6276775983264073	0.3684671123744181	0.14311405576085434
1851	MyoMet-CMR-051	T2 AHA_3	43.35046595467047	42.828544121294506	42.828567528324065	42.62263025612399	42.44673783584719	-0.5219218333759628	-0.5218984263464037	-0.7278356985464782	-0.9037281188232811
1852	MyoMet-CMR-051	T2 AHA_4	41.131744236933734	41.174990843840696	41.17546880178213	40.91599348397458	40.67708500103748	0.043246606906961915	0.043724564848396597	-0.2157507529591527	-0.45465923589625135
1853	MyoMet-CMR-051	T2 AHA_5	43.57109331858971	43.23171063586605	43.23525209600789	42.988708531479155	42.775723486928385	-0.33938268272365946	-0.3358412225818199	-0.5823847871105556	-0.7953698316613256
1854	MyoMet-CMR-051	T2 AHA_6	39.7137312949597	40.037896879375566	40.03886930403039	39.88655305252045	39.78367062452758	0.32416558441586574	0.3251380090706917	0.17282175756074736	0.06993932956788029
1855	MyoMet-CMR-051	T2 AHA_7	41.25970890176223	41.53620704867517	41.56946849692389	41.05206931693115	40.651742165885835	0.2764981469129424	0.3097595951616583	-0.20763958483107814	-0.6079667358763956
1856	MyoMet-CMR-051	T2 AHA_8	41.16468230976035	41.893022026289145	41.90148770890722	41.63080332614652	41.387854886405144	0.7283397165287937	0.736805399146867	0.4661210163861682	0.2231725766447923
1857	MyoMet-CMR-051	T2 AHA_9	41.528757379841764	41.333213514265466	41.334592961684606	41.06127508910176	40.83208780554209	-0.19554386557629755	-0.19416441815715757	-0.46748229074000136	-0.6966695742996762
1858	MyoMet-CMR-051	T2 AHA_10	40.97756151406279	40.53675999134192	40.54437159916252	40.35007710305518	40.19608071499728	-0.440801522720875	-0.43318991490027514	-0.6274844110076145	-0.7814807990655126
1859	MyoMet-CMR-051	T2 AHA_11	39.01472534429948	39.019237346547044	39.021249814081095	38.933143285076696	38.87997541389212	0.004512002247565761	0.006524469781616915	-0.08158205922278228	-0.1347499304073594
1860	MyoMet-CMR-051	T2 AHA_12	40.478231448340495	41.115253301533684	41.13198371434399	40.90973115899171	40.73124558302625	0.6370218531931897	0.6537522660034938	0.4314997106512166	0.2530141346857562
1861	MyoMet-CMR-051	T2 AHA_13	40.877960296393745	41.751790454738085	41.75249832865112	41.529850092330804	41.30931403275465	0.8738301583443402	0.8745380322573766	0.6518897959370591	0.43135373636090435
1862	MyoMet-CMR-051	T2 AHA_14	39.05814250011867	40.8850134146829	40.89759895733593	40.54624652912544	40.16420865780762	1.826870914564232	1.8394564572172598	1.4881040290067702	1.1060661576889501
1863	MyoMet-CMR-051	T2 AHA_15	40.767399279617244	39.972907691334136	39.976355181469586	39.869021040370875	39.81472509949072	-0.7944915882831083	-0.7910440981476583	-0.8983782392463695	-0.9526741801265217
1864	MyoMet-CMR-051	T2 AHA_16	40.057538949982984	41.45092670235555	41.447651147116055	41.39752068042307	41.34590043540065	1.3933877523725684	1.390112197133071	1.339981730440087	1.288361485417667
1865	MYKG-116	T2 Global Avg	50.33475120648831	51.36104639153157	51.372111936927496	51.0083318508886	50.73826077332697	1.02629518504326	1.0373607304391825	0.673580644400289	0.40350956683865746
1866	MYKG-116	T2 Apex Avg	51.23342598164967	52.153158227696544	52.1542291473358	51.77748751658355	51.43425217806931	0.9197322460468769	0.9208031656861309	0.5440615349338813	0.20082619641964072
1867	MYKG-116	T2 Midv Avg	51.01626777958295	51.949717528520864	51.96071096899138	51.44085222044708	51.03090219155212	0.9334497489379174	0.9444431894084317	0.4245844408641304	0.014634411969176142
1868	MYKG-116	T2 Basal Avg	49.14693885548828	50.330331557621186	50.350008501379556	50.11650938006167	50.00990805146934	1.183392702132906	1.2030696458912757	0.9695705245733919	0.8629691959810586
1869	MYKG-116	T2 AHA_1	50.45867921409978	51.814917016034066	51.915297543879326	51.32947498780455	50.9624843831383	1.3562378019342844	1.4566183297795448	0.8707957737047707	0.5038051690385217
1870	MYKG-116	T2 AHA_2	50.035166379797026	50.186985469017166	50.19158572768356	49.96007357941325	49.92126857557179	0.1518190892201403	0.15641934788653344	-0.07509280038377852	-0.11389780422523899
1871	MYKG-116	T2 AHA_3	46.10335710929804	48.52022155168322	48.548478294971595	47.57069583122548	46.819459825114066	2.416864442385183	2.445121185673557	1.4673387219274403	0.716102715816028
1872	MYKG-116	T2 AHA_4	51.67657319011542	52.25463597884297	52.23782536371665	52.20276804965821	52.26637187961924	0.57806278872755	0.5612521736012326	0.526194859542791	0.589798689503823
1873	MYKG-116	T2 AHA_5	48.17387552668346	50.485861335792144	50.48472399500403	50.62581556040519	50.75446262069368	2.311985809108684	2.3108484683205717	2.4519400337217263	2.5805870940102196
1874	MYKG-116	T2 AHA_6	46.65689870611415	48.261178292584816	48.2603605057871	48.421337808850296	48.60712074462029	1.6042795864706676	1.6034617996729494	1.764439102736148	1.9502220385061406
1875	MYKG-116	T2 AHA_7	54.17609552459849	54.96533989487956	54.977782791481395	54.46793095690816	54.06574412545998	0.7892443702810752	0.801687266882908	0.291835432309675	-0.11035139913850855
1876	MYKG-116	T2 AHA_8	53.28462508896596	54.37412874994444	54.402703063301814	53.65038725562849	53.18481144461401	1.0895036609784796	1.1180779743358542	0.3657621666625275	-0.09981364435194706
1877	MYKG-116	T2 AHA_9	50.280224878188925	52.21704890106928	52.22832256208067	51.52863143232093	50.98096944874249	1.9368240228803586	1.9480976838917456	1.2484065541320035	0.7007445705535673
1878	MYKG-116	T2 AHA_10	48.4881656854154	49.379444338728675	49.38325283600756	48.92729245429267	48.559333997619895	0.8912786533132717	0.895087150592154	0.43912676887726576	0.07116831220449171
1879	MYKG-116	T2 AHA_11	50.83613501921171	51.55227929408304	51.552757048635605	51.24018794954442	50.88473395827816	0.7161442748713327	0.7166220294238954	0.4040529303327105	0.04859893906645141
1880	MYKG-116	T2 AHA_12	49.18890998055992	49.307426927559725	49.30368323586286	48.99999378270848	48.70653016003343	0.11851694699980442	0.1147732553029428	-0.18891619785144087	-0.4823798205264893
1881	MYKG-116	T2 AHA_13	54.606829296901445	55.751689923775196	55.75250735486164	55.32670734869483	54.969524435531376	1.1448606268737507	1.1456780579601968	0.7198780517933869	0.3626951386299311
1882	MYKG-116	T2 AHA_14	50.57226453847507	51.63206581507868	51.632065819849856	51.084955647835486	50.51488929087283	1.059801276603615	1.0598012813747886	0.5126911093604178	-0.05737524760223778
1883	MYKG-116	T2 AHA_15	50.553580260909335	51.19330858132715	51.196698534606796	50.91122826983612	50.684796896305656	0.6397283204178166	0.6431182736974606	0.3576480089267875	0.13121663539632067
1884	MYKG-116	T2 AHA_16	49.32984976872336	49.8926738853616	49.8931884988332	49.664095045850345	49.47363661360084	0.5628241166382395	0.5633387301098338	0.33424527712698193	0.14378684487747506
1885	PSORCOR-061	T2 Global Avg	48.52280962545927	47.86979869565953	47.87127824912522	47.68966248565815	47.586629912173194	-0.6530109297997342	-0.6515313763340487	-0.8331471398011203	-0.936179713286073
1886	PSORCOR-061	T2 Apex Avg	47.0959869689625	46.55482790263766	46.55549934063741	46.34979609216188	46.200575394117436	-0.5411590663248376	-0.5404876283250886	-0.7461908768006182	-0.8954115748450633
1887	PSORCOR-061	T2 Midv Avg	48.245101622114284	47.728853314516584	47.73025721638654	47.54298532425669	47.395991126990126	-0.5162483075976994	-0.514844405727743	-0.702116297857593	-0.8491104951241581
1888	PSORCOR-061	T2 Basal Avg	49.49736583695039	48.669412349690255	48.670993052998824	48.510881117130246	48.470630649815256	-0.8279534872601317	-0.8263727839515624	-0.9864847198201403	-1.026735187135131
1889	PSORCOR-061	T2 AHA_1	48.806742039997076	47.37927130051915	47.37927130051915	47.132608348988875	46.97997697766588	-1.4274707394779256	-1.4274707394779256	-1.6741336910082012	-1.826765062331198
1890	PSORCOR-061	T2 AHA_2	51.046226062077146	50.45397266086026	50.453571546813706	50.534778776142865	50.707968682248065	-0.5922534012168867	-0.5926545152634404	-0.5114472859342811	-0.33825737982908066
1891	PSORCOR-061	T2 AHA_3	51.50939390414909	51.11381063554607	51.11382015905522	50.848879617690024	50.70767625264958	-0.3955832686030192	-0.3955737450938699	-0.660514286459069	-0.8017176514995157
1892	PSORCOR-061	T2 AHA_4	50.041001357742	48.59088545872332	48.591997200740536	48.359082236725804	48.3427124498639	-1.4501158990186767	-1.4490041570014611	-1.6819191210161932	-1.6982889078780943
1893	PSORCOR-061	T2 AHA_5	47.56526963713478	46.43948176949334	46.45109611887579	46.28247169929034	46.19695742265987	-1.1257878676414421	-1.114173518258994	-1.2827979378444425	-1.368312214474912
1894	PSORCOR-061	T2 AHA_6	46.22170248670309	46.172551174764656	46.176690268346654	45.992624134976	45.9045061921902	-0.04915131193843081	-0.04501221835643321	-0.22907835172708957	-0.31719629451288966
1895	PSORCOR-061	T2 AHA_7	44.44629740417153	44.20346210079729	44.203359105657995	43.93153882612156	43.62150540223193	-0.24283530337424253	-0.2429382985135362	-0.514758578049971	-0.8247920019395991
1896	PSORCOR-061	T2 AHA_8	44.68131775506309	44.653427767889326	44.65533483551169	44.310084591956645	44.06069221433363	-0.027889987173765007	-0.025982919551402972	-0.37123316310644583	-0.6206255407294634
1897	PSORCOR-061	T2 AHA_9	51.939858061082006	51.64678772082301	51.64674590307848	51.43954073203168	51.31851637204682	-0.2930703402589927	-0.29311215800352386	-0.5003173290503256	-0.6213416890351837
1898	PSORCOR-061	T2 AHA_10	50.712044928616194	49.00435627114533	49.013024328423235	48.74965083200045	48.52746580698049	-1.707688657470861	-1.6990206001929593	-1.9623940966157463	-2.184579121635707
1899	PSORCOR-061	T2 AHA_11	48.447909285498724	47.674900869459215	47.67561369230153	47.712648181247104	47.81918394242117	-0.7730084160395094	-0.7722955931971924	-0.7352611042516202	-0.628725343077555
1900	PSORCOR-061	T2 AHA_12	48.32183225272566	48.167521399107144	48.167578674348626	48.09402089309383	48.01855310235333	-0.1543108536185187	-0.15425357837703757	-0.2278113596318363	-0.3032791503723331
1901	PSORCOR-061	T2 AHA_13	43.919220424254995	43.92578263311569	43.93020703306645	43.67608573160367	43.45827854399444	0.00656220886069292	0.010986608811457188	-0.24313469265132426	-0.46094188026055605
1902	PSORCOR-061	T2 AHA_14	49.260780762128284	48.17499313559991	48.175239175870594	47.827384516341105	47.61981594230047	-1.0857876265283721	-1.0855415862576905	-1.4333962457871792	-1.6409648198278148
1903	PSORCOR-061	T2 AHA_15	47.53882787978113	47.34270359541317	47.343007599920675	47.19178996791573	47.092345489359026	-0.19612428436796137	-0.19582027986045603	-0.34703791186539945	-0.4464823904221049
1904	PSORCOR-061	T2 AHA_16	46.97593508817717	46.75221045024251	46.75203922029588	46.65621886066137	46.562790719099276	-0.2237246379346587	-0.22389586788128923	-0.31971622751579787	-0.41314436907789087
1905	3D_CS_AG_023	T2 Global Avg	48.27335870656882	48.54759295786442	48.55263545002572	48.22777100139559	47.97941349093488	0.27423425129559575	0.27927674345689724	-0.04558770517323296	-0.29394521563393994
1906	3D_CS_AG_023	T2 Apex Avg	50.37354460130745	50.702745438926655	50.72532016925247	50.36468650862842	50.10171359230117	0.3292008376192044	0.35177556794501896	-0.008858092679034257	-0.2718310090062843
1907	3D_CS_AG_023	T2 Midv Avg	49.35248093552381	49.43707280341988	49.44190488125316	49.10686549247692	48.845262500042494	0.08459186789607287	0.08942394572935086	-0.2456154430468871	-0.5072184354813132
1908	3D_CS_AG_023	T2 Basal Avg	46.053548252598624	46.6036946628834	46.60036211955796	46.300567437205316	46.069039893548634	0.5501464102847748	0.546813866959333	0.24701918460669248	0.015491640950010321
1909	3D_CS_AG_023	T2 AHA_1	46.93263434550926	46.685331851901196	46.62724227438461	46.545990136992984	46.50028686015834	-0.24730249360806056	-0.3053920711246434	-0.3866442085162731	-0.4323474853509168
1910	3D_CS_AG_023	T2 AHA_2	43.67070376426869	45.112330806402795	45.103488187666954	44.79909531092358	44.569796450959956	1.4416270421341082	1.4327844233982674	1.1283915466548962	0.8990926866912687
1911	3D_CS_AG_023	T2 AHA_3	46.74877009418629	47.74372296229304	47.754970028051154	46.90239643529088	46.174483163233745	0.9949528681067505	1.0061999338648633	0.15362634110459084	-0.574286930952546
1912	3D_CS_AG_023	T2 AHA_4	45.0450378971474	46.92095533221418	46.93029771609816	46.475348617523515	46.12550308704251	1.8759174350667749	1.8852598189507574	1.430310720376113	1.0804651898951079
1913	3D_CS_AG_023	T2 AHA_5	46.721244057474486	46.899117034688366	46.92758125331819	46.68197052381532	46.52670581061948	0.1778729772138803	0.2063371958437017	-0.03927353365916275	-0.19453824685500365
1914	3D_CS_AG_023	T2 AHA_6	47.25826832412177	46.49600411144911	46.49615170018895	46.572018896057536	46.62472881364105	-0.7622642126726618	-0.762116623932819	-0.6862494280642366	-0.6335395104807233
1915	3D_CS_AG_023	T2 AHA_7	48.51019187674984	48.71817902189116	48.71846480858849	48.323352256265714	48.013704044564484	0.2079871451413169	0.2082729318386498	-0.18683962048412894	-0.49648783218535897
1916	3D_CS_AG_023	T2 AHA_8	53.533358076997565	54.7875085450577	54.78828853321235	54.41636007979793	54.1087352837397	1.254150468060132	1.2549304562147867	0.8830020028003673	0.5753772067421323
1917	3D_CS_AG_023	T2 AHA_9	48.858532202784154	48.11827699826346	48.12286244738172	47.473089025609895	46.88522447760372	-0.7402552045206932	-0.7356697554024336	-1.3854431771742597	-1.9733077251804332
1918	3D_CS_AG_023	T2 AHA_10	48.64733908338335	49.31162725505172	49.3117270587986	49.12932585465445	49.015246798392106	0.6642881716683675	0.6643879754152522	0.4819867712710959	0.3679077150087551
1919	3D_CS_AG_023	T2 AHA_11	48.89410524185421	48.36120610733585	48.37188198413165	48.21848980392894	48.14469171318984	-0.5328991345183596	-0.5222232577225654	-0.6756154379252735	-0.7494135286643697
1920	3D_CS_AG_023	T2 AHA_12	48.28784335109992	47.17840686462153	47.18193966314748	46.91438904923508	46.660937669167694	-1.109436486478394	-1.1059036879524413	-1.3734543018648395	-1.6269056819322287
1921	3D_CS_AG_023	T2 AHA_13	48.91069984063925	49.737744934463215	49.754266258520225	49.41443895751001	49.161758016448346	0.827045093823962	0.8435664178809716	0.5037391168707543	0.2510581758090922
1922	3D_CS_AG_023	T2 AHA_14	54.97747566576582	54.8854147888965	54.888105907580524	54.34796905921969	53.861094855511965	-0.09206087686932563	-0.08936975818529902	-0.6295066065461299	-1.1163808102538582
1923	3D_CS_AG_023	T2 AHA_15	51.58417713999385	51.76853573545334	51.80677806252017	51.406548158387274	51.130900367324905	0.18435859545949285	0.22260092252632546	-0.17762898160657414	-0.45327677266894284
1924	3D_CS_AG_023	T2 AHA_16	46.5256132683077	47.46401445036051	47.4664743424924	47.33476192690487	47.24932184476129	0.9384011820528073	0.9408610741846957	0.8091486585971666	0.7237085764535891
1925	PPC1-047	T2 Global Avg	47.40933493300999	48.16693986901287	48.18592525451528	47.628420085419265	47.19129771800496	0.7576049360028847	0.7765903215052958	0.21908515240927784	-0.21803721500502604
1926	PPC1-047	T2 Apex Avg	47.965573404189755	49.00918358331342	49.02303612343072	48.4118975819882	47.932833072788256	1.043610179123668	1.0574627192409665	0.446324177798445	-0.03274033140149868
1927	PPC1-047	T2 Midv Avg	48.439345869320555	49.04531425673925	49.05956589661704	48.53902641115914	48.132216560511125	0.6059683874186987	0.6202200272964831	0.09968054183858754	-0.30712930880942935
1928	PPC1-047	T2 Basal Avg	46.297753267997805	46.96210918688326	46.99369727352324	46.42649093538253	45.989709428197834	0.6643559188854553	0.6959440055254333	0.12873766738472625	-0.3080438397999714
1929	PPC1-047	T2 AHA_1	48.18281547555763	48.801448141786295	48.9715452145676	48.06214819702103	47.494862474289405	0.6186326662286632	0.7887297390099661	-0.12066727853660097	-0.6879530012682267
1930	PPC1-047	T2 AHA_2	46.28227931768402	48.357439048193115	48.38018976347599	47.52966129064498	46.88033398420499	2.0751597305090925	2.0979104457919675	1.2473819729609588	0.5980546665209658
1931	PPC1-047	T2 AHA_3	48.52192052182154	47.72358613086642	47.73388247993351	46.99685645124542	46.43324624123647	-0.7983343909551195	-0.7880380418880293	-1.5250640705761214	-2.0886742805850744
1932	PPC1-047	T2 AHA_4	45.717808652650035	43.58953089013894	43.58986662220012	43.276555818883374	42.94027792101958	-2.1282777625110967	-2.1279420304499155	-2.4412528337666615	-2.7775307316304563
1933	PPC1-047	T2 AHA_5	43.5152737333595	44.98018420463986	45.00826833906221	44.819262840236874	44.72140116076709	1.464910471280362	1.4929946057027124	1.3039891068773741	1.206127427407587
1934	PPC1-047	T2 AHA_6	45.28563965912249	48.50541962840273	48.5089052142063	48.02188845215614	47.61125302624445	3.219779969280239	3.223265555083813	2.7362487930336528	2.32561336712196
1935	PPC1-047	T2 AHA_7	48.452489811556596	50.06115920715808	50.061709914775115	49.57523028496039	49.18490037451313	1.6086693956014813	1.6092201032185187	1.1227404734037947	0.732410562956531
1936	PPC1-047	T2 AHA_8	52.702857954966845	50.166579760261136	50.23218676784096	49.39700148745593	48.822684843919944	-2.5362781947057087	-2.4706711871258875	-3.305856467510914	-3.8801731110469007
1937	PPC1-047	T2 AHA_9	48.2902734915506	48.81347542268281	48.812920080516925	48.20790972519875	47.70032514396152	0.5232019311322063	0.5226465889663245	-0.08236376635184683	-0.589948347589079
1938	PPC1-047	T2 AHA_10	47.485378764502194	47.16031171812825	47.18638834192085	46.837158057251514	46.61823930912115	-0.32506704637394535	-0.29899042258134045	-0.6482207072506796	-0.867139455381043
1939	PPC1-047	T2 AHA_11	45.675321115369314	48.24192130578677	48.24367058671147	47.749997368186705	47.30355792558235	2.5666001904174536	2.5683494713421524	2.0746762528173903	1.6282368102130391
1940	PPC1-047	T2 AHA_12	47.939426453140975	49.840318029333766	49.840064095609115	49.45362764855856	49.124590632624866	1.900891576192791	1.9006376424681406	1.5142011954175842	1.1851641794838912
1941	PPC1-047	T2 AHA_13	45.67591468083902	46.29216811775155	46.30982905624421	45.90008899835401	45.63376252727518	0.6162534369125297	0.6339143754051904	0.2241743175149864	-0.0421521535638405
1942	PPC1-047	T2 AHA_14	51.55755295518529	53.22053855064724	53.23391971976058	52.30246165940789	51.50146382281153	1.6629855954619543	1.6763667645752918	0.7449087042226026	-0.056089132373756456
1943	PPC1-047	T2 AHA_15	47.765494840346356	48.353543694788286	48.37052212546988	47.952379918758794	47.62230274318173	0.5880488544419293	0.6050272851235263	0.18688507841243762	-0.14319209716462922
1944	PPC1-047	T2 AHA_16	47.64764076131802	48.765147864090416	48.76979229117541	48.09539174817323	47.56535400126491	1.117507102772393	1.1221515298573905	0.44775098685520476	-0.08228676005311542
1945	DZHK_TV_015_Helios	T2 Global Avg	49.69576361649737	50.540612749088524	50.56418761859012	50.16585037235376	49.84834550082895	0.8448491325911505	0.8684240020927447	0.4700867558563857	0.1525818843315747
1946	DZHK_TV_015_Helios	T2 Apex Avg	52.39498142493256	52.374436462086486	52.389635459931405	52.047541494546756	51.75992416418877	-0.0205449628460741	-0.0053459650011546955	-0.34743993038580356	-0.6350572607437925
1947	DZHK_TV_015_Helios	T2 Midv Avg	49.75086100639155	50.57729158518767	50.60280602150539	50.224859412433595	49.90807216100761	0.8264305787961206	0.8519450151138344	0.4739984060420426	0.15721115461605706
1948	DZHK_TV_015_Helios	T2 Basal Avg	48.43878903354935	49.61059703852783	49.63907234290463	49.19400304082121	48.86598700860653	1.1718080049784803	1.2002833093552852	0.75521400727186	0.42719797505718304
1949	DZHK_TV_015_Helios	T2 AHA_1	50.794631186539554	52.000405290350024	52.0847870201158	51.53121952196545	51.206881124724774	1.2057741038104695	1.290155833576243	0.7365883354258926	0.4122499381852194
1950	DZHK_TV_015_Helios	T2 AHA_2	48.59068287466772	50.277197990868544	50.27863993984696	49.881141559390024	49.557666866554506	1.6865151162008232	1.6879570651792406	1.290458684722303	0.9669839918867851
1951	DZHK_TV_015_Helios	T2 AHA_3	47.367944672230124	49.34247726460591	49.34358353432758	48.77600787662692	48.36971073941084	1.9745325923757875	1.9756388620974548	1.4080632043967967	1.0017660671807178
1952	DZHK_TV_015_Helios	T2 AHA_4	46.99729741618672	49.324481401341956	49.3755757343716	48.67703009706849	48.124207787637076	2.327183985155237	2.378278318184883	1.67973268088177	1.1269103714503572
1953	DZHK_TV_015_Helios	T2 AHA_5	46.29709472264648	46.40810005336614	46.422970615426145	46.24393617027562	46.13185546012068	0.11100533071966368	0.1258758927796677	-0.05315855237085998	-0.16523926252579457
1954	DZHK_TV_015_Helios	T2 AHA_6	50.49478096132932	50.35937257867586	50.36043414589834	50.10402984446514	49.843645380450994	-0.13540838265345911	-0.13434681543098037	-0.3907511168641804	-0.651135580878325
1955	DZHK_TV_015_Helios	T2 AHA_7	49.63008677306881	49.69208631921061	49.69477829226945	49.48034320796032	49.324654116373864	0.06199954614179859	0.0646915192006361	-0.14974356510849418	-0.305432656694947
1956	DZHK_TV_015_Helios	T2 AHA_8	51.94526313411985	52.345435867247126	52.42604160435227	51.75391327840718	51.26490024048551	0.4001727331272775	0.4807784702324227	-0.19134985571266583	-0.6803628936343387
1957	DZHK_TV_015_Helios	T2 AHA_9	52.19640797638917	53.97641375899696	53.99629807058163	53.261094460260885	52.34676608542739	1.7800057826077946	1.7998900941924632	1.0646864838717178	0.15035810903822266
1958	DZHK_TV_015_Helios	T2 AHA_10	49.74754202511472	51.05633316369261	51.08349536634887	50.46606378876618	50.05117692165224	1.308791138577888	1.335953341234152	0.7185217636514594	0.30363489653752396
1959	DZHK_TV_015_Helios	T2 AHA_11	46.2833735495758	47.156007411863285	47.16331680275026	47.196039207537986	47.232891729075206	0.8726338622874863	0.87994325317446	0.9126656579621866	0.9495181794994068
1960	DZHK_TV_015_Helios	T2 AHA_12	50.097820275881936	50.18143587569471	50.18289471198576	50.026597030180746	49.92618613033315	0.08361559981277367	0.08507443610382381	-0.07122324570119076	-0.17163414554878642
1961	DZHK_TV_015_Helios	T2 AHA_13	53.54990587853704	51.797592586359904	51.79774013214923	51.567220168125296	51.35319627567185	-1.752313292177135	-1.75216574638781	-1.9826857104117437	-2.196709602865191
1962	DZHK_TV_015_Helios	T2 AHA_14	52.69630456688566	53.082951900757394	53.12966080316437	52.34501441683324	51.734526887312285	0.38664733387173555	0.433356236278712	-0.3512901500524208	-0.9617776795733732
1963	DZHK_TV_015_Helios	T2 AHA_15	52.25829874833188	53.96638776640852	53.97884227923225	53.727303170637995	53.48316760557147	1.7080890180766417	1.7205435309003718	1.4690044223061136	1.224868857239585
1964	DZHK_TV_015_Helios	T2 AHA_16	51.50366702910219	51.004582827260265	51.01087923773878	50.80839637365609	50.64547457535023	-0.49908420184192437	-0.492787791363412	-0.6952706554461017	-0.8581924537519612
1965	MyoMet-CMR-054	T2 Global Avg	51.17061740409705	51.14709359995711	51.15108741058701	50.96779988080726	50.84622371855211	-0.023523804139941262	-0.01952999351004081	-0.20281752328978797	-0.3243936855449405
1966	MyoMet-CMR-054	T2 Apex Avg	49.3952021449348	49.43729387516539	49.45325087697096	49.17617863616537	48.99197317125314	0.0420917302305881	0.058048732036162676	-0.21902350876943188	-0.40322897368165656
1967	MyoMet-CMR-054	T2 Midv Avg	51.52846644748156	51.88883195771614	51.89427314547824	51.68962790753124	51.50630943756402	0.36036551023457974	0.36580669799667476	0.16116146004967646	-0.022157009917542325
1968	MyoMet-CMR-054	T2 Basal Avg	51.66832586506755	51.43430459758219	51.432427728743164	51.31314888911777	51.278890037585896	-0.23402126748536034	-0.23589813632438705	-0.3551769759497816	-0.3894358274816554
1969	MyoMet-CMR-054	T2 AHA_1	46.851372979974386	45.75698948698034	45.76371404802084	45.533866928070275	45.31022987597592	-1.094383492994048	-1.0876589319535483	-1.317506051904111	-1.5411431039984649
1970	MyoMet-CMR-054	T2 AHA_2	50.22109969227053	51.23670935521996	51.23676722538988	50.94829022339682	50.74393000934216	1.01560966294943	1.0156675331193554	0.7271905311262898	0.5228303170716302
1971	MyoMet-CMR-054	T2 AHA_3	53.757252449620474	54.4906795015231	54.4906795015231	54.29481219639879	54.250271008239295	0.7334270519026234	0.7334270519026234	0.5375597467783138	0.4930185586188216
1972	MyoMet-CMR-054	T2 AHA_4	54.55801141949537	53.477722211462904	53.477722211462904	53.796745022002014	54.21208730019069	-1.0802892080324682	-1.0802892080324682	-0.7612663974933582	-0.3459241193046836
1973	MyoMet-CMR-054	T2 AHA_5	53.53140000071405	52.08713432330907	52.086116298590824	51.97954712085183	51.96513557790665	-1.444265677404978	-1.445283702123227	-1.5518528798622242	-1.5662644228074
1974	MyoMet-CMR-054	T2 AHA_6	47.373302152829645	46.427407621456375	46.43837612518312	45.93892018702216	45.48301816437426	-0.9458945313732698	-0.9349260276465259	-1.4343819658074821	-1.890283988455387
1975	MyoMet-CMR-054	T2 AHA_7	57.4144261990539	52.36447739001844	52.37799930904909	51.9042227510507	51.518015273141934	-5.049948809035456	-5.036426890004812	-5.510203448003196	-5.896410925911965
1976	MyoMet-CMR-054	T2 AHA_8	46.79986344289573	50.909957450229776	50.93574439874754	50.70010705682284	50.504541148813004	4.110094007334048	4.13588095585181	3.9002436139271097	3.704677705917277
1977	MyoMet-CMR-054	T2 AHA_9	54.06601535654744	51.75543980070891	51.75573557776268	51.79402351461455	51.8469384578654	-2.3105755558385255	-2.3102797787847607	-2.2719918419328877	-2.21907689868204
1978	MyoMet-CMR-054	T2 AHA_10	52.627316830615165	53.33010591383889	53.33061084640203	53.1477856231446	53.03483511724718	0.7027890832237276	0.7032940157868666	0.5204687925294351	0.40751828663201195
1979	MyoMet-CMR-054	T2 AHA_11	49.77471932473188	52.63048132706742	52.63089833129868	52.189162844029525	51.661011101650935	2.8557620023355383	2.856179006566798	2.4144435192976417	1.8862917769190517
1980	MyoMet-CMR-054	T2 AHA_12	49.051004623635656	49.35625879013137	49.35642397534473	49.26780359288286	49.164494349752374	0.3052541664957147	0.30541935170907664	0.21679896924720765	0.11348972611671826
1981	MyoMet-CMR-054	T2 AHA_13	49.21760067020068	45.31627619521039	45.31691014245004	45.0282921821856	44.80470372466975	-3.9013244749902896	-3.9006905277506405	-4.1893084880150795	-4.412896945530932
1982	MyoMet-CMR-054	T2 AHA_14	49.60394449456913	49.64327189562011	49.70114519526316	49.37812769396026	49.27386520519027	0.03932740105098276	0.09720070069403164	-0.2258168006088681	-0.3300792893788582
1983	MyoMet-CMR-054	T2 AHA_15	51.137133463145425	52.940710606938026	52.94247867145879	52.83180734697541	52.80804242265561	1.8035771437926016	1.805345208313362	1.694673883829985	1.6709089595101858
1984	MyoMet-CMR-054	T2 AHA_16	47.64635574015423	50.014169566435825	50.012871592097866	49.6594575688441	49.295110577575954	2.3678138262815978	2.366515851943639	2.0131018286898694	1.648754837421727
1985	3D_CS_AG_027	T2 Global Avg	50.02927674109133	50.33506598389382	50.33500281221057	50.01179776923872	49.75229680403369	0.30578924280249	0.30572607111923844	-0.01747897185261138	-0.27697993705763935
1986	3D_CS_AG_027	T2 Apex Avg	49.89614614861488	49.35533916529223	49.35321923899098	49.054252591866536	48.76883577145113	-0.5408069833226534	-0.5429269096239011	-0.8418935567483459	-1.1273103771637523
1987	3D_CS_AG_027	T2 Midv Avg	50.25835466386762	51.039824629960215	51.03828145210673	50.68660779452173	50.42342803184616	0.7814699660925939	0.7799267882391092	0.428253130654106	0.1650733679785361
1988	3D_CS_AG_027	T2 Basal Avg	49.898502005845685	50.21728742848144	50.219219037514215	49.90778274067986	49.66378452157331	0.3187854226357558	0.3207170316685293	0.009280734834177906	-0.23471748427237316
1989	3D_CS_AG_027	T2 AHA_1	50.04460077711226	49.55650609029317	49.55697080088421	49.18765676460712	48.851433931234425	-0.48809468681908896	-0.4876299762280496	-0.8569440125051386	-1.1931668458778333
1990	3D_CS_AG_027	T2 AHA_2	49.613026845807326	50.21518446653314	50.21614902038886	49.923547086983675	49.73415315811287	0.6021576207258121	0.6031221745815358	0.3105202411763486	0.12112631230554172
1991	3D_CS_AG_027	T2 AHA_3	50.41522292531907	50.72262172676763	50.72332745685464	50.49773785820418	50.469781609342455	0.30739880144855647	0.3081045315355695	0.08251493288511114	0.05455868402338382
1992	3D_CS_AG_027	T2 AHA_4	50.65270487398191	50.83043931585442	50.83630358286134	50.43746791183539	50.110827726367305	0.1777344418725093	0.18359870887942975	-0.21523696214651977	-0.5418771476146063
1993	3D_CS_AG_027	T2 AHA_5	49.87968731906266	50.29958201809081	50.302723109189394	49.85048426233185	49.336584662966146	0.41989469902814847	0.42303579012673254	-0.02920305673081458	-0.5431026560965151
1994	3D_CS_AG_027	T2 AHA_6	48.45430819729298	49.42908339941242	49.4284116996927	49.28948197865505	49.1628027329625	0.9747752021194387	0.9741035023997213	0.8351737813620659	0.7084945356695158
1995	3D_CS_AG_027	T2 AHA_7	46.39970582141808	47.96255358790743	47.96267978439363	47.46932257324723	47.046420906629116	1.562847766489348	1.5629739629755477	1.0696167518291517	0.646715085211035
1996	3D_CS_AG_027	T2 AHA_8	51.598321501715326	51.18434894869954	51.19154290291944	50.893666345197225	50.72722947944184	-0.41397255301578895	-0.4067785987958885	-0.7046551565181005	-0.871092022273487
1997	3D_CS_AG_027	T2 AHA_9	51.74470661566397	52.04176219250935	52.04174517731797	51.678823952062295	51.5242681656888	0.29705557684538064	0.29703856165399856	-0.06588266360167694	-0.2204384499751697
1998	3D_CS_AG_027	T2 AHA_10	53.45021134726373	53.90530308088155	53.90550540940617	53.492896998942776	53.14955283715168	0.4550917336178202	0.4552940621424355	0.0426856516790437	-0.3006585101120507
[truncated: 30 more rows]
