# Supplementary material for: Verity plots: A novel method of visualizing reliability assessments of artificial intelligence methods in quantitative cardiovascular magnetic resonance
Source: PLoS One. 2025 May 16;20(5):e0323371. doi: 10.1371/journal.pone.0323371 (PMC12084058; doi:10.1371/journal.pone.0323371)
Supplement: DataArchive.zip — Supporting Information - Tabular Data Includes all tabular data used to produce the quantitative analyses, figures and tables in this manuscript. (ZIP) [file pone.0323371.s006.zip › SAXCINE/tolerance_range_candidates.csv]

	Parameter	Intra 95	Inter_1 95	Inter_2 95	Inter_Wider 95	Wider Inter / Intra 95	Intra TI 9595	Inter_1 TI 9595	Inter_2 TI 9595	Wider Inter TI 9595
0	LV ESV	8.2	16.6	14.2	16.6	2.0	10.9	22.1	18.9	22.1
1	LV EDV	12.2	25.9	26.1	26.1	2.1	16.3	34.5	34.9	34.9
2	LV SV	13.6	16.9	16.5	16.9	1.2	18.2	22.5	22.0	22.5
3	LV EF	7.0	7.8	6.0	7.8	1.1	9.3	10.4	8.0	10.4
4	LV MASS	19.5	41.9	40.2	41.9	2.1	26.1	55.8	53.6	55.8
5	LV ESPM	3.7	3.8	3.3	3.8	1.0	4.9	5.1	4.4	5.1
6	LV EDPM	3.4	3.6	3.7	3.7	1.1	4.5	4.8	4.9	4.9
7	RV ESV	10.4	15.4	12.9	15.4	1.5	13.9	20.7	17.3	20.7
8	RV EDV	12.1	28.5	26.7	28.5	2.4	16.1	38.3	35.8	38.3
9	RV SV	11.4	20.1	20.8	20.8	1.8	15.2	27.0	27.9	27.9
10	RV EF	5.6	6.0	6.1	6.1	1.1	7.5	8.1	8.2	8.2
11	LV ES	1.3	1.5	1.5	1.5	1.2	1.6	1.9	1.9	1.9
12	LV ED	0.9	0.9	1.2	1.2	1.3	1.1	1.2	1.5	1.5
13	RV ES	1.6	4.4	4.4	4.4	2.8	2.0	5.6	5.5	5.6
14	RV ED	1.2	1.1	1.3	1.3	1.1	1.6	1.3	1.7	1.7
