# Supplementary material for: Verity plots: A novel method of visualizing reliability assessments of artificial intelligence methods in quantitative cardiovascular magnetic resonance
Source: PLoS One. 2025 May 16;20(5):e0323371. doi: 10.1371/journal.pone.0323371 (PMC12084058; doi:10.1371/journal.pone.0323371)
Supplement: DataArchive.zip — Supporting Information - Tabular Data Includes all tabular data used to produce the quantitative analyses, figures and tables in this manuscript. (ZIP) [file pone.0323371.s006.zip › SAXCINE/intra_inter_values.csv]

	Patient	Parameter	R11	R12	R2	D(R11,R12)	D(R11,R2)	D(R12,R2)
0	182_NamelessNick_LVMA	LV ESV	31.71089150493262	31.101660704004484	28.33655329852817	0.6092308009281346	3.374338206404449	2.7651074054763143
1	182_NamelessNick_LVMA	LV EDV	105.26251790137837	100.83595149075381	93.08731576269932	4.4265664106245595	12.175202138679055	7.748635728054495
2	182_NamelessNick_LVMA	LV SV	73.55162639644576	69.73429078674933	64.75076246417115	3.8173356096964284	8.80086393227461	4.983528322578181
3	182_NamelessNick_LVMA	LV EF	69.87446990899183	69.15617868012446	69.559168113984	0.718291228867372	0.3153017950078265	-0.40298943385954544
4	182_NamelessNick_LVMA	LV MASS	97.3755036030338	100.9329475248228	94.47933688299334	-3.5574439217889875	2.896166720040469	6.4536106418294565
5	182_NamelessNick_LVMA	LV ESPM	3.938928511147806	4.348970225396007	3.4710783418920963	-0.41004171424820113	0.46785016925570977	0.8778918835039109
6	182_NamelessNick_LVMA	LV EDPM	3.2983336919150497	3.506166755760553	5.415349626991853	-0.20783306384550349	-2.1170159350768034	-1.9091828712313
7	182_NamelessNick_LVMA	LV ES	10.0	10.0	11.0	0.0	1.0	1.0
8	182_NamelessNick_LVMA	LV ED	0.0	0.0	29.0	0.0	1.0	1.0
9	182_NamelessNick_LVMA	RV ESV
10	182_NamelessNick_LVMA	RV EDV
11	182_NamelessNick_LVMA	RV SV
12	182_NamelessNick_LVMA	RV EF
13	182_NamelessNick_LVMA	RV ES	-1.0	-1.0	-1.0	0.0	0.0	0.0
14	182_NamelessNick_LVMA	RV ED	-1.0	-1.0	-1.0	0.0	0.0	0.0
15	177_NamelessNick_LVMA	LV ESV	32.79311092980775	29.441480386908	31.308162365040495	3.351630542899752	1.484948564767258	-1.866681978132494
16	177_NamelessNick_LVMA	LV EDV	71.96044626658318	64.6046823446647	69.06166802801391	7.355763921918481	2.898778238569264	-4.456985683349217
17	177_NamelessNick_LVMA	LV SV	39.16733533677542	35.1632019577567	37.75350566297342	4.004133379018725	1.413829673802006	-2.5903037052167193
18	177_NamelessNick_LVMA	LV EF	54.42897781883804	54.42825609785018	54.66636810402441	0.0007217209878618291	-0.23739028518636474	-0.23811200617422656
19	177_NamelessNick_LVMA	LV MASS	100.65585187459126	109.12728939051989	103.30009770847124	-8.471437515928628	-2.644245833879978	5.82719168204865
20	177_NamelessNick_LVMA	LV ESPM	5.944375702464382	4.832335409996692	7.365016182288295	1.1120402924676895	-1.4206404798239136	-2.532680772291603
21	177_NamelessNick_LVMA	LV EDPM	5.892192667981037	5.052764690516069	7.081607786473831	0.8394279774649682	-1.1894151184927937	-2.028843095957762
22	177_NamelessNick_LVMA	LV ES	12.0	12.0	12.0	0.0	0.0	0.0
23	177_NamelessNick_LVMA	LV ED	29.0	0.0	29.0	1.0	0.0	1.0
24	177_NamelessNick_LVMA	RV ESV
25	177_NamelessNick_LVMA	RV EDV
26	177_NamelessNick_LVMA	RV SV
27	177_NamelessNick_LVMA	RV EF
28	177_NamelessNick_LVMA	RV ES	-1.0	-1.0	-1.0	0.0	0.0	0.0
29	177_NamelessNick_LVMA	RV ED	-1.0	-1.0	-1.0	0.0	0.0	0.0
30	PosCov_115	LV ESV	40.69600345964979	41.570863767982516	53.553268881387325	-0.8748603083327282	-12.857265421737537	-11.982405113404809
31	PosCov_115	LV EDV	111.41785491082658	110.01516562544327	120.66215398847476	1.4026892853833033	-9.24429907764818	-10.646988363031483
32	PosCov_115	LV SV	70.72185145117679	68.44430185746076	67.10888510708743	2.2775495937160315	3.612966344089358	1.3354167503733265
33	PosCov_115	LV EF	63.474432807721094	62.21351526250996	55.6171781199078	1.2609175452111359	7.857254687813295	6.5963371426021595
34	PosCov_115	LV MASS	68.1309363230395	64.99635098166317	54.62314945213151	3.1345853413763365	13.507786870908	10.373201529531663
35	PosCov_115	LV ESPM	2.6793345144729983	2.3482413503411985	2.6784343416171956	0.3310931641317998	0.0009001728558026834	-0.3301929912759971
36	PosCov_115	LV EDPM	2.589813412091774	2.356788902367781	1.8255101947683794	0.23302450972399313	0.7643032173233946	0.5312787075994014
37	PosCov_115	LV ES	13.0	13.0	11.0	0.0	2.0	2.0
38	PosCov_115	LV ED	28.0	28.0	29.0	0.0	1.0	1.0
39	PosCov_115	RV ESV	53.43760177764505	55.208744866250846	69.12854189898631	-1.7711430886057968	-15.690940121341264	-13.919797032735467
40	PosCov_115	RV EDV	121.90118141179502	126.04327117779184	142.2988728192188	-4.142089765996815	-20.397691407423764	-16.25560164142695
41	PosCov_115	RV SV	68.46357963414997	70.834526311541	73.17033092023247	-2.370946677391032	-4.706751286082508	-2.3358046086914754
42	PosCov_115	RV EF	56.1631797503855	56.198578194328604	51.420176049595625	-0.035398443943101654	4.7430037007898775	4.778402144732979
43	PosCov_115	RV ES	13.0	13.0	11.0	0.0	2.0	2.0
44	PosCov_115	RV ED	0.0	0.0	29.0	0.0	1.0	1.0
45	PosCov_079	LV ESV	25.853353285573714	30.435871374012237	26.697366520508947	-4.582518088438523	-0.8440132349352325	3.73850485350329
46	PosCov_079	LV EDV	89.39230471188975	96.16604282715869	102.3054861619345	-6.773738115268941	-12.913181450044746	-6.139443334775805
47	PosCov_079	LV SV	63.53895142631603	65.73017145314645	75.60811964142555	-2.191220026830422	-12.069168215109514	-9.877948188279092
48	PosCov_079	LV EF	71.07877085292886	68.35070833816539	73.9042669928268	2.728062514763465	-2.8254961398979503	-5.5535586546614155
49	PosCov_079	LV MASS	80.31365394870846	72.5372436753943	57.47971187091043	7.77641027331417	22.833942077798035	15.057531804483865
50	PosCov_079	LV ESPM	2.875244893268023	2.4463086049353366	3.894839869537307	0.4289362883326864	-1.0195949762692842	-1.4485312646019706
51	PosCov_079	LV EDPM	5.707079057034147	2.8403813604459613	2.421116875171694	2.866697696588186	3.2859621818624536	0.4192644852742675
52	PosCov_079	LV ES	12.0	11.0	12.0	1.0	0.0	1.0
53	PosCov_079	LV ED	29.0	28.0	29.0	1.0	0.0	1.0
54	PosCov_079	RV ESV	27.248115583167753	27.27917694292736	32.448647714121954	-0.03106135975960811	-5.200532130954201	-5.169470771194593
55	PosCov_079	RV EDV	84.96059998920522	88.19291138939035	100.38610954659593	-3.232311400185125	-15.425509557390711	-12.193198157205586
56	PosCov_079	RV SV	57.71248440603747	60.91373444646298	67.93746183247399	-3.2012500404255135	-10.224977426436517	-7.023727386011004
57	PosCov_079	RV EF	67.92852735664555	69.06874201886359	67.6761577267218	-1.1402146622180425	0.25236962992374856	1.392584292141791
58	PosCov_079	RV ES	12.0	11.0	12.0	1.0	0.0	1.0
59	PosCov_079	RV ED	29.0	28.0	29.0	1.0	0.0	1.0
60	PosCov_090	LV ESV	42.408852866623256	44.92289654000279	47.334116763219505	-2.5140436733795326	-4.925263896596249	-2.4112202232167164
61	PosCov_090	LV EDV	121.9139978993467	123.1495981884331	125.80074053003858	-1.2356002890864062	-3.8867426306918844	-2.6511423416054782
62	PosCov_090	LV SV	79.50514503272345	78.22670164843032	78.46662376681908	1.2784433842931264	1.0385212659043646	-0.23992211838876187
63	PosCov_090	LV EF	65.21412340063166	63.52168646846451	62.37373757595878	1.6924369321671549	2.840385824672886	1.147948892505731
64	PosCov_090	LV MASS	46.55994231558932	46.89193511471507	36.377933836305324	-0.3319927991257501	10.182008479283994	10.514001278409744
65	PosCov_090	LV ESPM	2.892564162035614	2.903360774335278	3.209261729187579	-0.010796612299663888	-0.31669756715196495	-0.30590095485230107
66	PosCov_090	LV EDPM	2.04413921341788	2.176396595708733	1.8291088058380371	-0.13225738229085282	0.21503040757984304	0.34728778987069586
67	PosCov_090	LV ES	11.0	11.0	11.0	0.0	0.0	0.0
68	PosCov_090	LV ED	29.0	29.0	29.0	0.0	0.0	0.0
69	PosCov_090	RV ESV	47.02907711076374	48.006760041815426	53.104254216017175	-0.9776829310516888	-6.075177105253438	-5.097494174201749
70	PosCov_090	RV EDV	132.51256335976424	129.18705678382057	141.21316357003076	3.3255065759436775	-8.700600210266515	-12.026106786210192
71	PosCov_090	RV SV	85.4834862490005	81.18029674200514	88.10890935401358	4.303189506995366	-2.62542310501307	-6.928612612008436
72	PosCov_090	RV EF	64.50972200795603	62.83934223987383	62.394260652845155	1.6703797680821992	2.115461355110874	0.4450815870286746
73	PosCov_090	RV ES	12.0	12.0	11.0	0.0	1.0	1.0
74	PosCov_090	RV ED	29.0	29.0	29.0	0.0	0.0	0.0
75	PosCov_021	LV ESV	45.04028993643018	61.36059821332135	68.37790336979414	-16.320308276891176	-23.337613433363963	-7.017305156472787
76	PosCov_021	LV EDV	119.4862975243583	113.65104142240563	132.84247906391073	5.83525610195268	-13.356181539552423	-19.191437641505104
77	PosCov_021	LV SV	74.44600758792814	52.29044320908427	64.46457569411659	22.155564378843863	9.981431893811546	-12.174132485032317
78	PosCov_021	LV EF	62.30505851330081	46.00964721012713	48.527079702496806	16.29541130317368	13.777978810804	-2.5174324923696787
79	PosCov_021	LV MASS	69.62938574653137	97.39710598709694	55.50935086086983	-27.767720240565566	14.12003488566154	41.887755126227106
80	PosCov_021	LV ESPM	7.598495249263634	3.8325363235628487	3.3811074810953508	3.7659589257007857	4.217387768168283	0.4514288424674979
81	PosCov_021	LV EDPM	4.820640089865128	4.967742436780237	2.937549229610129	-0.14710234691510937	1.883090860254999	2.0301932071701083
82	PosCov_021	LV ES	16.0	16.0	13.0	0.0	3.0	3.0
83	PosCov_021	LV ED	0.0	0.0	29.0	0.0	1.0	1.0
84	PosCov_021	RV ESV	39.77121485165791	46.91853921007793	48.08644776998328	-7.147324358420022	-8.315232918325371	-1.1679085599053494
85	PosCov_021	RV EDV	100.04444492347469	112.37795485885633	119.80355654139808	-12.333509935381642	-19.759111617923395	-7.425601682541753
86	PosCov_021	RV SV	60.273230071816776	65.45941564877839	71.7171087714148	-5.186185576961613	-11.443878699598024	-6.257693122636411
87	PosCov_021	RV EF	60.24645358162621	58.249338788015535	59.86225354389456	1.9971147936106775	0.38420003773165234	-1.612914755879025
88	PosCov_021	RV ES	16.0	13.0	13.0	3.0	3.0	0.0
89	PosCov_021	RV ED	0.0	28.0	29.0	2.0	1.0	1.0
90	183_NamelessNick_LVMA	LV ESV	70.85165552519268	72.54395728586603	67.24338524438443	-1.6923017606733453	3.608270280808256	5.300572041481601
91	183_NamelessNick_LVMA	LV EDV	211.53616282094046	207.3572290536556	215.99697895319716	4.17893376728486	-4.460816132256696	-8.639749899541556
92	183_NamelessNick_LVMA	LV SV	140.68450729574778	134.81327176778956	148.75359370881273	5.87123552795822	-8.069086413064952	-13.940321941023171
93	183_NamelessNick_LVMA	LV EF	66.50612614866866	65.01498519393571	68.86836771038594	1.4911409547329413	-2.3622415617172834	-3.8533825164502247
94	183_NamelessNick_LVMA	LV MASS	102.39857792940306	107.42727666798933	95.53198665435531	-5.028698738586272	6.866591275047753	11.895290013634025
95	183_NamelessNick_LVMA	LV ESPM	7.504474995475217	7.9293607669203015	10.959355919845923	-0.42488577144508444	-3.4548809243707055	-3.029995152925621
96	183_NamelessNick_LVMA	LV EDPM	4.496744860772495	3.920931009246046	5.65287076919389	0.5758138515264486	-1.1561259084213953	-1.7319397599478439
97	183_NamelessNick_LVMA	LV ES	10.0	12.0	13.0	2.0	3.0	1.0
98	183_NamelessNick_LVMA	LV ED	0.0	0.0	29.0	0.0	1.0	1.0
99	183_NamelessNick_LVMA	RV ESV
100	183_NamelessNick_LVMA	RV EDV
101	183_NamelessNick_LVMA	RV SV
102	183_NamelessNick_LVMA	RV EF
103	183_NamelessNick_LVMA	RV ES	-1.0	-1.0	-1.0	0.0	0.0	0.0
104	183_NamelessNick_LVMA	RV ED	-1.0	-1.0	-1.0	0.0	0.0	0.0
105	PSORCOR-013	LV ESV	41.52199339685254	42.19891689192377	35.54878311416635	-0.676923495071236	5.973210282686189	6.650133777757425
106	PSORCOR-013	LV EDV	117.83616265631615	117.75304721956007	113.21251562108817	0.08311543675607425	4.623647035227975	4.540531598471901
107	PSORCOR-013	LV SV	76.31416925946361	75.5541303276363	77.66373250692183	0.7600389318273102	-1.3495632474582209	-2.109602179285531
108	PSORCOR-013	LV EF	64.76294504094078	64.1632060584891	68.5999530006516	0.599738982451683	-3.8370079597108173	-4.4367469421625
109	PSORCOR-013	LV MASS	55.51114096636835	59.78205897420934	79.38581756260591	-4.27091800784099	-23.874676596237556	-19.603758588396566
110	PSORCOR-013	LV ESPM	6.685736335855004	3.5556492363747094	5.537707930050129	3.1300870994802943	1.148028405804875	-1.9820586936754192
111	PSORCOR-013	LV EDPM	4.322201670622839	4.6047098283712655	4.894416264125467	-0.28250815774842675	-0.5722145935026282	-0.2897064357542014
112	PSORCOR-013	LV ES	12.0	12.0	12.0	0.0	0.0	0.0
113	PSORCOR-013	LV ED	29.0	29.0	29.0	0.0	0.0	0.0
114	PSORCOR-013	RV ESV	61.59492635292593	53.44099383703815	55.273828268258804	8.153932515887782	6.321098084667128	-1.832834431220654
115	PSORCOR-013	RV EDV	135.14313814096613	127.34394847627536	124.74164871662096	7.799189664690772	10.401489424345172	2.6022997596544
116	PSORCOR-013	RV SV	73.54821178804019	73.90295463923721	69.46782044836215	-0.35474285119701676	4.0803913396780445	4.435134190875061
117	PSORCOR-013	RV EF	54.422453703363736	58.03413159676417	55.68935569079587	-3.611677893400433	-1.266901987432135	2.344775905968298
118	PSORCOR-013	RV ES	12.0	13.0	12.0	1.0	0.0	1.0
119	PSORCOR-013	RV ED	29.0	29.0	29.0	0.0	0.0	0.0
120	PSORCOR-053	LV ESV	98.86773336442496	100.18778759011822	93.84992479654859	-1.320054225693255	5.017808567876372	6.337862793569627
121	PSORCOR-053	LV EDV	221.69090669378755	217.7247419407868	213.0759788983017	3.966164753000754	8.61492779548584	4.648763042485086
122	PSORCOR-053	LV SV	122.82317332936259	117.53695435066858	119.22605410175312	5.286218978694009	3.5971192276094683	-1.689099751084541
123	PSORCOR-053	LV EF	55.402891873690216	53.98419734153794	55.954713768396246	1.4186945321522728	-0.5518218947060305	-1.9705164268583033
124	PSORCOR-053	LV MASS	98.42818258661939	119.71839522936287	123.41850217282054	-21.290212642743484	-24.990319586201153	-3.700106943457669
125	PSORCOR-053	LV ESPM	8.728979758005469	6.511871519096678	8.936812832637626	2.217108238908791	-0.20783307463215728	-2.4249413135409483
126	PSORCOR-053	LV EDPM	10.42043170161861	6.252415874658626	7.538662323054293	4.168015826959984	2.881769378564316	-1.2862464483956675
127	PSORCOR-053	LV ES	11.0	10.0	11.0	1.0	0.0	1.0
128	PSORCOR-053	LV ED	29.0	29.0	29.0	0.0	0.0	0.0
129	PSORCOR-053	RV ESV	118.50625416273273	122.66080223608418	122.99363318203726	-4.1545480733514495	-4.487379019304527	-0.33283094595307716
130	PSORCOR-053	RV EDV	243.64465376773668	244.03478628646118	245.06618805612638	-0.3901325187244993	-1.4215342883896938	-1.0314017696651945
131	PSORCOR-053	RV SV	125.13839960500395	121.373984050377	122.07255487408912	3.76441555462695	3.065844730914833	-0.6985708237121173
132	PSORCOR-053	RV EF	51.36102831310092	49.73634533721831	49.81207560389008	1.6246829758826067	1.5489527092108375	-0.07573026667176919
133	PSORCOR-053	RV ES	11.0	10.0	11.0	1.0	0.0	1.0
134	PSORCOR-053	RV ED	29.0	29.0	29.0	0.0	0.0	0.0
135	PSORCOR-054	LV ESV	51.25770807630429	50.14362382378122	45.51670950064263	1.114084252523071	5.7409985756616635	4.6269143231385925
136	PSORCOR-054	LV EDV	136.81061874666938	131.47036794142704	125.86073451960708	5.340250805242334	10.949884227062299	5.609633421819964
137	PSORCOR-054	LV SV	85.5529106703651	81.32674411764583	80.34402501896446	4.226166552719263	5.208885651400635	0.9827190986813719
138	PSORCOR-054	LV EF	62.533823364093124	61.859372108761946	63.8356555963434	0.6744512553311779	-1.3018322322502769	-1.9762834875814548
139	PSORCOR-054	LV MASS	84.4061994721664	111.1368409417846	113.6224489702806	-26.73064146961819	-29.216249498114195	-2.485608028496003
140	PSORCOR-054	LV ESPM	4.681185848258816	3.3267294169707973	8.322307363509445	1.354456431288019	-3.641121515250629	-4.995577946538647
141	PSORCOR-054	LV EDPM	6.754114702848314	5.0623802796561765	8.98269370349197	1.6917344231921376	-2.2285790006436557	-3.9203134238357933
142	PSORCOR-054	LV ES	10.0	10.0	10.0	0.0	0.0	0.0
143	PSORCOR-054	LV ED	0.0	0.0	0.0	0.0	0.0	0.0
144	PSORCOR-054	RV ESV	58.24115452973205	59.163949173897265	61.80571430435146	-0.9227946441652151	-3.5645597746194113	-2.6417651304541963
145	PSORCOR-054	RV EDV	135.2965322125262	137.27863810102858	140.90901558265494	-1.9821058885023888	-5.612483370128757	-3.6303774816263683
146	PSORCOR-054	RV SV	77.05537768279413	78.11468892713131	79.10330127830349	-1.0593112443371808	-2.04792359550936	-0.9886123511721792
147	PSORCOR-054	RV EF	56.95295838163403	56.902290121529134	56.13785672351304	0.05066826010489933	0.8151016581209944	0.7644333980160951
148	PSORCOR-054	RV ES	10.0	10.0	10.0	0.0	0.0	0.0
149	PSORCOR-054	RV ED	0.0	0.0	0.0	0.0	0.0	0.0
150	PSORCOR-006	LV ESV	102.33977869374665	96.45396670328674	89.62389020413897	5.8858119904599135	12.715888489607678	6.830076499147765
151	PSORCOR-006	LV EDV	214.1024621280829	218.6025914401894	197.8520028228154	-4.500129312106509	16.250459305267498	20.750588617374007
152	PSORCOR-006	LV SV	111.76268343433624	122.14862473690266	108.22811261867642	-10.385941302566422	3.5345708156598192	13.920512118226242
153	PSORCOR-006	LV EF	52.200559640213875	55.87702503074994	54.70155018627694	-3.676465390536066	-2.500990546063065	1.1754748444730012
154	PSORCOR-006	LV MASS	84.18397205769006	95.48122000729717	121.95915503781688	-11.297247949607112	-37.77518298012683	-26.477935030519717
155	PSORCOR-006	LV ESPM	7.308335642098135	5.683461607732575	8.603916517773557	1.6248740343655603	-1.2955808756754221	-2.9204549100409825
156	PSORCOR-006	LV EDPM	5.988463880248706	5.9434788048293505	6.377138803732028	0.0449850754193557	-0.3886749234833218	-0.4336599989026775
157	PSORCOR-006	LV ES	11.0	11.0	11.0	0.0	0.0	0.0
158	PSORCOR-006	LV ED	28.0	29.0	29.0	1.0	1.0	0.0
159	PSORCOR-006	RV ESV	113.1645461061089	98.7529194612972	110.61622551962043	14.411626644811705	2.5483205864884724	-11.863306058323232
160	PSORCOR-006	RV EDV	216.59595552959235	218.88709689227852	220.91024562364947	-2.291141362686176	-4.314290094057128	-2.023148731370952
161	PSORCOR-006	RV SV	103.43140942348344	120.13417743098132	110.29402010402904	-16.70276800749788	-6.8626106805456	9.84015732695228
162	PSORCOR-006	RV EF	47.753158257542886	54.8840836836094	49.927073229518676	-7.130925426066511	-2.1739149719757904	4.957010454090721
163	PSORCOR-006	RV ES	11.0	11.0	11.0	0.0	0.0	0.0
164	PSORCOR-006	RV ED	28.0	29.0	29.0	1.0	1.0	0.0
165	184_NamelessNick_LVMA	LV ESV	50.17121330319082	49.645956381317305	50.78301599714597	0.5252569218735132	-0.6118026939551484	-1.1370596158286617
166	184_NamelessNick_LVMA	LV EDV	146.85997214036104	134.4247043236597	144.1647004932059	12.435267816701327	2.695271647155124	-9.739996169546203
167	184_NamelessNick_LVMA	LV SV	96.68875883717021	84.7787479423424	93.38168449605995	11.910010894827806	3.3070743411102654	-8.60293655371754
168	184_NamelessNick_LVMA	LV EF	65.83738062047307	63.067832932120304	64.77430617660859	2.769547688352766	1.0630744438644797	-1.7064732444882864
169	184_NamelessNick_LVMA	LV MASS	102.3320329356339	115.56450702028599	92.44017824337946	-13.232474084652083	9.89185469225444	23.124328776906523
170	184_NamelessNick_LVMA	LV ESPM	3.7122005336833293	5.777258185576881	5.3406737432115845	-2.0650576518935515	-1.6284732095282552	0.43658444236529625
171	184_NamelessNick_LVMA	LV EDPM	3.6033349860325203	5.928633974793135	4.241678785253059	-2.3252989887606144	-0.638343799220539	1.6869551895400754
172	184_NamelessNick_LVMA	LV ES	11.0	11.0	10.0	0.0	1.0	1.0
173	184_NamelessNick_LVMA	LV ED	29.0	29.0	29.0	0.0	0.0	0.0
174	184_NamelessNick_LVMA	RV ESV
175	184_NamelessNick_LVMA	RV EDV
176	184_NamelessNick_LVMA	RV SV
177	184_NamelessNick_LVMA	RV EF
178	184_NamelessNick_LVMA	RV ES	-1.0	-1.0	-1.0	0.0	0.0	0.0
179	184_NamelessNick_LVMA	RV ED	-1.0	-1.0	-1.0	0.0	0.0	0.0
180	PSORCOR-064	LV ESV	71.56628653451241	74.28340729780884	61.13651597898349	-2.717120763296421	10.429770555528926	13.146891318825347
181	PSORCOR-064	LV EDV	171.27800343887614	172.771518404276	139.71364113295994	-1.4935149653998678	31.564362305916205	33.05787727131607
182	PSORCOR-064	LV SV	99.71171690436373	98.48811110646717	78.57712515397645	1.2236057978965533	21.134591750387273	19.91098595249072
183	PSORCOR-064	LV EF	58.2163003435218	57.004830435078034	56.24155559670635	1.2114699084437675	1.9747447468154533	0.7632748383716859
184	PSORCOR-064	LV MASS	121.15839729488056	147.55585776283635	149.81412795476714	-26.397460467955796	-28.655730659886586	-2.258270191930791
185	PSORCOR-064	LV ESPM	10.467215102703225	7.122096678532244	11.368723298374611	3.3451184241709813	-0.9015081956713864	-4.246626619842368
186	PSORCOR-064	LV EDPM	13.357079571350557	9.919290973959594	12.209051246690747	3.4377885973909628	1.1480283246598102	-2.2897602727311526
187	PSORCOR-064	LV ES	13.0	16.0	13.0	3.0	0.0	3.0
188	PSORCOR-064	LV ED	0.0	1.0	29.0	1.0	1.0	2.0
189	PSORCOR-064	RV ESV	75.49844467642733	74.36652552275187	78.13673405384213	1.1319191536754545	-2.6382893774148073	-3.7702085310902618
190	PSORCOR-064	RV EDV	152.85197410098604	157.9280340985591	153.8065153750476	-5.076059997573054	-0.9545412740615689	4.121518723511485
191	PSORCOR-064	RV SV	77.35352942455872	83.56150857580722	75.66978132120548	-6.207979151248509	1.6837481033532384	7.891727254601747
192	PSORCOR-064	RV EF	50.60682394160829	52.91113072658049	49.1980337352351	-2.304306784972198	1.4087902063731903	3.713096991345388
193	PSORCOR-064	RV ES	13.0	16.0	13.0	3.0	0.0	3.0
194	PSORCOR-064	RV ED	29.0	1.0	29.0	2.0	0.0	2.0
195	180_NamelessNick	LV ESV
196	180_NamelessNick	LV EDV
197	180_NamelessNick	LV SV
198	180_NamelessNick	LV EF
199	180_NamelessNick	LV MASS
200	180_NamelessNick	LV ESPM
201	180_NamelessNick	LV EDPM
202	180_NamelessNick	LV ES	-1.0	-1.0	-1.0	0.0	0.0	0.0
203	180_NamelessNick	LV ED	-1.0	-1.0	-1.0	0.0	0.0	0.0
204	180_NamelessNick	RV ESV	97.44878277134414	92.74544698531733	85.8176878130042	4.703335786026813	11.631094958339943	6.927759172313131
205	180_NamelessNick	RV EDV	190.46581896626384	192.47947543230066	182.02827857767008	-2.013656466036821	8.43754038859376	10.451196854630581
206	180_NamelessNick	RV SV	93.0170361949197	99.73402844698333	96.21059076466588	-6.716992252063633	-3.1935545697461833	3.52343768231745
207	180_NamelessNick	RV EF	48.836603176234625	51.81540952508571	52.854749556736344	-2.978806348851087	-4.018146380501719	-1.0393400316506316
208	180_NamelessNick	RV ES	11.0	11.0	11.0	0.0	0.0	0.0
209	180_NamelessNick	RV ED	28.0	27.0	29.0	1.0	1.0	2.0
210	185_NamelessNick_LVMA	LV ESV	64.56447782309671	62.16074406138457	61.30031433339506	2.4037337617121395	3.2641634897016516	0.8604297279895121
211	185_NamelessNick_LVMA	LV EDV	128.97041217659088	125.21040811344623	135.3278393009179	3.760004063144649	-6.3574271243270175	-10.117431187471666
212	185_NamelessNick_LVMA	LV SV	64.40593435349417	63.049664052061665	74.02752496752285	1.3562703014325095	-9.621590614028676	-10.977860915461186
213	185_NamelessNick_LVMA	LV EF	49.93853494498201	50.354970486907	54.70236231505452	-0.4164355419249901	-4.763827370072512	-4.347391828147522
214	185_NamelessNick_LVMA	LV MASS	109.52325786830906	97.659061637708	119.52623328977603	11.864196230601053	-10.00297542146697	-21.867171652068023
215	185_NamelessNick_LVMA	LV ESPM	6.7181579853085	9.423517479332933	9.047933186289713	-2.7053594940244325	-2.3297752009812127	0.37558429304321983
216	185_NamelessNick_LVMA	LV EDPM	5.582681851888536	6.2513580063370915	7.667215368231034	-0.6686761544485558	-2.084533516342498	-1.4158573618939423
217	185_NamelessNick_LVMA	LV ES	11.0	11.0	11.0	0.0	0.0	0.0
218	185_NamelessNick_LVMA	LV ED	29.0	29.0	29.0	0.0	0.0	0.0
219	185_NamelessNick_LVMA	RV ESV
220	185_NamelessNick_LVMA	RV EDV
221	185_NamelessNick_LVMA	RV SV
222	185_NamelessNick_LVMA	RV EF
223	185_NamelessNick_LVMA	RV ES	-1.0	-1.0	-1.0	0.0	0.0	0.0
224	185_NamelessNick_LVMA	RV ED	-1.0	-1.0	-1.0	0.0	0.0	0.0
225	186_NamelessNick	LV ESV
226	186_NamelessNick	LV EDV
227	186_NamelessNick	LV SV
228	186_NamelessNick	LV EF
229	186_NamelessNick	LV MASS
230	186_NamelessNick	LV ESPM
231	186_NamelessNick	LV EDPM
232	186_NamelessNick	LV ES	-1.0	-1.0	-1.0	0.0	0.0	0.0
233	186_NamelessNick	LV ED	-1.0	-1.0	-1.0	0.0	0.0	0.0
234	186_NamelessNick	RV ESV	137.1019506149208	134.24858503961744	128.26080553969982	2.8533655753033713	8.841145075220993	5.987779499917622
235	186_NamelessNick	RV EDV	265.5435549271509	270.57850468606887	285.11352515158075	-5.034949758917946	-19.569970224429824	-14.535020465511877
236	186_NamelessNick	RV SV	128.4416043122301	136.32991964645143	156.85271961188093	-7.888315334221318	-28.411115299650817	-20.5227999654295
237	186_NamelessNick	RV EF	48.369317171891716	50.38460826909529	55.01412797884285	-2.0152910972035727	-6.644810806951135	-4.629519709747562
238	186_NamelessNick	RV ES	11.0	10.0	10.0	1.0	1.0	0.0
239	186_NamelessNick	RV ED	29.0	0.0	29.0	1.0	0.0	1.0
240	PosCov_012	LV ESV	53.633028909726995	53.13468754529021	55.08651546032634	0.4983413644367829	-1.4534865505993437	-1.9518279150361266
241	PosCov_012	LV EDV	153.60513557328377	166.53236551084555	174.61654314100744	-12.927229937561776	-21.011407567723666	-8.08417763016189
242	PosCov_012	LV SV	99.97210666355679	113.39767796555535	119.5300276806811	-13.42557130199856	-19.557921017124315	-6.1323497151257556
243	PosCov_012	LV EF	65.08383088263406	68.09347697530318	68.45286565096954	-3.009646092669115	-3.3690347683354815	-0.35938867566636645
244	PosCov_012	LV MASS	95.58921916267835	116.14440420132014	91.95831589561772	-20.555185038641795	3.6309032670606314	24.186088305702427
245	PosCov_012	LV ESPM	3.282467525512912	4.949136072671972	6.630340713254409	-1.6666685471590599	-3.347873187741497	-1.681204640582437
246	PosCov_012	LV EDPM	2.393817741768435	6.011797124304576	4.276490340353921	-3.617979382536141	-1.882672598585486	1.735306783950655
247	PosCov_012	LV ES	9.0	9.0	9.0	0.0	0.0	0.0
248	PosCov_012	LV ED	28.0	28.0	29.0	0.0	1.0	1.0
249	PosCov_012	RV ESV	82.46441859563348	80.43184033487924	74.59403460547328	2.032578260754235	7.870383990160192	5.837805729405957
250	PosCov_012	RV EDV	184.3618361820001	184.53640902077314	179.8475556624122	-0.17457283877303098	4.514280519587913	4.688853358360944
251	PosCov_012	RV SV	101.89741758636663	104.1045686858939	105.25352105693891	-2.207151099527266	-3.356103470572279	-1.148952371045013
252	PosCov_012	RV EF	55.270342114500615	56.41410778410396	58.523742882837915	-1.1437656696033471	-3.2534007683373005	-2.1096350987339534
253	PosCov_012	RV ES	9.0	9.0	10.0	0.0	1.0	1.0
254	PosCov_012	RV ED	28.0	28.0	29.0	0.0	1.0	1.0
255	181_NamelessNick	LV ESV
256	181_NamelessNick	LV EDV
257	181_NamelessNick	LV SV
258	181_NamelessNick	LV EF
259	181_NamelessNick	LV MASS
260	181_NamelessNick	LV ESPM
261	181_NamelessNick	LV EDPM
262	181_NamelessNick	LV ES	-1.0	-1.0	-1.0	0.0	0.0	0.0
263	181_NamelessNick	LV ED	-1.0	-1.0	-1.0	0.0	0.0	0.0
264	181_NamelessNick	RV ESV	50.84470776749139	59.19829090587366	63.101313759666965	-8.35358313838227	-12.256605992175572	-3.9030228537933027
265	181_NamelessNick	RV EDV	110.34117835490144	114.56381196254446	121.12568278535579	-4.222633607643019	-10.784504430454348	-6.561870822811329
266	181_NamelessNick	RV SV	59.49647058741005	55.3655210566708	58.02436902568883	4.130949530739251	1.4721015617212245	-2.6588479690180264
267	181_NamelessNick	RV EF	53.920459681919986	48.32723362484833	47.90426579350026	5.593226057071654	6.016193888419728	0.4229678313480747
268	181_NamelessNick	RV ES	24.0	24.0	25.0	0.0	1.0	1.0
269	181_NamelessNick	RV ED	14.0	14.0	14.0	0.0	0.0	0.0
270	186_NamelessNick_LVMA	LV ESV	89.17487296771583	83.15881850462006	78.11102243888557	6.01605446309577	11.063850528830258	5.047796065734488
271	186_NamelessNick_LVMA	LV EDV	221.39784326291618	209.1463771451145	212.6689512641571	12.25146611780167	8.728891998759082	-3.522574119042588
272	186_NamelessNick_LVMA	LV SV	132.22297029520035	125.98755864049446	134.55792882527152	6.235411654705899	-2.3349585300711624	-8.570370184777062
273	186_NamelessNick_LVMA	LV EF	59.721887235451455	60.23893904367228	63.271073668923336	-0.5170518082208275	-3.5491864334718812	-3.0321346252510537
274	186_NamelessNick_LVMA	LV MASS	113.9445582048161	113.94365697682932	117.26628300376228	0.0009012279867874895	-3.3217247989461782	-3.3226260269329657
275	186_NamelessNick_LVMA	LV ESPM	7.638527950873036	11.49467963982921	10.281873176018278	-3.8561516889561736	-2.643345225145242	1.2128064638109315
276	186_NamelessNick_LVMA	LV EDPM	5.777931588802305	7.821170387154941	7.51347059329065	-2.043238798352636	-1.735539004488345	0.30769979386429114
277	186_NamelessNick_LVMA	LV ES	10.0	10.0	10.0	0.0	0.0	0.0
278	186_NamelessNick_LVMA	LV ED	29.0	29.0	29.0	0.0	0.0	0.0
279	186_NamelessNick_LVMA	RV ESV
280	186_NamelessNick_LVMA	RV EDV
281	186_NamelessNick_LVMA	RV SV
282	186_NamelessNick_LVMA	RV EF
283	186_NamelessNick_LVMA	RV ES	-1.0	-1.0	-1.0	0.0	0.0	0.0
284	186_NamelessNick_LVMA	RV ED	-1.0	-1.0	-1.0	0.0	0.0	0.0
285	PSORCOR-016	LV ESV	56.65254087832241	54.65197304370511	51.258570644031515	2.0005678346173	5.393970234290897	3.3934023996735974
286	PSORCOR-016	LV EDV	154.47832943068963	152.63542295494722	148.72789901396237	1.84290647574241	5.750430416727255	3.907523940984845
287	PSORCOR-016	LV SV	97.82578855236721	97.9834499112421	97.46932836993085	-0.15766135887488986	0.3564601824363649	0.5141215413112548
288	PSORCOR-016	LV EF	63.32654483829013	64.19443666111732	65.53533601707139	-0.8678918228271897	-2.2087911787812544	-1.3408993559540647
289	PSORCOR-016	LV MASS	80.53745906228116	80.86703501924691	102.04141069887655	-0.3295759569657548	-21.50395163659539	-21.174375679629634
290	PSORCOR-016	LV ESPM	6.927759844377796	5.456736058092911	7.928236488308949	1.471023786284885	-1.0004766439311528	-2.4715004302160377
291	PSORCOR-016	LV EDPM	6.02625181246745	7.327512789194889	6.668644524918653	-1.3012609767274386	-0.642392712451203	0.6588682642762356
292	PSORCOR-016	LV ES	11.0	12.0	11.0	1.0	0.0	1.0
293	PSORCOR-016	LV ED	29.0	29.0	29.0	0.0	0.0	0.0
294	PSORCOR-016	RV ESV	100.05794008589392	99.50676036027542	100.22502661153312	0.5511797256184963	-0.16708652563920623	-0.7182662512577025
295	PSORCOR-016	RV EDV	206.64177718465868	203.66154596749166	197.493018601344	2.9802312171670167	9.148758583314674	6.168527366147657
296	PSORCOR-016	RV SV	106.58383709876476	104.15478560721624	97.26799198981088	2.4290514915485204	9.31584510895388	6.88679361740536
297	PSORCOR-016	RV EF	51.579036219534444	51.14111508504475	49.25135717640448	0.4379211344896916	2.3276790431299617	1.88975790864027
298	PSORCOR-016	RV ES	11.0	12.0	11.0	1.0	0.0	1.0
299	PSORCOR-016	RV ED	29.0	29.0	29.0	0.0	0.0	0.0
300	PSORCOR-066	LV ESV	43.172320517762394	44.119157272495066	34.75361533453	-0.9468367547326721	8.418705183232397	9.36554193796507
301	PSORCOR-066	LV EDV	125.0835564373305	124.98672772171331	113.09771577726815	0.09682871561719253	11.985840660062351	11.889011944445159
302	PSORCOR-066	LV SV	81.9112359195681	80.86757044921825	78.34410044273815	1.0436654703498505	3.5671354768299466	2.523470006480096
303	PSORCOR-066	LV EF	65.48521504551827	64.70092618895688	69.27116069879527	0.784288856561389	-3.785945653276997	-4.570234509838386
304	PSORCOR-066	LV MASS	62.14470727497532	82.39265688481805	88.94703545940251	-20.247949609842735	-26.802328184427196	-6.554378574584462
305	PSORCOR-066	LV ESPM	7.243556758912951	4.375284425657919	6.664143831755216	2.8682723332550317	0.5794129271577351	-2.2888594060972967
306	PSORCOR-066	LV EDPM	6.092828860988973	4.883620147276489	5.669965241001966	1.209208713712484	0.42286361998700706	-0.786345093725477
307	PSORCOR-066	LV ES	13.0	13.0	13.0	0.0	0.0	0.0
308	PSORCOR-066	LV ED	27.0	28.0	27.0	1.0	0.0	1.0
309	PSORCOR-066	RV ESV	63.80907029865468	61.81857091078934	55.40492925592145	1.9904993878653414	8.40414104273323	6.413641654867888
310	PSORCOR-066	RV EDV	138.095059829737	135.13030366001271	132.74650093512872	2.9647561697242963	5.3485588946082885	2.383802724883992
311	PSORCOR-066	RV SV	74.28598953108232	73.31173274922338	77.34157167920728	0.9742567818589407	-3.055582148124955	-4.029838929983896
312	PSORCOR-066	RV EF	53.793372205111844	54.25262192385462	58.26260664829348	-0.4592497187427753	-4.469234443181634	-4.0099847244388584
313	PSORCOR-066	RV ES	13.0	13.0	13.0	0.0	0.0	0.0
314	PSORCOR-066	RV ED	27.0	28.0	27.0	1.0	0.0	1.0
315	PosCov_024	LV ESV	66.98179806229585	65.32526414715208	83.57349539236192	1.6565339151437684	-16.59169733006607	-18.248231245209837
316	PosCov_024	LV EDV	163.32861646810778	161.18538128060322	194.252674782395	2.1432351875045583	-30.92405831428721	-33.06729350179177
317	PosCov_024	LV SV	96.34681840581193	95.86011713345114	110.67917939003307	0.48670127236078997	-14.33236098422114	-14.81906225658193
318	PosCov_024	LV EF	58.98955154905449	59.47196722919362	56.97691396734572	-0.48241568013913394	2.0126375817087663	2.4950532618479
319	PosCov_024	LV MASS	148.0229927262874	152.9977066219225	108.08514925090154	-4.974713895635091	39.937843475385876	44.91255737102097
320	PosCov_024	LV ESPM	7.030323963117914	5.422319334057111	4.228630759473414	1.6080046290608037	2.8016932036445006	1.193688574583697
321	PosCov_024	LV EDPM	6.665266103251953	6.665266103251953	2.538527557412555	0.0	4.126738545839398	4.126738545839398
322	PosCov_024	LV ES	11.0	11.0	10.0	0.0	1.0	1.0
323	PosCov_024	LV ED	0.0	0.0	29.0	0.0	1.0	1.0
324	PosCov_024	RV ESV	69.21715316261799	72.56514109109355	78.57883463780739	-3.347987928475561	-9.3616814751894	-6.013693546713839
325	PosCov_024	RV EDV	158.81055340817	154.89211057076596	188.09306175859749	3.9184428374040294	-29.28250835042749	-33.20095118783152
326	PosCov_024	RV SV	89.593400245552	82.32696947967241	109.5142271207901	7.266430765879591	-19.92082687523809	-27.187257641117682
327	PosCov_024	RV EF	56.415268584375376	53.15117030577194	58.223427327342314	3.2640982786034343	-1.8081587429669383	-5.072257021570373
328	PosCov_024	RV ES	11.0	11.0	11.0	0.0	0.0	0.0
329	PosCov_024	RV ED	0.0	0.0	29.0	0.0	1.0	1.0
330	PSORCOR-017	LV ESV	47.82767050072704	44.22626544034372	41.909298176600345	3.601405060383321	5.918372324126693	2.316967263743372
331	PSORCOR-017	LV EDV	140.42487374023992	136.14997026511867	136.3778955388655	4.274903475121249	4.046978201374429	-0.2279252737468198
332	PSORCOR-017	LV SV	92.59720323951288	91.92370482477494	94.46859736226514	0.673498414737935	-1.871394122752264	-2.544892537490199
333	PSORCOR-017	LV EF	65.94074167429953	67.5165074555478	69.26972805159846	-1.5757657812482648	-3.328986377298932	-1.7532205960506673
334	PSORCOR-017	LV MASS	62.72051585967219	67.79667202347537	75.41900711173733	-5.0761561638031765	-12.69849125206514	-7.622335088261963
335	PSORCOR-017	LV ESPM	5.936281379704796	4.422070305712031	5.967770782907047	1.5142110739927643	-0.03148940320225169	-1.545700477195016
336	PSORCOR-017	LV EDPM	4.347393765907003	6.141413273370855	3.660915203137494	-1.7940195074638519	0.6864785627695089	2.4804980702333608
337	PSORCOR-017	LV ES	11.0	11.0	11.0	0.0	0.0	0.0
338	PSORCOR-017	LV ED	27.0	28.0	27.0	1.0	0.0	1.0
339	PSORCOR-017	RV ESV	71.56628160253611	64.49542289353352	64.64452433439217	7.070858709002593	6.921757268143935	-0.14910144085865795
340	PSORCOR-017	RV EDV	159.61095131099597	149.8812375997026	147.7724892185002	9.729713711293385	11.838462092495774	2.108748381202389
341	PSORCOR-017	RV SV	88.04466970845986	85.38581470616907	83.12796488410802	2.6588550022907924	4.916704824351839	2.257849822061047
342	PSORCOR-017	RV EF	55.162048083347436	56.968981624113916	56.254019488832505	-1.8069335407664795	-1.0919714054850687	0.7149621352814108
343	PSORCOR-017	RV ES	11.0	12.0	11.0	1.0	0.0	1.0
344	PSORCOR-017	RV ED	27.0	28.0	27.0	1.0	0.0	1.0
345	PSORCOR-043	LV ESV	91.79861308648005	92.4638596590058	81.52993488005565	-0.6652465725257599	10.268678206424397	10.933924778950157
346	PSORCOR-043	LV EDV	230.91760339157952	225.8842646736711	215.85647653303064	5.033338717908407	15.061126858548874	10.027788140640467
347	PSORCOR-043	LV SV	139.1189903050995	133.4204050146653	134.32654165297498	5.698585290434181	4.792448652124506	-0.9061366383096754
348	PSORCOR-043	LV EF	60.24616064856166	59.065825239050696	62.22956281435464	1.1803354095109668	-1.983402165792974	-3.1637375753039407
349	PSORCOR-043	LV MASS	96.85907615456232	113.88741976645329	132.5406319904544	-17.028343611890975	-35.68155583589207	-18.653212224001095
350	PSORCOR-043	LV ESPM	9.404659357965077	8.522663409184855	8.21974150738238	0.8819959487802222	1.1849178505826963	0.302921901802474
351	PSORCOR-043	LV EDPM	8.540939474987184	10.790157351429084	6.433820043093569	-2.2492178764419	2.107119431893615	4.356337308335515
352	PSORCOR-043	LV ES	9.0	10.0	9.0	1.0	0.0	1.0
353	PSORCOR-043	LV ED	29.0	29.0	29.0	0.0	0.0	0.0
354	PSORCOR-043	RV ESV	117.85161763795355	106.35033555275012	104.40825957151806	11.501282085203428	13.443358066435493	1.9420759812320654
355	PSORCOR-043	RV EDV	246.58626837129356	231.48165298853687	225.9040983302482	15.104615382756691	20.682170041045367	5.577554658288676
356	PSORCOR-043	RV SV	128.73465073334	125.13131743578674	121.49583875873013	3.603333297553263	7.238811974609874	3.6354786770566108
357	PSORCOR-043	RV EF	52.206739484576545	54.05668908109246	53.782042759187085	-1.8499495965159127	-1.5753032746105404	0.2746463219053723
358	PSORCOR-043	RV ES	10.0	10.0	9.0	0.0	1.0	1.0
359	PSORCOR-043	RV ED	29.0	29.0	29.0	0.0	0.0	0.0
360	PosCov_027	LV ESV	72.31393641891344	71.35810607627876	71.10961406817134	0.9558303426346839	1.2043223507421033	0.24849200810741934
361	PosCov_027	LV EDV	129.81351421053586	143.57220082348405	139.15935515692655	-13.758686612948196	-9.345840946390695	4.4128456665575015
362	PosCov_027	LV SV	57.499577791622414	72.2140947472053	68.04974108875521	-14.71451695558288	-10.550163297132798	4.164353658450082
363	PosCov_027	LV EF	44.29398444476874	50.2981039038257	48.900586677781895	-6.004119459056959	-4.606602233013156	1.397517226043803
364	PosCov_027	LV MASS	86.81926483950981	89.79909958230695	68.77199419327916	-2.979834742797138	18.047270646230658	21.027105389027795
365	PosCov_027	LV ESPM	6.377138834621085	4.1620546599324	5.867903290467857	2.215084174688685	0.5092355441532277	-1.7058486305354572
366	PosCov_027	LV EDPM	5.6852625668126215	3.957820894070371	3.042816441250988	1.7274416727422506	2.6424461255616336	0.915004452819383
367	PosCov_027	LV ES	13.0	14.0	14.0	1.0	1.0	0.0
368	PosCov_027	LV ED	28.0	28.0	29.0	0.0	1.0	1.0
369	PosCov_027	RV ESV	86.36031524694098	82.19786619521025		4.162449051730732
370	PosCov_027	RV EDV	158.62927334710716	155.35476761702074		3.2745057300864175
371	PosCov_027	RV SV	72.26895810016617	73.15690142181049		-0.8879433216443147
372	PosCov_027	RV EF	45.55839951559868	47.090219723514544		-1.5318202079158638
373	PosCov_027	RV ES	15.0	15.0	-1.0	0.0	14.0	14.0
374	PosCov_027	RV ED	27.0	27.0	-1.0	0.0	2.0	2.0
375	180_NamelessNick_LVMA	LV ESV	64.69164952346586	63.436984789947	63.21183981324325	1.254664733518858	1.4798097102226038	0.22514497670374567
376	180_NamelessNick_LVMA	LV EDV	172.6224994827308	178.8912752160711	179.53478130977513	-6.268775733340306	-6.912281827044325	-0.6435060937040191
377	180_NamelessNick_LVMA	LV SV	107.93084995926495	115.45429042612412	116.32294149653188	-7.523440466859171	-8.392091537266936	-0.8686510704077648
378	180_NamelessNick_LVMA	LV EF	62.5242076106437	64.53880452619862	64.79131266260019	-2.014596915554918	-2.2671050519564915	-0.2525081364015733
379	180_NamelessNick_LVMA	LV MASS	100.62167937523103	113.07002315305944	110.67949792297406	-12.448343777828413	-10.05781854774304	2.390525230085373
380	180_NamelessNick_LVMA	LV ESPM	4.751365284405086	4.498096839547104	7.125697922036081	0.25326844485798183	-2.374332637630995	-2.627601082488977
381	180_NamelessNick_LVMA	LV EDPM	2.65954008377783	3.3595135293774	2.852977216257187	-0.6999734455995701	-0.19343713247935712	0.506536313120213
382	180_NamelessNick_LVMA	LV ES	10.0	10.0	9.0	0.0	1.0	1.0
383	180_NamelessNick_LVMA	LV ED	28.0	29.0	29.0	1.0	1.0	0.0
384	180_NamelessNick_LVMA	RV ESV
385	180_NamelessNick_LVMA	RV EDV
386	180_NamelessNick_LVMA	RV SV
387	180_NamelessNick_LVMA	RV EF
388	180_NamelessNick_LVMA	RV ES	-1.0	-1.0	-1.0	0.0	0.0	0.0
389	180_NamelessNick_LVMA	RV ED	-1.0	-1.0	-1.0	0.0	0.0	0.0
390	179_NamelessNick_LVMA	LV ESV	94.82845548679083	92.57404141299507	85.7945212789986	2.2544140737957576	9.033934207792228	6.779520133996471
391	179_NamelessNick_LVMA	LV EDV	163.43854086014946	158.53491385400386	152.55120676156258	4.903627006145598	10.887334098586877	5.9837070924412785
392	179_NamelessNick_LVMA	LV SV	68.61008537335863	65.96087244100879	66.75668548256398	2.6492129323498403	1.8533998907946483	-0.7958130415551921
393	179_NamelessNick_LVMA	LV EF	41.97913479420174	41.60652744401319	43.7601818430087	0.3726073501885523	-1.7810470488069612	-2.1536543989955135
394	179_NamelessNick_LVMA	LV MASS	137.25868011852558	143.83352841169219	155.35002650577223	-6.57484829316661	-18.09134638724666	-11.516498094080049
395	179_NamelessNick_LVMA	LV ESPM	9.548609930513388	11.452619098639728	9.888700423228485	-1.9040091681263398	-0.34009049271509717	1.5639186754112426
396	179_NamelessNick_LVMA	LV EDPM	8.674091585324456	9.539611647801406	7.4136005213699505	-0.8655200624769499	1.2604910639545057	2.1260111264314556
397	179_NamelessNick_LVMA	LV ES	11.0	12.0	12.0	1.0	1.0	0.0
398	179_NamelessNick_LVMA	LV ED	29.0	0.0	0.0	1.0	1.0	0.0
399	179_NamelessNick_LVMA	RV ESV
400	179_NamelessNick_LVMA	RV EDV
401	179_NamelessNick_LVMA	RV SV
402	179_NamelessNick_LVMA	RV EF
403	179_NamelessNick_LVMA	RV ES	-1.0	-1.0	-1.0	0.0	0.0	0.0
404	179_NamelessNick_LVMA	RV ED	-1.0	-1.0	-1.0	0.0	0.0	0.0
405	PSORCOR-051	LV ESV	56.188981536528864	57.118414230570025	57.78959504583952	-0.9294326940411608	-1.600613509310655	-0.6711808152694942
406	PSORCOR-051	LV EDV	152.73290890012544	151.90324811498292	147.92760646710641	0.8296607851425222	4.805302433019023	3.9756416478765004
407	PSORCOR-051	LV SV	96.54392736359657	94.78483388441289	90.1380114212669	1.7590934791836759	6.4059159423296705	4.646822463145995
408	PSORCOR-051	LV EF	63.210953067572504	62.398161369574964	60.933867297656995	0.8127916979975396	2.2770857699155087	1.4642940719179691
409	PSORCOR-051	LV MASS	72.76127855011684	80.9322697081162	91.67226560822877	-8.170991157999353	-18.910987058111928	-10.739995900112575
410	PSORCOR-051	LV ESPM	7.195874358511591	4.708009402072606	7.554858490304285	2.487864956438985	-0.3589841317926936	-2.8468490882316786
411	PSORCOR-051	LV EDPM	7.985819497441571	6.571982841339265	6.629957124899118	1.4138366561023057	1.355862372542453	-0.05797428355985268
412	PSORCOR-051	LV ES	10.0	10.0	10.0	0.0	0.0	0.0
413	PSORCOR-051	LV ED	28.0	29.0	27.0	1.0	1.0	2.0
414	PSORCOR-051	RV ESV	84.90342925249139	81.26463341290211	85.90082074141908	3.638795839589278	-0.9973914889276898	-4.636187328516968
415	PSORCOR-051	RV EDV	177.78851998231607	180.78519583038465	177.28811033546174	-2.996675848068577	0.5004096468543366	3.4970854949229135
416	PSORCOR-051	RV SV	92.88509072982468	99.52056241748254	91.38728959404266	-6.635471687657855	1.4978011357820264	8.133272823439881
417	PSORCOR-051	RV EF	52.24470665432368	55.04906635765364	51.54733130220694	-2.8043597033299648	0.6973753521167367	3.5017350554467015
418	PSORCOR-051	RV ES	10.0	11.0	10.0	1.0	0.0	1.0
419	PSORCOR-051	RV ED	28.0	29.0	27.0	1.0	1.0	2.0
420	184_NamelessNick	LV ESV
421	184_NamelessNick	LV EDV
422	184_NamelessNick	LV SV
423	184_NamelessNick	LV EF
424	184_NamelessNick	LV MASS
425	184_NamelessNick	LV ESPM
426	184_NamelessNick	LV EDPM
427	184_NamelessNick	LV ES	-1.0	-1.0	-1.0	0.0	0.0	0.0
428	184_NamelessNick	LV ED	-1.0	-1.0	-1.0	0.0	0.0	0.0
429	184_NamelessNick	RV ESV	84.97625595278772	88.4945444022572	77.01682638057196	-3.5182884494694804	7.959429572215768	11.477718021685249
430	184_NamelessNick	RV EDV	171.34749153302607	167.58927399096487	153.74917426457353	3.758217542061203	17.598317268452547	13.840099726391344
431	184_NamelessNick	RV SV	86.37123558023835	79.09472958870766	76.73234788400157	7.276505991530684	9.638887696236779	2.3623817047060953
432	184_NamelessNick	RV EF	50.40706158431907	47.19557982748457	49.907486170923804	3.2114817568344947	0.499575413395263	-2.7119063434392316
433	184_NamelessNick	RV ES	12.0	10.0	11.0	2.0	1.0	1.0
434	184_NamelessNick	RV ED	0.0	29.0	29.0	1.0	1.0	0.0
435	177_NamelessNick	LV ESV
436	177_NamelessNick	LV EDV
437	177_NamelessNick	LV SV
438	177_NamelessNick	LV EF
439	177_NamelessNick	LV MASS
440	177_NamelessNick	LV ESPM
441	177_NamelessNick	LV EDPM
442	177_NamelessNick	LV ES	-1.0	-1.0	-1.0	0.0	0.0	0.0
443	177_NamelessNick	LV ED	-1.0	-1.0	-1.0	0.0	0.0	0.0
444	177_NamelessNick	RV ESV	56.19067527347749	48.25866820558304	57.58479572399294	7.932007067894446	-1.3941204505154516	-9.326127518409898
445	177_NamelessNick	RV EDV	92.2492991562199	90.43274568028576	100.52577465405061	1.8165534759341426	-8.276475497830702	-10.093028973764845
446	177_NamelessNick	RV SV	36.05862388274242	42.17407747470272	42.94097893005767	-6.1154535919603035	-6.882355047315251	-0.7669014553549474
447	177_NamelessNick	RV EF	39.08823613031337	46.63584762073261	42.716386994116434	-7.547611490419243	-3.6281508638030644	3.9194606266161784
448	177_NamelessNick	RV ES	13.0	13.0	14.0	0.0	1.0	1.0
449	177_NamelessNick	RV ED	28.0	29.0	29.0	1.0	1.0	0.0
450	183_NamelessNick	LV ESV
451	183_NamelessNick	LV EDV
452	183_NamelessNick	LV SV
453	183_NamelessNick	LV EF
454	183_NamelessNick	LV MASS
455	183_NamelessNick	LV ESPM
456	183_NamelessNick	LV EDPM
457	183_NamelessNick	LV ES	-1.0	-1.0	-1.0	0.0	0.0	0.0
458	183_NamelessNick	LV ED	-1.0	-1.0	-1.0	0.0	0.0	0.0
459	183_NamelessNick	RV ESV	97.4444863951985	93.2981126833921	87.77303342888258	4.14637371180639	9.671452966315911	5.525079254509521
460	183_NamelessNick	RV EDV	213.95678537321422	222.83133750652073	220.2041862481245	-8.874552133306508	-6.247400874910284	2.627151258396225
461	183_NamelessNick	RV SV	116.51229897801572	129.53322482312862	132.4311528192419	-13.020925845112899	-15.91885384122618	-2.897927996113282
462	183_NamelessNick	RV EF	54.4559962306305	58.13061406559932	60.14016130920392	-3.6746178349688208	-5.684165078573422	-2.009547243604601
463	183_NamelessNick	RV ES	9.0	10.0	10.0	1.0	1.0	0.0
464	183_NamelessNick	RV ED	0.0	28.0	29.0	2.0	1.0	1.0
465	PosCov_091	LV ESV	40.05637688175962	39.40951014109278	46.01263123006925	0.6468667406668374	-5.956254348309635	-6.603121088976472
466	PosCov_091	LV EDV	117.47946169362179	115.79661151238149	126.26258717133797	1.6828501812402976	-8.783125477716183	-10.46597565895648
467	PosCov_091	LV SV	77.42308481186217	76.38710137128871	80.24995594126872	1.0359834405734603	-2.8268711294065554	-3.8628545699800156
468	PosCov_091	LV EF	65.90350661784284	65.96661195316675	63.55798478322781	-0.06310533532391105	2.3455218346150275	2.4086271699389386
469	PosCov_091	LV MASS	62.92313633375521	73.40912524833371	42.17588208774447	-10.485988914578499	20.74725424601074	31.23324316058924
470	PosCov_091	LV ESPM	5.930668437515612	2.909693714091802	2.1622380576778943	3.02097472342381	3.7684303798377177	0.7474556564139077
471	PosCov_091	LV EDPM	3.5941259075891874	2.5344350940228098	1.2165288097105142	1.0596908135663776	2.377597097878673	1.3179062843122955
472	PosCov_091	LV ES	10.0	11.0	10.0	1.0	0.0	1.0
473	PosCov_091	LV ED	28.0	29.0	29.0	1.0	1.0	0.0
474	PosCov_091	RV ESV	51.92979060955202	45.08898084579909	57.982763256388026	6.8408097637529295	-6.052972646836004	-12.893782410588933
475	PosCov_091	RV EDV	129.54013552547497	117.58269478155772	154.63487128168413	11.957440743917246	-25.09473575620916	-37.05217650012641
476	PosCov_091	RV SV	77.61034491592295	72.49371393575862	96.6521080252961	5.116630980164331	-19.04176310937315	-24.15839408953748
477	PosCov_091	RV EF	59.91219987620002	61.65338706553348	62.5034361423135	-1.7411871893334592	-2.5912362661134765	-0.8500490767800173
478	PosCov_091	RV ES	10.0	11.0	11.0	1.0	1.0	0.0
479	PosCov_091	RV ED	28.0	29.0	29.0	1.0	1.0	0.0
480	179_NamelessNick	LV ESV
481	179_NamelessNick	LV EDV
482	179_NamelessNick	LV SV
483	179_NamelessNick	LV EF
484	179_NamelessNick	LV MASS
485	179_NamelessNick	LV ESPM
486	179_NamelessNick	LV EDPM
487	179_NamelessNick	LV ES	-1.0	-1.0	-1.0	0.0	0.0	0.0
488	179_NamelessNick	LV ED	-1.0	-1.0	-1.0	0.0	0.0	0.0
489	179_NamelessNick	RV ESV	71.92871940469179	71.92871940469179	74.95688075334728	0.0	-3.0281613486554875	-3.0281613486554875
490	179_NamelessNick	RV EDV	133.17575858509178	133.17575858509178	149.88721151693753	0.0	-16.71145293184574	-16.71145293184574
491	179_NamelessNick	RV SV	61.247039180399995	61.247039180399995	74.93033076359025	0.0	-13.683291583190254	-13.683291583190254
492	179_NamelessNick	RV EF	45.989630418561944	45.989630418561944	49.991143343888936	0.0	-4.001512925326992	-4.001512925326992
493	179_NamelessNick	RV ES	11.0	11.0	12.0	0.0	1.0	1.0
494	179_NamelessNick	RV ED	28.0	28.0	29.0	0.0	1.0	1.0
495	178_NamelessNick_LVMA	LV ESV	111.46893160971814	103.03906775178329	110.86292615015991	8.429863857934848	0.6060054595582329	-7.823858398376615
496	178_NamelessNick_LVMA	LV EDV	191.05409288916272	178.41314432686193	205.2468010646291	12.640948562300792	-14.192708175466379	-26.83365673776717
497	178_NamelessNick_LVMA	LV SV	79.58516127944458	75.37407657507863	94.38387491446919	4.211084704365945	-14.798713635024612	-19.009798339390557
498	178_NamelessNick_LVMA	LV EF	41.655826408081595	42.246930213274815	45.98555223511091	-0.5911038051932209	-4.329725827029314	-3.7386220218360933
499	178_NamelessNick_LVMA	LV MASS	99.93155280458393	111.14462303260574	102.7577893055475	-11.213070228021806	-2.8262365009635744	8.386833727058232
500	178_NamelessNick_LVMA	LV ESPM	6.5649347084469625	5.647014498971258	7.060737441763049	0.9179202094757049	-0.4958027333160864	-1.4137229427917912
501	178_NamelessNick_LVMA	LV EDPM	4.853852830817924	6.0852825531712735	6.4413880481477825	-1.23142972235335	-1.587535217329859	-0.356105494976509
502	178_NamelessNick_LVMA	LV ES	9.0	10.0	9.0	1.0	0.0	1.0
503	178_NamelessNick_LVMA	LV ED	29.0	29.0	29.0	0.0	0.0	0.0
504	178_NamelessNick_LVMA	RV ESV
505	178_NamelessNick_LVMA	RV EDV
506	178_NamelessNick_LVMA	RV SV
507	178_NamelessNick_LVMA	RV EF
508	178_NamelessNick_LVMA	RV ES	-1.0	-1.0	-1.0	0.0	0.0	0.0
509	178_NamelessNick_LVMA	RV ED	-1.0	-1.0	-1.0	0.0	0.0	0.0
510	PosCov_098	LV ESV	72.88032633870091	73.04912946631282	86.86481400564467	-0.16880312761190908	-13.984487666943764	-13.815684539331855
511	PosCov_098	LV EDV	183.39936694831988	184.5769153797431	203.7970674360294	-1.1775484314232187	-20.39770048770953	-19.22015205628631
512	PosCov_098	LV SV	110.51904060961897	111.52778591343028	116.93225343038473	-1.0087453038113097	-6.413212820765764	-5.404467516954455
513	PosCov_098	LV EF	60.261407903748186	60.42347477959326	57.37680865652741	-0.16206687584507762	2.884599247220777	3.0466661230658545
514	PosCov_098	LV MASS	123.45252355518593	130.3015646919874	76.94586085366383	-6.849041136801475	46.5066627015221	53.35570383832358
515	PosCov_098	LV ESPM	6.503100327684165	4.044419191641254	4.3446973345013244	2.4586811360429106	2.1584029931828406	-0.30027814286007004
516	PosCov_098	LV EDPM	5.557730626349923	4.247303967245052	1.6455685849638593	1.3104266591048717	3.912162041386064	2.601735382281192
517	PosCov_098	LV ES	11.0	11.0	10.0	0.0	1.0	1.0
518	PosCov_098	LV ED	29.0	29.0	29.0	0.0	0.0	0.0
519	PosCov_098	RV ESV	122.09937638894053	126.848556040263	135.55281670536942	-4.749179651322478	-13.453440316428896	-8.704260665106418
520	PosCov_098	RV EDV	223.3516192796708	226.95666975147907	264.57631025591303	-3.605050471808255	-41.224690976242215	-37.61964050443396
521	PosCov_098	RV SV	101.25224289073029	100.10811371121606	129.0234935505436	1.1441291795142234	-27.77125065981332	-28.915379839327542
522	PosCov_098	RV EF	45.33311341877795	44.108910225390574	48.76607940663503	1.2242031933873747	-3.432965987857081	-4.657169181244456
523	PosCov_098	RV ES	11.0	11.0	10.0	0.0	1.0	1.0
524	PosCov_098	RV ED	29.0	29.0	29.0	0.0	0.0	0.0
525	181_NamelessNick_LVMA	LV ESV	57.58222797939214	60.56904759107751	56.54199436278802	-2.9868196116853767	1.0402336166041195	4.027053228289496
526	181_NamelessNick_LVMA	LV EDV	113.79435857531165	109.79665033636023	121.78289998027736	3.997708238951418	-7.988541404965716	-11.986249643917134
527	181_NamelessNick_LVMA	LV SV	56.21213059591951	49.22760274528272	65.24090561748935	6.984527850636795	-9.028775021569835	-16.01330287220663
528	181_NamelessNick_LVMA	LV EF	49.39799415338948	44.83525006862665	53.57148304733674	4.5627440847628336	-4.173488893947258	-8.736232978710092
529	181_NamelessNick_LVMA	LV MASS	67.24066194168115	63.81434705154803	78.66875817008801	3.4263148901331206	-11.428096228406858	-14.854411118539979
530	181_NamelessNick_LVMA	LV ESPM	4.910612161218773	4.462783124443001	5.264198985117547	0.44782903677577224	-0.35358682389877405	-0.8014158606745463
531	181_NamelessNick_LVMA	LV EDPM	3.8426568713363474	2.85297693384294	3.2578457427083665	0.9896799374934075	0.5848111286279809	-0.40486880886542664
532	181_NamelessNick_LVMA	LV ES	24.0	24.0	24.0	0.0	0.0	0.0
533	181_NamelessNick_LVMA	LV ED	13.0	13.0	14.0	0.0	1.0	1.0
534	181_NamelessNick_LVMA	RV ESV
535	181_NamelessNick_LVMA	RV EDV
536	181_NamelessNick_LVMA	RV SV
537	181_NamelessNick_LVMA	RV EF
538	181_NamelessNick_LVMA	RV ES	-1.0	-1.0	-1.0	0.0	0.0	0.0
539	181_NamelessNick_LVMA	RV ED	-1.0	-1.0	-1.0	0.0	0.0	0.0
540	178_NamelessNick	LV ESV
541	178_NamelessNick	LV EDV
542	178_NamelessNick	LV SV
543	178_NamelessNick	LV EF
544	178_NamelessNick	LV MASS
545	178_NamelessNick	LV ESPM
546	178_NamelessNick	LV EDPM
547	178_NamelessNick	LV ES	-1.0	-1.0	-1.0	0.0	0.0	0.0
548	178_NamelessNick	LV ED	-1.0	-1.0	-1.0	0.0	0.0	0.0
549	178_NamelessNick	RV ESV	78.17321997599211	77.62412139906083	72.61841682154918	0.5490985769312857	5.554803154442936	5.005704577511651
550	178_NamelessNick	RV EDV	161.27906383954686	157.66840411301237	166.06942524563055	3.610659726534493	-4.79036140608369	-8.401021132618183
551	178_NamelessNick	RV SV	83.10584386355475	80.04428271395155	93.45100842408138	3.0615611496032074	-10.345164560526626	-13.406725710129834
552	178_NamelessNick	RV EF	51.529220151125756	50.76748455992362	56.272253779321225	0.7617355912021324	-4.7430336281954695	-5.504769219397602
553	178_NamelessNick	RV ES	9.0	11.0	10.0	2.0	1.0	1.0
554	178_NamelessNick	RV ED	29.0	29.0	29.0	0.0	0.0	0.0
555	182_NamelessNick	LV ESV
556	182_NamelessNick	LV EDV
557	182_NamelessNick	LV SV
558	182_NamelessNick	LV EF
559	182_NamelessNick	LV MASS
560	182_NamelessNick	LV ESPM
561	182_NamelessNick	LV EDPM
562	182_NamelessNick	LV ES	-1.0	-1.0	-1.0	0.0	0.0	0.0
563	182_NamelessNick	LV ED	-1.0	-1.0	-1.0	0.0	0.0	0.0
564	182_NamelessNick	RV ESV	67.63411812146032	73.06579154529808	68.6820652215241	-5.431673423837765	-1.0479471000637801	4.383726323773985
565	182_NamelessNick	RV EDV	123.00564563324154	132.74134732084414	118.08724768692053	-9.7357016876026	4.918397946321008	14.654099633923607
566	182_NamelessNick	RV SV	55.371527511781224	59.67555577554606	49.405182465396436	-4.304028263764835	5.966345046384788	10.270373310149623
567	182_NamelessNick	RV EF	45.01543585802488	44.95626794513883	41.83786431908566	0.05916791288604628	3.177571538939219	3.1184036260531727
568	182_NamelessNick	RV ES	13.0	14.0	13.0	1.0	0.0	1.0
569	182_NamelessNick	RV ED	29.0	29.0	29.0	0.0	0.0	0.0
570	185_NamelessNick	LV ESV
571	185_NamelessNick	LV EDV
572	185_NamelessNick	LV SV
573	185_NamelessNick	LV EF
574	185_NamelessNick	LV MASS
575	185_NamelessNick	LV ESPM
576	185_NamelessNick	LV EDPM
577	185_NamelessNick	LV ES	-1.0	-1.0	-1.0	0.0	0.0	0.0
578	185_NamelessNick	LV ED	-1.0	-1.0	-1.0	0.0	0.0	0.0
579	185_NamelessNick	RV ESV	98.07670467171268	99.38407754330247	91.6091467391934	-1.3073728715897914	6.46755793251927	7.7749308041090615
580	185_NamelessNick	RV EDV	152.21923020842553	146.3868482469823	142.44953715447684	5.832381961443218	9.769693053948686	3.9373110925054675
581	185_NamelessNick	RV SV	54.14252553671285	47.00277070367984	50.84039041528344	7.13975483303301	3.3021351214294157	-3.837619711603594
582	185_NamelessNick	RV EF	35.56878159387512	32.108602150090206	35.6901057250544	3.4601794437849165	-0.12132413117927854	-3.581503574964195
583	185_NamelessNick	RV ES	12.0	11.0	11.0	1.0	1.0	0.0
584	185_NamelessNick	RV ED	0.0	0.0	29.0	0.0	1.0	1.0
