# Supplementary material for: Verity plots: A novel method of visualizing reliability assessments of artificial intelligence methods in quantitative cardiovascular magnetic resonance
Source: PLoS One. 2025 May 16;20(5):e0323371. doi: 10.1371/journal.pone.0323371 (PMC12084058; doi:10.1371/journal.pone.0323371)
Supplement: DataArchive.zip — Supporting Information - Tabular Data Includes all tabular data used to produce the quantitative analyses, figures and tables in this manuscript. (ZIP) [file pone.0323371.s006.zip › SAXCINE/intra_intra_statistics.csv]

	Parameter	Intrareader	Interreader_1	Interreader_2	Wider Interreader	Intra Avg Diff	Inter_1 Avg Diff	Inter_2 Avg Diff	Wider Inter Avg Diff	Intra Std Diff	Inter_1 Std Diff	Inter_2 Std Diff	Wider Inter Std Diff
0	LV ESV	0.2 ± 4.2	0.8 ± 8.5	0.7 ± 7.2	0.8 ± 8.5	0.2	0.8	0.7	0.8	4.2	8.5	7.2	8.5
1	LV EDV	1.7 ± 6.2	-0.6 ± 13.2	-2.4 ± 13.3	-2.4 ± 13.3	1.7	-0.6	-2.4	-2.4	6.2	13.2	13.3	13.3
2	LV SV	1.6 ± 6.9	-1.5 ± 8.6	-3.0 ± 8.4	-3.0 ± 8.6	1.6	-1.5	-3.0	-3.0	6.9	8.6	8.4	8.6
3	LV EF	0.7 ± 3.6	-0.6 ± 4.0	-1.2 ± 3.1	-1.2 ± 4.0	0.7	-0.6	-1.2	-1.2	3.6	4.0	3.1	4.0
4	LV MASS	-8.6 ± 10.0	-3.8 ± 21.4	4.8 ± 20.5	4.8 ± 21.4	-8.6	-3.8	4.8	4.8	10.0	21.4	20.5	21.4
5	LV ESPM	0.8 ± 1.9	-0.4 ± 1.9	-1.2 ± 1.7	-1.2 ± 1.9	0.8	-0.4	-1.2	-1.2	1.9	1.9	1.7	1.9
6	LV EDPM	0.1 ± 1.7	0.5 ± 1.9	0.3 ± 1.9	0.5 ± 1.9	0.1	0.5	0.3	0.5	1.7	1.9	1.9	1.9
7	RV ESV	1.4 ± 5.3	0.1 ± 7.9	-1.2 ± 6.6	-1.2 ± 7.9	1.4	0.1	-1.2	-1.2	5.3	7.9	6.6	7.9
8	RV EDV	0.3 ± 6.2	-4.8 ± 14.5	-5.1 ± 13.6	-5.1 ± 14.5	0.3	-4.8	-5.1	-5.1	6.2	14.5	13.6	14.5
9	RV SV	-1.0 ± 5.8	-4.9 ± 10.3	-3.9 ± 10.6	-4.9 ± 10.6	-1.0	-4.9	-3.9	-4.9	5.8	10.3	10.6	10.6
10	RV EF	-0.6 ± 2.9	-0.9 ± 3.1	-0.3 ± 3.1	-0.9 ± 3.1	-0.6	-0.9	-0.3	-0.9	2.9	3.1	3.1	3.1
11	LV ES	0.3 ± 0.7	0.4 ± 0.8	0.5 ± 0.8	0.5 ± 0.8	0.3	0.4	0.5	0.5	0.7	0.8	0.8	0.8
12	LV ED	0.3 ± 0.4	0.4 ± 0.5	0.4 ± 0.6	0.4 ± 0.6	0.3	0.4	0.4	0.4	0.4	0.5	0.6	0.6
13	RV ES	0.5 ± 0.8	0.8 ± 2.2	0.9 ± 2.2	0.9 ± 2.2	0.5	0.8	0.9	0.9	0.8	2.2	2.2	2.2
14	RV ED	0.4 ± 0.6	0.4 ± 0.5	0.5 ± 0.7	0.5 ± 0.7	0.4	0.4	0.5	0.5	0.6	0.5	0.7	0.7
