# Supplementary material for: Verity plots: A novel method of visualizing reliability assessments of artificial intelligence methods in quantitative cardiovascular magnetic resonance
Source: PLoS One. 2025 May 16;20(5):e0323371. doi: 10.1371/journal.pone.0323371 (PMC12084058; doi:10.1371/journal.pone.0323371)
Supplement: DataArchive.zip — Supporting Information - Tabular Data Includes all tabular data used to produce the quantitative analyses, figures and tables in this manuscript. (ZIP) [file pone.0323371.s006.zip › SAXCINE/cp_sax_results_aidataset.csv]

	Name	Parameter	Gold	AI	AI_0.5	AI_1	AI_2	Diff(Gold,AI)	Diff(Gold,AI_0.5)	Diff(Gold,AI_1)	Diff(Gold,AI_2)
0	LA-FIRE_031	LV ES	11.0	11.0	12.0	12.0	12.0	0.0	1.0	1.0	1.0
1	LA-FIRE_031	LV ED	29.0	2.0	29.0	29.0	29.0	3.0	0.0	0.0	0.0
2	LA-FIRE_031	RV ES	12.0	13.0	12.0	12.0	13.0	1.0	0.0	0.0	1.0
3	LA-FIRE_031	RV ED	29.0	27.0	27.0	27.0	27.0	2.0	2.0	2.0	2.0
4	LA-FIRE_031	LV ESV	22.325862578295347	30.454093770682814	22.123819944262507	14.593353782594203	5.930857832729817	8.128231192387467	-0.20204263403283917	-7.732508795701143	-16.39500474556553
5	LA-FIRE_031	LV EDV	88.74508945213746	89.82419497221707	77.8394366428256	63.46756487488747	42.45116467326879	1.079105520079608	-10.90565280931186	-25.27752457724999	-46.29392477886867
6	LA-FIRE_031	LV SV	66.41922687384212	59.370101201534254	55.715616698563096	48.874211092293265	36.52030684053898	-7.049125672307866	-10.703610175279024	-17.545015781548855	-29.898920033303142
7	LA-FIRE_031	LV EF	74.84270654734506	66.09589011056278	71.57762067860284	77.00659571331934	86.02898677014524	-8.746816436782282	-3.2650858687422186	2.1638891659742825	11.186280222800178
8	LA-FIRE_031	RV ESV	50.32227766848227	46.74549029767513	34.55154898166656	28.571472023427486	18.776945453882217	-3.576787370807139	-15.770728686815708	-21.750805645054786	-31.545332214600055
9	LA-FIRE_031	RV EDV	103.26688348027237	89.258200147748	86.82187821865082	76.04297261238098	58.004298551380636	-14.00868333252437	-16.445005261621546	-27.22391086789139	-45.262584928891734
10	LA-FIRE_031	RV SV	52.9446058117901	42.512709850072866	52.27032923698426	47.47150058895349	39.22735309749842	-10.431895961717231	-0.6742765748058375	-5.473105222836608	-13.717252714291675
11	LA-FIRE_031	RV EF	74.84270654734506	47.62891227887421	60.204098678155184	62.42720261730588	67.62835527223994	-3.6407726650937065	8.934413734187267	11.157517673337964	16.358670328272026
12	LA-FIRE_031	LV MASS	81.18312315769276	73.35931675828994	103.33351873710752	129.40591732107103	184.13469314686955	-7.823806399402827	22.150395579414763	48.22279416337827	102.95156998917679
13	LA-FIRE_031	LV ESPM	5.128878108271238	5.4522053414583205	4.6770095079392195	8.036187759116293	10.956087849810721	0.3233272331870829	-0.45186860033201803	2.9073096508450558	5.827209741539484
14	LA-FIRE_031	LV EDPM	5.650696927570389	4.599490497708321	6.072359605953098	10.594330769553782	19.71579093821347	-1.0512064298620682	0.42166267838270866	4.9436338419833925	14.06509401064308
15	PSORCOR-069	LV ES	11.0	11.0	11.0	11.0	11.0	0.0	0.0	0.0	0.0
16	PSORCOR-069	LV ED	29.0	29.0	29.0	29.0	29.0	0.0	0.0	0.0	0.0
17	PSORCOR-069	RV ES	11.0	12.0	12.0	12.0	12.0	1.0	1.0	1.0	1.0
18	PSORCOR-069	RV ED	29.0	29.0	29.0	28.0	1.0	0.0	0.0	1.0	2.0
19	PSORCOR-069	LV ESV	96.22601409540839	91.17050443788077	80.94295518939437	64.4362946016901	45.51669924631584	-5.055509657527622	-15.28305890601402	-31.789719493718295	-50.70931484909255
20	PSORCOR-069	LV EDV	229.52135610823387	234.30139960579413	218.58990790184077	189.41534105398608	147.87448834826728	4.780043497560257	-10.9314482063931	-40.10601505424779	-81.6468677599666
21	PSORCOR-069	LV SV	133.29534201282547	143.13089516791337	137.64695271244642	124.97904645229599	102.35778910195144	9.835553155087894	4.351610699620949	-8.316295560529483	-30.937552910874032
22	PSORCOR-069	LV EF	58.075354848447425	61.088365416820935	62.970406105966106	65.98148056902909	69.21936991652206	3.0130105683735096	4.895051257518681	7.906125720581663	11.14401506807463
23	PSORCOR-069	RV ESV	68.54754762385427	62.29758977512197	53.331344643273795	44.09090281750353	30.052009546357702	-6.249957848732301	-15.216202980580476	-24.456644806350738	-38.49553807749657
24	PSORCOR-069	RV EDV	173.57700880261035	159.36333678234948	162.24241141509813	128.90003580373514	104.74328559226834	-14.213672020260873	-11.334597387512218	-44.676972998875215	-68.83372321034201
25	PSORCOR-069	RV SV	105.02946117875608	97.06574700722751	108.91106677182434	84.8091329862316	74.69127604591063	-7.963714171528565	3.881605593068258	-20.220328192524477	-30.338185132845453
26	PSORCOR-069	RV EF	58.075354848447425	60.90845546224668	67.12860455036923	65.79449916938975	71.30889166171428	0.39960011136648177	6.619749199489036	5.285643818509556	10.800036310834088
27	PSORCOR-069	LV MASS	110.53690348206263	117.89788010707277	160.39294333307538	207.63846770947333	312.03351689645	7.360976625010139	49.85603985101275	97.1015642274107	201.49661341438738
28	PSORCOR-069	LV ESPM	8.346600153037798	5.009581163520378	7.629534516762583	12.552743456541906	18.282091561350136	-3.3370189895174196	-0.7170656362752146	4.206143303504108	9.935491408312338
29	PSORCOR-069	LV EDPM	8.758215981903245	5.153532474464271	9.673671172762566	18.77152815863177	35.12463733165719	-3.604683507438974	0.9154551908593209	10.013312176728526	26.366421349753946
30	MyoMet-CMR-053	LV ES	11.0	11.0	11.0	11.0	11.0	0.0	0.0	0.0	0.0
31	MyoMet-CMR-053	LV ED	29.0	29.0	29.0	29.0	29.0	0.0	0.0	0.0	0.0
32	MyoMet-CMR-053	RV ES	13.0	12.0	12.0	12.0	12.0	1.0	1.0	1.0	1.0
33	MyoMet-CMR-053	RV ED	29.0	0.0	0.0	0.0	0.0	1.0	1.0	1.0	1.0
34	MyoMet-CMR-053	LV ESV	67.8679163294917	64.08105835955783	56.67902500336217	44.97835910348692	27.007986236141587	-3.7868579699338767	-11.188891326129536	-22.889557226004783	-40.859930093350115
35	MyoMet-CMR-053	LV EDV	180.8128174782067	171.44199715816725	173.74858044279364	137.87073546824905	108.01097551435113	-9.370820320039456	-7.064237035413072	-42.94208200995766	-72.80184196385558
36	MyoMet-CMR-053	LV SV	112.944901148715	107.36093879860942	117.06955543943147	92.89237636476213	81.00298927820954	-5.58396235010558	4.124654290716464	-20.052524783952876	-31.941911870505464
37	MyoMet-CMR-053	LV EF	62.465096625314295	62.622309923023955	67.37871189570748	67.37642767282892	74.99514645846976	0.15721329770966008	4.913615270393187	4.911331047514629	12.530049833155466
38	MyoMet-CMR-053	RV ESV	90.57266893743109	94.06662473028672	85.9306786801306	78.82221215330301	58.75494376714699	3.4939557928556297	-4.641990257300492	-11.750456784128076	-31.8177251702841
39	MyoMet-CMR-053	RV EDV	172.25583803505114	178.40365918434065	167.77241182249105	152.21346490568723	115.8533416624662	6.147821149289513	-4.48342621256009	-20.04237312936391	-56.402496372584935
40	MyoMet-CMR-053	RV SV	81.68316909762005	84.33703445405393	81.84173314236045	73.39125275238422	57.098397895319216	2.653865356433883	0.15856404474040176	-8.291916345235833	-24.584771202300836
41	MyoMet-CMR-053	RV EF	62.465096625314295	47.27315282637241	48.78140109766784	48.21600559310444	49.28506772094065	-0.14652828829547815	1.3617199829999507	0.7963244784365529	1.8653866062727644
42	MyoMet-CMR-053	LV MASS	118.26601299447634	116.89026570151393	141.81394099204292	187.3899175600572	282.85728131048296	-1.3757472929624157	23.547927997566575	69.12390456558086	164.59126831600662
43	MyoMet-CMR-053	LV ESPM	7.0104696413359875	5.152065407126937	7.353802558265973	10.920617328399008	17.701968006116125	-1.8584042342090505	0.34333291692998547	3.91014768706302	10.691498364780138
44	MyoMet-CMR-053	LV EDPM	3.5437651781206942	4.007162413934495	7.7721335961815905	15.500232732745436	31.96923125613389	0.46339723581380055	4.228368418060896	11.956467554624743	28.425466078013198
45	MYKG_111	LV ES	11.0	11.0	11.0	11.0	11.0	0.0	0.0	0.0	0.0
46	MYKG_111	LV ED	29.0	0.0	0.0	29.0	0.0	1.0	1.0	0.0	1.0
47	MYKG_111	RV ES	11.0	13.0	12.0	12.0	12.0	2.0	1.0	1.0	1.0
48	MYKG_111	RV ED	29.0	29.0	29.0	29.0	29.0	0.0	0.0	0.0	0.0
49	MYKG_111	LV ESV	46.52023515437614	41.825101948063825	37.6752466885373	31.64111357610673	21.290112327598038	-4.695133206312313	-8.844988465838838	-14.879121578269409	-25.2301228267781
50	MYKG_111	LV EDV	115.18426899819751	112.94417172409594	106.65090071428568	95.33498694151639	74.11982882414013	-2.240097274101572	-8.533368283911827	-19.84928205668112	-41.06444017405738
51	MYKG_111	LV SV	68.66403384382137	71.11906977603212	68.97565402574838	63.69387336540966	52.82971649654209	2.4550359322107482	0.3116201819270117	-4.970160478411714	-15.834317347279281
52	MYKG_111	LV EF	59.61233633812954	62.96833974732608	64.6742348763954	66.81059641250374	71.27609080410605	3.356003409196539	5.061898538265865	7.198260074374204	11.66375446597651
53	MYKG_111	RV ESV	78.25861135546002	71.26092553194613	73.02193133924156	66.3198146819137	51.22877011829987	-6.997685823513891	-5.2366800162184575	-11.938796673546321	-27.02984123716015
54	MYKG_111	RV EDV	150.34943993231573	160.10935710165649	147.3119853339158	137.35307899396867	112.71086048204452	9.759917169340753	-3.0374545983999326	-12.996360938347067	-37.63857945027121
55	MYKG_111	RV SV	72.09082857685571	88.84843156971036	74.29005399467424	71.03326431205497	61.48209036374465	16.757602992854643	2.199225417818525	-1.057564264800746	-10.60873821311106
56	MYKG_111	RV EF	59.61233633812954	55.49234172072703	50.430420733438005	51.715815060231826	54.54850588558775	7.543490957259245	2.4815699699702165	3.766964296764037	6.599655122119962
57	MYKG_111	LV MASS	71.07176644043736	72.67936655995902	91.50062524683774	112.88969406017104	162.14618658147288	1.6076001195216634	20.428858806400385	41.81792761973368	91.07442014103552
58	MYKG_111	LV ESPM	2.8097294071047507	2.6323444825876505	3.543755840342492	5.398773546810262	9.560626538861543	-0.1773849245171002	0.7340264332377413	2.5890441397055115	6.750897131756792
59	MYKG_111	LV EDPM	2.8516739743461947	2.858798408182338	4.400952148921788	7.3896199771575635	16.536148802088572	0.00712443383614314	1.5492781745755932	4.537946002811369	13.684474827742378
60	MYKG_108	LV ES	9.0	9.0	9.0	9.0	9.0	0.0	0.0	0.0	0.0
61	MYKG_108	LV ED	28.0	28.0	27.0	28.0	27.0	0.0	1.0	0.0	1.0
62	MYKG_108	RV ES	9.0	11.0	12.0	9.0	11.0	2.0	3.0	0.0	2.0
63	MYKG_108	RV ED	28.0	27.0	27.0	27.0	27.0	1.0	1.0	1.0	1.0
64	MYKG_108	LV ESV	49.34139241723096	42.414533982169814	38.70197153028567	30.05695162327029	18.34541181481909	-6.926858435061149	-10.639420886945295	-19.284440793960673	-30.995980602411873
65	MYKG_108	LV EDV	145.6506212699591	142.58431095255074	137.70999243599363	121.32063349967358	95.95160459310281	-3.0663103174083517	-7.940628833965462	-24.329987770285513	-49.699016676856274
66	MYKG_108	LV SV	96.30922885272813	100.16977697038092	99.00802090570795	91.26368187640328	77.60619277828373	3.8605481176527974	2.698792052979826	-5.045546976324843	-18.703036074444398
67	MYKG_108	LV EF	66.1234590096405	70.25301472594376	71.89603249141561	75.22519397052838	80.88055755543061	4.129555716303258	5.772573481775112	9.101734960887882	14.757098545790114
68	MYKG_108	RV ESV	81.26527845760138	93.96661270628684	91.54004313955083	77.143141885777	55.78104603944812	12.701334248685455	10.27476468194945	-4.1221365718243845	-25.484232418153262
69	MYKG_108	RV EDV	176.52971706857497	194.18885985449887	177.29963597520253	148.18731173048727	125.30340609198902	17.659142785923905	0.7699189066275665	-28.3424053380877	-51.22631097658595
70	MYKG_108	RV SV	95.26443861097358	100.22224714821203	85.7595928356517	71.04416984471027	69.5223600525409	4.957808537238449	-9.504845775321883	-24.220268766263317	-25.74207855843268
71	MYKG_108	RV EF	66.1234590096405	51.61070888582703	48.369864023661165	47.94214093978602	55.48321647497949	-2.3543912644026506	-5.5952361265685155	-6.022959210443659	1.518116324749812
72	MYKG_108	LV MASS	111.43293194006583	118.51913242875365	143.4172184077918	168.41712517262204	228.84020876350115	7.0862004886878225	31.98428646772598	56.98419323255621	117.40727682343532
73	MYKG_108	LV ESPM	5.64340664244799	4.7905614110757595	6.949213757294929	9.200090312850662	12.939559527172243	-0.8528452313722301	1.3058071148469397	3.5566836704026725	7.296152884724253
74	MYKG_108	LV EDPM	6.317306491518939	4.554877872371581	6.618690019652714	10.209031194783748	19.68731983931037	-1.7624286191473582	0.30138352813377534	3.891724703264809	13.370013347791431
75	LVHSTRAIN_AS_11_SK	LV ES	12.0	12.0	12.0	12.0	12.0	0.0	0.0	0.0	0.0
76	LVHSTRAIN_AS_11_SK	LV ED	29.0	0.0	1.0	1.0	0.0	1.0	2.0	2.0	1.0
77	LVHSTRAIN_AS_11_SK	RV ES	12.0	11.0	11.0	11.0	10.0	1.0	1.0	1.0	2.0
78	LVHSTRAIN_AS_11_SK	RV ED	29.0	29.0	28.0	28.0	28.0	0.0	1.0	1.0	1.0
79	LVHSTRAIN_AS_11_SK	LV ESV	50.70759884167	72.19607844626478	63.61370951073643	43.43280785711127	19.947836696955896	21.48847960459478	12.906110669066429	-7.274790984558727	-30.759762144714102
80	LVHSTRAIN_AS_11_SK	LV EDV	139.7231104709607	152.7277537241106	134.082362728188	105.59328977433739	70.05734101504666	13.004643253149908	-5.640747742772703	-34.12982069662331	-69.66576945591405
81	LVHSTRAIN_AS_11_SK	LV SV	89.0155116292907	80.53167527784584	70.46865321745157	62.16048191722612	50.109504318090764	-8.483836351444864	-18.546858411839125	-26.855029712064578	-38.906007311199936
82	LVHSTRAIN_AS_11_SK	LV EF	63.70850987302576	52.728907035010344	52.55624362788546	58.867833410691915	71.52641477975652	-10.979602838015417	-11.152266245140304	-4.840676462333846	7.81790490673076
83	LVHSTRAIN_AS_11_SK	RV ESV	70.70169518547046	62.51691554768024	59.281391818935454	46.17477301816836	31.450394310503277	-8.184779637790214	-11.420303366535002	-24.526922167302097	-39.25130087496718
84	LVHSTRAIN_AS_11_SK	RV EDV	166.054579048849	151.94627850945517	134.13718090234076	123.0322018358318	92.48665344595598	-14.108300539393838	-31.917398146508248	-43.02237721301721	-73.56792560289303
85	LVHSTRAIN_AS_11_SK	RV SV	95.35288386337855	89.42936296177493	74.85578908340531	76.85742881766345	61.0362591354527	-5.923520901603624	-20.49709477997324	-18.495455045715104	-34.31662472792585
86	LVHSTRAIN_AS_11_SK	RV EF	63.70850987302576	58.85590870605627	55.80539905479633	62.46935978616255	65.99466718851372	1.433292353315906	-1.6172172979440305	5.046743433422186	8.572050835773354
87	LVHSTRAIN_AS_11_SK	LV MASS	270.7782390348148	227.8782959794172	287.3022978313976	344.5669803927607	460.2479527395844	-42.899943055397614	16.52405879658278	73.78874135794587	189.46971370476956
88	LVHSTRAIN_AS_11_SK	LV ESPM	21.73697051421444	10.537392923793027	13.848322466616276	19.030647230376026	31.165923437856748	-11.199577590421415	-7.888648047598165	-2.7063232838384153	9.428952923642306
89	LVHSTRAIN_AS_11_SK	LV EDPM	28.23916468097824	15.633344302775376	21.535435678339688	33.483571497656406	53.43551898574755	-12.605820378202866	-6.703729002638553	5.244406816678165	25.196354304769308
90	LA-FIRE_008	LV ES	10.0	12.0	13.0	11.0	11.0	2.0	3.0	1.0	1.0
91	LA-FIRE_008	LV ED	29.0	29.0	29.0	29.0	29.0	0.0	0.0	0.0	0.0
92	LA-FIRE_008	RV ES	10.0	11.0	11.0	11.0	10.0	1.0	1.0	1.0	0.0
93	LA-FIRE_008	RV ED	29.0	0.0	29.0	0.0	0.0	1.0	0.0	1.0	1.0
94	LA-FIRE_008	LV ESV	40.500888607091525	39.81341482056345	37.756936455797906	25.00677196597787	14.093728659119316	-0.6874737865280736	-2.7439521512936196	-15.494116641113656	-26.40715994797221
95	LA-FIRE_008	LV EDV	135.33520337766066	127.17259192661616	115.4232492539283	98.90287670744405	70.78397075550555	-8.162611451044498	-19.911954123732357	-36.43232667021661	-64.55123262215511
96	LA-FIRE_008	LV SV	94.83431477056914	87.35917710605271	77.6663127981304	73.89610474146619	56.690242096386235	-7.475137664516424	-17.16800197243873	-20.938210029102947	-38.1440726741829
97	LA-FIRE_008	LV EF	70.07364854355636	68.69339987696608	67.28827450288324	74.71582951024953	80.08909572507544	-1.3802486665902762	-2.785374040673119	4.642180966693175	10.015447181519079
98	LA-FIRE_008	RV ESV	84.22899424467847	62.35241240215544	54.291018898989854	44.419924290186685	31.422983691815244	-21.876581842523038	-29.93797534568862	-39.80906995449179	-52.80601055286323
99	LA-FIRE_008	RV EDV	185.73404582160032	171.89413306276157	160.73429882433936	140.96470563748088	114.8611455958126	-13.83991275883875	-24.999746997260957	-44.76934018411944	-70.87290022578772
100	LA-FIRE_008	RV SV	101.50505157692184	109.54172066060613	106.44327992534951	96.54478134729419	83.43816190399735	8.036669083684288	4.938228348427671	-4.960270229627653	-18.06688967292449
101	LA-FIRE_008	RV EF	70.07364854355636	63.72627076260393	66.22312767337696	68.48861983621526	72.64263426172826	9.075519400401546	11.57237631117458	13.837868474012879	17.991882899525876
102	LA-FIRE_008	LV MASS	81.71770721018795	87.49490942427047	117.82590101556083	148.0993129077508	217.87354961309046	5.777202214082521	36.10819380537288	66.38160569756285	136.15584240290252
103	LA-FIRE_008	LV ESPM	7.545750172983524	2.7639072059143133	4.059488600820095	7.629535081591075	11.055627945035152	-4.7818429670692115	-3.4862615721634294	0.08378490860755061	3.5098777720516274
104	LA-FIRE_008	LV EDPM	6.33704357243381	4.203440209867914	7.816671249231069	12.293623223761305	23.91066469241414	-2.1336033625658963	1.479627676797259	5.956579651327495	17.57362111998033
105	M2GS40	LV ES	9.0	8.0	8.0	8.0	8.0	1.0	1.0	1.0	1.0
106	M2GS40	LV ED	0.0	0.0	0.0	0.0	0.0	0.0	0.0	0.0	0.0
107	M2GS40	RV ES	9.0	9.0	9.0	9.0	9.0	0.0	0.0	0.0	0.0
108	M2GS40	RV ED	0.0	0.0	0.0	0.0	0.0	0.0	0.0	0.0	0.0
109	M2GS40	LV ESV	38.25672761060841	34.60209483307346	30.70693007536406	23.311444433056167	14.659352928342956	-3.6546327775349496	-7.549797535244348	-14.945283177552241	-23.597374682265453
110	M2GS40	LV EDV	98.07201780348707	98.59813349842362	89.98051124455608	76.1327750243401	55.8672615750568	0.52611569493655	-8.091506558930988	-21.939242779146966	-42.20475622843027
111	M2GS40	LV SV	59.81529019287866	63.99603866535016	59.27358116919203	52.82133059128394	41.20790864671385	4.1807484724715	-0.5417090236866358	-6.9939596015947245	-18.607381546164817
112	M2GS40	LV EF	60.99118946724869	64.90593320042242	65.873799058658	69.38054021332684	73.76038754172988	3.9147437331737365	4.882609591409306	8.38935074607815	12.769198074481196
113	M2GS40	RV ESV	65.036703020692	53.2098928319033	45.55431323209172	37.62923574733322	28.69197787520826	-11.826810188788698	-19.48238978860028	-27.407467273358783	-36.34472514548374
114	M2GS40	RV EDV	124.32119372283853	120.72191657393638	110.01099480643155	92.40284309411234	72.0307840944419	-3.5992771489021465	-14.310198916406975	-31.918350628726188	-52.29040962839663
115	M2GS40	RV SV	59.28449070214653	67.51202374203308	64.45668157433983	54.77360734677912	43.33880621923364	8.227533039886552	5.172190872193298	-4.510883355367405	-15.945684482912888
116	M2GS40	RV EF	60.99118946724869	55.92358509375156	58.59112690304615	59.27697191199211	60.16706157524361	8.237033085318245	10.904574894612836	11.590419903558796	12.48050956681029
117	M2GS40	LV MASS	59.45997905032564	53.326944289468535	74.05953399019627	99.57302310360025	143.70010930454865	-6.133034760857107	14.599554939870629	40.113044053274606	84.240130254223
118	M2GS40	LV ESPM	3.1046651737144293	1.8985407135382666	3.175202464211585	5.119808267515041	7.363837307266616	-1.2061244601761627	0.07053729049715551	2.015143093800612	4.259172133552187
119	M2GS40	LV EDPM	3.255095569979939	2.619129874485737	4.682188130044597	8.67011026421732	15.46471290891778	-0.6359656954942019	1.4270925600646582	5.41501469423738	12.209617338937841
120	PROMM_G07	LV ES	10.0	11.0	11.0	11.0	11.0	1.0	1.0	1.0	1.0
121	PROMM_G07	LV ED	28.0	28.0	28.0	28.0	28.0	0.0	0.0	0.0	0.0
122	PROMM_G07	RV ES	10.0	11.0	11.0	11.0	11.0	1.0	1.0	1.0	1.0
123	PROMM_G07	RV ED	28.0	28.0	29.0	27.0	28.0	0.0	1.0	1.0	0.0
124	PROMM_G07	LV ESV	50.322704507707385	44.29770956095308	40.07137202164158	32.98615565439687	19.73391412999481	-6.024994946754305	-10.251332486065806	-17.336548853310518	-30.588790377712574
125	PROMM_G07	LV EDV	159.0910888039798	146.42873784648256	140.9811906516552	127.65835095858202	99.89784429101273	-12.662350957497239	-18.109898152324604	-31.43273784539778	-59.19324451296707
126	PROMM_G07	LV SV	108.76838429627242	102.13102828552948	100.90981863001362	94.67219530418515	80.16393016101792	-6.637356010742934	-7.858565666258798	-14.096188992087264	-28.6044541352545
127	PROMM_G07	LV EF	68.36862146960898	69.74794004753679	71.57679557363625	74.16059708847482	80.24590593515923	1.3793185779278048	3.2081741040272647	5.791975618865834	11.877284465550247
128	PROMM_G07	RV ESV	70.33467945102893	73.0236855391413	68.16950906971469	59.82390791242942	46.715215345378965	2.6890060881123645	-2.1651703813142404	-10.510771538599514	-23.619464105649968
129	PROMM_G07	RV EDV	175.40270913646964	156.606155787874	158.74867708766834	145.8157159075141	115.96300631538034	-18.796553348595637	-16.654032048801298	-29.58699322895555	-59.4397028210893
130	PROMM_G07	RV SV	105.0680296854407	83.5824702487327	90.57916801795365	85.99180799508467	69.24779097000138	-21.485559436708	-14.488861667487058	-19.076221690356036	-35.82023871543933
131	PROMM_G07	RV EF	68.36862146960898	53.37112697022379	57.058219116957844	58.972935434220496	59.715415433151755	-6.529903180738117	-2.8428110340040647	-0.9280947167414126	-0.1856147178101537
132	PROMM_G07	LV MASS	67.87046109302348	88.01304727808106	112.6170962275006	131.77243888005148	189.68280385691207	20.14258618505758	44.74663513447712	63.901977787028	121.8123427638886
133	PROMM_G07	LV ESPM	6.174155849033705	5.487873793384061	7.161424040040002	9.195221938532777	16.659190447242	-0.6862820556496443	0.9872681910062964	3.0210660894990715	10.485034598208294
134	PROMM_G07	LV EDPM	6.141995357301494	3.8034963200753555	6.503501965161413	9.443260098667816	23.254623952461408	-2.3384990372261383	0.36150660785991917	3.301264741366322	17.112628595159915
135	PSORCOR-048	LV ES	12.0	9.0	9.0	9.0	9.0	3.0	3.0	3.0	3.0
136	PSORCOR-048	LV ED	29.0	29.0	29.0	29.0	29.0	0.0	0.0	0.0	0.0
137	PSORCOR-048	RV ES	11.0	11.0	10.0	11.0	11.0	0.0	1.0	0.0	0.0
138	PSORCOR-048	RV ED	29.0	28.0	29.0	28.0	29.0	1.0	0.0	1.0	0.0
139	PSORCOR-048	LV ESV	57.885309986041534	53.33133802372295	45.06429745959929	31.080248721269196	17.288135010404435	-4.553971962318585	-12.821012526442246	-26.805061264772338	-40.5971749756371
140	PSORCOR-048	LV EDV	158.37035220107447	151.35674642112863	139.84047064764192	106.05941321755063	87.46884306302641	-7.013605779945834	-18.529881553432546	-52.31093898352384	-70.90150913804806
141	PSORCOR-048	LV SV	100.48504221503293	98.02540839740568	94.77617318804263	74.97916449628143	70.18070805262198	-2.4596338176272496	-5.7088690269903	-25.505877718751506	-30.304334162410953
142	PSORCOR-048	LV EF	63.449402503981545	64.7644790967321	67.77449528674109	70.69543590862894	80.23509354302615	1.3150765927505574	4.3250927827595405	7.246033404647392	16.785691039044607
143	PSORCOR-048	RV ESV	90.04041134297405	78.11872861590392	66.49277511818323	59.44590995184061	39.37468739716427	-11.921682727070134	-23.54763622479082	-30.59450139113344	-50.66572394580978
144	PSORCOR-048	RV EDV	198.5694443153673	195.9960878276983	186.26206247270605	170.7425082692105	129.39361581398597	-2.5733564876690025	-12.307381842661243	-27.82693604615679	-69.17582850138132
145	PSORCOR-048	RV SV	108.52903297239324	117.87735921179437	119.76928735452282	111.2965983173699	90.0189284168217	9.348326239401132	11.240254382129578	2.76756534497666	-18.510104555571544
146	PSORCOR-048	RV EF	63.449402503981545	60.142710254207365	64.3014931567577	65.18388387611597	69.56983762338889	5.487255409892143	9.646038312442478	10.528429031800748	14.91438277907367
147	PSORCOR-048	LV MASS	96.72945102381394	80.8730668833919	116.688676827383	159.1261433937408	253.58836277468168	-15.856384140422037	19.95922580356907	62.39669236992685	156.85891175086775
148	PSORCOR-048	LV ESPM	5.508242928610613	3.973114227592833	7.615135375385899	12.423178186091613	16.655408802493366	-1.5351287010177805	2.1068924467752854	6.914935257481	11.147165873882752
149	PSORCOR-048	LV EDPM	7.134243192164134	3.6276261014229494	7.629531739689163	14.078645703197298	25.969198293235564	-3.5066170907411847	0.49528854752502927	6.9444025110331635	18.83495510107143
150	M2GS25	LV ES	8.0	8.0	8.0	8.0	8.0	0.0	0.0	0.0	0.0
151	M2GS25	LV ED	0.0	24.0	24.0	24.0	24.0	1.0	1.0	1.0	1.0
152	M2GS25	RV ES	9.0	9.0	9.0	9.0	9.0	0.0	0.0	0.0	0.0
153	M2GS25	RV ED	1.0	0.0	0.0	0.0	24.0	1.0	1.0	1.0	2.0
154	M2GS25	LV ESV	38.432789927044	44.4575309896003	38.94225283558499	30.901229289237254	17.993599147941424	6.024741062556302	0.5094629085409892	-7.531560637806745	-20.439190779102574
155	M2GS25	LV EDV	85.22912207240256	111.05449972092038	102.72831004810955	84.22079413545158	52.20711444999422	25.825377648517815	17.499187975706988	-1.0083279369509768	-33.02200762240834
156	M2GS25	LV SV	46.79633214535856	66.59696873132008	63.78605721252456	53.319564846214334	34.2135153020528	19.800636585961513	16.989725067166	6.523232700855772	-12.582816843305764
157	M2GS25	LV EF	54.90650496857734	59.96782561596159	62.091995071906055	63.30926393363251	65.5342009657011	5.06132064738425	7.185490103328718	8.40275896505517	10.627695997123766
158	M2GS25	RV ESV	29.058045298713235	30.992088960292545	25.27312356570472	18.604653308727286	11.35331779250983	1.9340436615793095	-3.7849217330085168	-10.453391989985949	-17.704727506203405
159	M2GS25	RV EDV	60.52863771220262	96.1068641688731	85.568294681181	71.42599428321755	55.923665159655364	35.578226456670485	25.039656968978385	10.897356571014932	-4.6049725525472525
160	M2GS25	RV SV	31.47059241348938	65.11477520858055	60.29517111547628	52.82134097449026	44.57034736714553	33.64418279509117	28.824578701986898	21.35074856100088	13.099754953656149
161	M2GS25	RV EF	54.90650496857734	67.75247093086385	70.4643832626677	73.95254557471567	79.69854486450866	15.75957367927927	18.471486011083115	21.95964832313109	27.705647612924082
162	M2GS25	LV MASS	93.38872676477988	71.8089186344471	102.7942795198652	132.61814212428277	208.29322505646502	-21.57980813033278	9.405552755085324	39.229415359502894	114.90449829168514
163	M2GS25	LV ESPM	9.989724505582213	2.1189943802336204	2.698098347922087	4.971739584362119	8.295006550426812	-7.870730125348593	-7.291626157660126	-5.017984921220094	-1.6947179551554008
164	M2GS25	LV EDPM	10.63870018526486	3.797080783799639	7.07428438596398	13.434559394187428	29.692249971889556	-6.84161940146522	-3.564415799300879	2.7958592089225682	19.053549786624696
165	LA-FIRE_015	LV ES	9.0	9.0	9.0	9.0	9.0	0.0	0.0	0.0	0.0
166	LA-FIRE_015	LV ED	0.0	0.0	0.0	0.0	0.0	0.0	0.0	0.0	0.0
167	LA-FIRE_015	RV ES	9.0	11.0	12.0	12.0	11.0	2.0	3.0	3.0	2.0
168	LA-FIRE_015	RV ED	0.0	0.0	0.0	29.0	0.0	0.0	0.0	1.0	0.0
169	LA-FIRE_015	LV ESV	86.51178920914586	87.7841833511169	75.00660042765375	57.0604057959942	32.9859043406186	1.2723941419710343	-11.505188781492109	-29.45138341315166	-53.52588486852726
170	LA-FIRE_015	LV EDV	161.17826685525935	152.89227060184137	139.12757768554303	119.85152325254741	86.8656176866395	-8.285996253417977	-22.05068916971632	-41.32674360271194	-74.31264916861986
171	LA-FIRE_015	LV SV	74.66647764611349	65.10808725072448	64.12097725788928	62.79111745655321	53.87971334602089	-9.558390395389011	-10.545500388224212	-11.875360189560283	-20.7867643000926
172	LA-FIRE_015	LV EF	46.3254005040054	42.5842895748978	46.087898836861726	52.39075462081673	62.026512653588085	-3.741110929107599	-0.23750166714367538	6.065354116811328	15.701112149582684
173	LA-FIRE_015	RV ESV	144.0706284213589	137.7291460914373	130.6000229345059	122.53862819110842	79.27034720829566	-6.341482329921604	-13.470605486853003	-21.532000230250475	-64.80028121306323
174	LA-FIRE_015	RV EDV	229.5423152599445	243.1853480159569	228.76258463011018	204.82518175330523	171.48282238449704	13.643032756012389	-0.7797306298343187	-24.71713350663927	-58.05949287544746
175	LA-FIRE_015	RV SV	85.47168683858561	105.4562019245196	98.1625616956043	82.28655356219681	92.21247517620138	19.984515085933992	12.690874857018684	-3.1851332763887967	6.7407883376157685
176	LA-FIRE_015	RV EF	46.3254005040054	43.364537701342094	42.910234579804595	40.17404152059002	53.77359311794129	6.128838156448396	5.674535034910896	2.938341975696325	16.53789357304759
177	LA-FIRE_015	LV MASS	174.16180091193988	165.66162933779995	201.73636406457896	239.3082163425232	324.67261203894134	-8.500171574139927	27.574563152639087	65.14641543058332	150.51081112700146
178	LA-FIRE_015	LV ESPM	16.35216015994141	8.248534313456705	13.402069141373028	20.297437245987787	29.16497118355213	-8.103625846484704	-2.950091018568381	3.945277086046378	12.81281102361072
179	LA-FIRE_015	LV EDPM	13.703584823705038	6.074838396153999	9.81762976371814	15.11511896206602	27.725442760985192	-7.628746427551039	-3.885955059986898	1.4115341383609827	14.021857937280155
180	PSORCOR-013	LV ES	12.0	12.0	12.0	12.0	12.0	0.0	0.0	0.0	0.0
181	PSORCOR-013	LV ED	29.0	0.0	29.0	0.0	29.0	1.0	0.0	1.0	0.0
182	PSORCOR-013	RV ES	12.0	14.0	14.0	14.0	13.0	2.0	2.0	2.0	1.0
183	PSORCOR-013	RV ED	29.0	29.0	29.0	29.0	29.0	0.0	0.0	0.0	0.0
184	PSORCOR-013	LV ESV	41.52199339685254	39.62146567238581	32.87621935430401	24.184174368107595	12.585641291389509	-1.900527724466727	-8.645774042548524	-17.337819028744942	-28.93635210546303
185	PSORCOR-013	LV EDV	117.83616265631615	116.94502258786763	105.45616763883244	89.88177825655914	66.4379344704312	-0.8911400684485216	-12.379995017483708	-27.954384399757004	-51.398228185884946
186	PSORCOR-013	LV SV	76.31416925946361	77.32355691548182	72.57994828452843	65.69760388845155	53.852293179041695	1.0093876560182053	-3.734220974935184	-10.616565371012058	-22.461876080421916
187	PSORCOR-013	LV EF	64.76294504094078	66.1195792727169	68.82475431223816	73.09335124737282	81.05654338638288	1.3566342317761269	4.061809271297378	8.330406206432045	16.293598345442106
188	PSORCOR-013	RV ESV	61.80228770781602	57.389430003164485	54.26358399865367	46.55864881851054	34.24720401184738	-4.412857704651536	-7.538703709162348	-15.24363888930548	-27.55508369596864
189	PSORCOR-013	RV EDV	135.14313814096613	135.94688381602722	124.32093018382355	114.58693663405474	87.74304645121211	0.8037456750610943	-10.82220795714258	-20.556201506911393	-47.40009168975402
190	PSORCOR-013	RV SV	73.34085043315011	78.55745381286275	70.05734618516988	68.02828781554419	53.49584243936473	5.216603379712637	-3.2835042479802325	-5.31256261760592	-19.84500799378538
191	PSORCOR-013	RV EF	64.76294504094078	57.785402362861184	56.352012554588846	59.36827514012315	60.96875433782676	3.516386975154873	2.082997166882535	5.099259752416842	6.699738950120448
192	PSORCOR-013	LV MASS	55.51114096636835	64.69267390073428	88.99201251739521	119.16465089498126	179.3083928353616	9.181532934365926	33.48087155102686	63.65350992861291	123.79725186899324
193	PSORCOR-013	LV ESPM	6.685736335855004	3.05181264409972	4.865625741880236	7.715903696705651	9.788833097001843	-3.6339236917552835	-1.8201105939747677	1.0301673608506476	3.1030967611468396
194	PSORCOR-013	LV EDPM	4.322201670622839	2.475998841603522	4.836834896035349	9.644879150191654	18.25329370221813	-1.8462028290193166	0.5146332254125099	5.322677479568815	13.931092031595291
195	M1GS21	LV ES	13.0	13.0	12.0	13.0	13.0	0.0	1.0	0.0	0.0
196	M1GS21	LV ED	29.0	29.0	29.0	29.0	29.0	0.0	0.0	0.0	0.0
197	M1GS21	RV ES	13.0	13.0	14.0	13.0	14.0	0.0	1.0	0.0	1.0
198	M1GS21	RV ED	29.0	27.0	0.0	27.0	28.0	2.0	1.0	2.0	1.0
199	M1GS21	LV ESV	70.37221656844486	73.8034936979413	62.85232488736511	49.00955528542399	28.300771634280686	3.4312771294964506	-7.5198916810797485	-21.362661283020863	-42.07144493416417
200	M1GS21	LV EDV	157.07681986339156	173.3237878315151	158.7550407618284	138.0339533686638	101.31677469313144	16.246967968123528	1.678220898436848	-19.042866494727775	-55.76004517026013
201	M1GS21	LV SV	86.70460329494671	99.52029413357378	95.9027158744633	89.02439808323979	73.01600305885074	12.815690838627077	9.19811257951659	2.3197947882930805	-13.688600236095965
202	M1GS21	LV EF	55.19885325559366	57.4187163681858	60.40924144156212	64.49456522155218	72.06704248136782	2.2198631125921366	5.210388185968462	9.295711965958517	16.86818922577416
203	M1GS21	RV ESV	88.45587591557997	89.38122919946909	74.5663872666657	68.04490702226758	47.766784677654506	0.9253532838891232	-13.889488648914266	-20.410968893312386	-40.68909123792546
204	M1GS21	RV EDV	175.43405676803667	177.58124932274222	167.51598892360926	148.14843956530095	119.06015916019678	2.147192554705555	-7.918067844427412	-27.28561720273572	-56.37389760783989
205	M1GS21	RV SV	86.9781808524567	88.20002012327313	92.94960165694356	80.10353254303337	71.29337448254228	1.2218392708164316	5.971420804486854	-6.8746483094233355	-15.684806369914426
206	M1GS21	RV EF	55.19885325559366	49.667417286256054	55.48700291488623	54.0697781077372	59.88012697565459	0.08857127720466451	5.9081569058348435	4.490932098685811	10.301280966603201
207	M1GS21	LV MASS	121.89723035237985	97.82963674273341	131.70566395696255	170.90469516053798	266.7704840429127	-24.067593609646437	9.808433604582703	49.00746480815813	144.87325369053286
208	M1GS21	LV ESPM	10.941961966353992	6.020682424977422	9.715779074393213	15.025865416042507	24.005209556110202	-4.9212795413765695	-1.2261828919607787	4.083903449688515	13.06324758975621
209	M1GS21	LV EDPM	6.450068061959174	5.090448387935758	9.664099914953113	17.15765215225518	33.100831690505146	-1.359619674023416	3.214031852993939	10.707584090296008	26.650763628545974
210	Myomet-CMR-002G	LV ES	9.0	10.0	10.0	11.0	10.0	1.0	1.0	2.0	1.0
211	Myomet-CMR-002G	LV ED	28.0	28.0	28.0	28.0	28.0	0.0	0.0	0.0	0.0
212	Myomet-CMR-002G	RV ES	10.0	11.0	12.0	11.0	9.0	1.0	2.0	1.0	1.0
213	Myomet-CMR-002G	RV ED	28.0	27.0	28.0	27.0	28.0	1.0	0.0	1.0	0.0
214	Myomet-CMR-002G	LV ESV	86.66076681925915	88.00312739387154	77.51953254416586	56.847658053785565	36.58183659464121	1.3423605746123854	-9.141234275093296	-29.813108765473586	-50.07893022461794
215	Myomet-CMR-002G	LV EDV	204.5177559701493	197.98242404088379	176.37539459466933	155.8388688236475	116.89453228265047	-6.53533192926551	-28.142361375479965	-48.67888714650181	-87.62322368749882
216	Myomet-CMR-002G	LV SV	117.85698915089014	109.97929664701225	98.85586205050348	98.99121076986192	80.31269568800926	-7.8776925038778955	-19.001127100386668	-18.86577838102822	-37.54429346288089
217	Myomet-CMR-002G	LV EF	57.62677601845589	55.55003035234143	56.04855613657759	63.52151521446405	68.70526287218765	-2.076745666114462	-1.5782198818783044	5.89473919600816	11.078486853731754
218	Myomet-CMR-002G	RV ESV	131.35408202041873	128.36249611079694	114.28593454286457	84.58241726830602	64.52577823922039	-2.99158590962179	-17.068147477554163	-46.77166475211271	-66.82830378119834
219	Myomet-CMR-002G	RV EDV	235.35021494531537	235.33945061713456	216.7101535744965	183.53671563863753	146.9179659605026	-0.0107643281808123	-18.64006137081887	-51.81349930667784	-88.43224898481276
220	Myomet-CMR-002G	RV SV	103.99613292489664	106.97695450633762	102.42421903163194	98.95429837033151	82.39218772128223	2.9808215814409778	-1.571913893264707	-5.041834554565128	-21.603945203614416
221	Myomet-CMR-002G	RV EF	57.62677601845589	45.45644779309638	47.2632303296405	53.915260511232546	56.08040322545204	1.2686262739783345	3.075408810522454	9.7274389921145	11.892581706333992
222	Myomet-CMR-002G	LV MASS	124.47699214567663	125.2457226703316	167.7522693495825	205.89187709111718	318.88951445057984	0.7687305246549698	43.27527720390586	81.41488494544055	194.4125223049032
223	Myomet-CMR-002G	LV ESPM	9.983465723149713	6.563319601379336	9.66410094290972	15.788143573701383	22.40314425665885	-3.4201461217703777	-0.3193647802399937	5.80467785055167	12.419678533509138
224	Myomet-CMR-002G	LV EDPM	7.28522168588941	6.615000014081598	11.834648155868054	18.139570657499135	33.63055690113455	-0.6702216718078118	4.549426469978644	10.854348971609724	26.345335215245136
225	M1GS11	LV ES	15.0	14.0	13.0	13.0	13.0	1.0	2.0	2.0	2.0
226	M1GS11	LV ED	28.0	28.0	27.0	29.0	29.0	0.0	1.0	1.0	1.0
227	M1GS11	RV ES	14.0	17.0	14.0	13.0	17.0	3.0	0.0	1.0	3.0
228	M1GS11	RV ED	4.0	27.0	4.0	3.0	3.0	7.0	0.0	1.0	1.0
229	M1GS11	LV ESV	303.03681693170694	298.5457696921047	279.84552959841653	245.26927660464642	191.85569323920558	-4.49104723960221	-23.191287333290404	-57.767540327060516	-111.18112369250136
230	M1GS11	LV EDV	344.6942070307513	331.9429742437297	328.2823625640425	281.27133919161776	236.96103544051576	-12.751232787021593	-16.41184446670877	-63.42286783913352	-107.73317159023551
231	M1GS11	LV SV	41.657390099044335	33.39720455162495	48.43683296562597	36.002062586971334	45.10534220131018	-8.260185547419383	6.779442866581633	-5.655327512073001	3.4479521022658446
232	M1GS11	LV EF	12.085317724915507	10.061127104049806	14.754625435040463	12.799762211977352	19.03491944042967	-2.024190620865701	2.669307710124956	0.7144444870618454	6.949601715514165
233	M1GS11	RV ESV	223.67430847202164	257.67667895088834	234.49333804763276	185.79591819957434	170.35860581882554	34.00237047886671	10.819029575611125	-37.87839027244729	-53.3157026531961
234	M1GS11	RV EDV	270.2769105825586	291.1698792203142	264.10663807924067	225.54080563663476	205.9631012449836	20.892968637755587	-6.17027250331796	-44.73610494592387	-64.31380933757504
235	M1GS11	RV SV	46.60260211053699	33.49320026942587	29.613300031607906	39.74488743706041	35.60449542615805	-13.109401841111122	-16.989302078929086	-6.857714673476579	-10.99810668437894
236	M1GS11	RV EF	12.085317724915507	11.502975637147955	11.212629961509315	17.622038426648512	17.28683206406382	-5.7395635091258015	-6.029909184764442	0.37949928037475544	0.04429291779006306
237	M1GS11	LV MASS	161.82460760306748	155.12422769838952	208.31504086663693	272.59026785213575	444.2978579449332	-6.700379904677959	46.49043326356946	110.76566024906828	282.4732503418657
238	M1GS11	LV ESPM	13.550289448861337	12.8694379048796	21.96729486721428	30.02868194396151	62.13030556539408	-0.6808515439817366	8.417005418352945	16.478392495100174	48.58001611653275
239	M1GS11	LV EDPM	7.826567860280808	12.264835790421891	22.47113479501725	28.042129999914767	66.5640784962548	4.438267930141083	14.644566934736442	20.21556213963396	58.73751063597398
240	MyoMet-CMR-013G	LV ES	11.0	12.0	12.0	11.0	12.0	1.0	1.0	0.0	1.0
241	MyoMet-CMR-013G	LV ED	29.0	28.0	29.0	28.0	29.0	1.0	0.0	1.0	0.0
242	MyoMet-CMR-013G	RV ES	12.0	12.0	12.0	12.0	12.0	0.0	0.0	0.0	0.0
243	MyoMet-CMR-013G	RV ED	29.0	29.0	29.0	29.0	29.0	0.0	0.0	0.0	0.0
244	MyoMet-CMR-013G	LV ESV	49.95528262990122	51.727280721566935	40.00535595953284	28.47536855600231	20.64704165318679	1.771998091665715	-9.949926670368377	-21.47991407389891	-29.30824097671443
245	MyoMet-CMR-013G	LV EDV	149.93007927529445	143.74780791510977	124.97900674993343	95.47540992708313	78.39292965810884	-6.1822713601846715	-24.951072525361013	-54.45466934821131	-71.5371496171856
246	MyoMet-CMR-013G	LV SV	99.97479664539323	92.02052719354285	84.9736507904006	67.00004137108083	57.74588800492205	-7.954269451850379	-15.001145854992629	-32.9747552743124	-42.228908640471175
247	MyoMet-CMR-013G	LV EF	66.68094696450089	64.01525597377147	67.99033933788714	70.17518062739963	73.66211245933313	-2.6656909907294164	1.3093923733862454	3.4942336628987363	6.98116549483224
248	MyoMet-CMR-013G	RV ESV	77.62089526172448	78.83164784701046	70.11218220073059	60.92658162041447	34.08269157952608	1.2107525852859737	-7.508713060993898	-16.694313641310018	-43.53820368219841
249	MyoMet-CMR-013G	RV EDV	168.42383203131732	161.3375628944665	148.9164381670141	134.1920551708364	104.24973460045486	-7.086269136850831	-19.507393864303225	-34.23177686048092	-64.17409743086246
250	MyoMet-CMR-013G	RV SV	90.80293676959283	82.50591504745603	78.8042559662835	73.26547355042193	70.16704302092879	-8.297021722136805	-11.998680803309327	-17.537463219170903	-20.635893748664046
251	MyoMet-CMR-013G	RV EF	66.68094696450089	51.1386893214846	52.918439989749324	54.59747483347622	67.30668743651903	-2.7746646703118856	-0.9949140020471603	0.6841208416797357	13.393333444722543
252	MyoMet-CMR-013G	LV MASS	68.7962525723967	49.2752664567182	91.43923776395741	129.15503841887528	207.40812260147788	-19.520986115678497	22.64298519156071	60.35878584647858	138.6118700290812
253	MyoMet-CMR-013G	LV ESPM	4.341096115022309	3.627626980045049	5.873300655236869	9.284997687826815	12.293624871177741	-0.7134691349772604	1.5322045402145594	4.9439015728045055	7.952528756155432
254	MyoMet-CMR-013G	LV EDPM	4.771157866169488	4.073883396155325	7.6007427452265555	12.322416454437603	21.506647484050774	-0.6972744700141629	2.8295848790570677	7.551258588268115	16.735489617881285
255	M2GS31	LV ES	10.0	10.0	11.0	10.0	10.0	0.0	1.0	0.0	0.0
256	M2GS31	LV ED	24.0	24.0	24.0	24.0	24.0	0.0	0.0	0.0	0.0
257	M2GS31	RV ES	11.0	10.0	10.0	10.0	11.0	1.0	1.0	1.0	0.0
258	M2GS31	RV ED	22.0	22.0	23.0	22.0	22.0	0.0	1.0	0.0	0.0
259	M2GS31	LV ESV	29.23860996073872	35.75347380088498	32.0451411577733	21.175350479351344	10.586809991399328	6.514863840146262	2.8065311970345803	-8.063259481387377	-18.651799969339393
260	M2GS31	LV EDV	90.61223806803552	93.50346110158776	85.01040689269952	69.91145030240423	50.30555002709377	2.8912230335522366	-5.601831175336002	-20.70078776563129	-40.30668804094175
261	M2GS31	LV SV	61.3736281072968	57.74998730070278	52.96526573492622	48.73609982305289	39.718740035694445	-3.6236408065940253	-8.408362372370583	-12.637528284243913	-21.654888071602358
262	M2GS31	LV EF	67.73216225077111	61.76240603324804	62.30444915030132	69.71118409394072	78.9549861084961	-5.96975621752307	-5.427713100469788	1.9790218431696047	11.22282385772499
263	M2GS31	RV ESV	60.4618547709551	64.40452122396971	54.47917408347187	45.4114632183319	26.81944589508949	3.94266645301461	-5.9826806874832315	-15.050391552623196	-33.64240887586561
264	M2GS31	RV EDV	113.53441621890845	130.18748344805903	113.67012443158707	101.77776570962838	63.94271327144665	16.65306722915058	0.13570821267862243	-11.756650509280064	-49.5917029474618
265	M2GS31	RV SV	53.07256144795335	65.78296222408932	59.1909503481152	56.36630249129648	37.12326737635716	12.71040077613597	6.118388900161854	3.2937410433431324	-15.949294071596185
266	M2GS31	RV EF	67.73216225077111	50.52940611632207	52.072565807508695	55.381744822449086	58.05707245916073	3.7836146502146804	5.326774341401304	8.635953356341695	11.311280993053337
267	M2GS31	LV MASS	97.78462832381874	92.01353054206845	124.42498363843944	150.89919894655017	213.87731508585478	-5.771097781750285	26.640355314620706	53.114570622731435	116.09268676203604
268	M2GS31	LV ESPM	6.555234270049589	2.2239573291938743	3.6458320816359646	6.385674278766264	9.127339547147862	-4.331276940855715	-2.9094021884136247	-0.16955999128332522	2.572105277098273
269	M2GS31	LV EDPM	7.243486323257299	3.4361966027321147	4.781509229570818	7.692706112265917	14.319007420590053	-3.8072897205251843	-2.461977093686481	0.4492197890086178	7.075521097332754
270	M1GS20	LV ES	11.0	11.0	11.0	11.0	11.0	0.0	0.0	0.0	0.0
271	M1GS20	LV ED	29.0	29.0	29.0	29.0	29.0	0.0	0.0	0.0	0.0
272	M1GS20	RV ES	12.0	12.0	12.0	12.0	12.0	0.0	0.0	0.0	0.0
273	M1GS20	RV ED	28.0	28.0	28.0	28.0	28.0	0.0	0.0	0.0	0.0
274	M1GS20	LV ESV	114.7184423917723	130.4629191708695	116.64339149418488	99.14962494813463	73.86866402847699	15.744476779097198	1.924949102412583	-15.56881744363767	-40.849778363295314
275	M1GS20	LV EDV	178.99323338468227	191.88306394633534	175.18446592541474	154.29065339357	118.72730056042931	12.88983056165307	-3.8087674592675285	-24.70257999111226	-60.26593282425296
276	M1GS20	LV SV	64.27479099290997	61.42014477546584	58.54107443122986	55.14102844543538	44.85863653195233	-2.8546462174441274	-5.733716561680112	-9.13376254747459	-19.416154460957642
277	M1GS20	LV EF	35.909061911169665	32.009153654458764	33.416818164776025	35.73841138956079	37.78291624605781	-3.8999082567109014	-2.4922437463936404	-0.17065052160887717	1.8738543348881436
278	M1GS20	RV ESV	60.919509843013046	54.455535358329115	46.832851571637754	34.439152883587795	21.277693464953778	-6.463974484683931	-14.086658271375292	-26.48035695942525	-39.64181637805927
279	M1GS20	RV EDV	124.86330883488097	134.8226506940073	127.52900968807927	108.77393654492707	76.2267571173588	9.95934185912634	2.6657008531983024	-16.0893722899539	-48.63655171752217
280	M1GS20	RV SV	63.94379899186792	80.36711533567819	80.69615811644152	74.33478366133927	54.94906365240502	16.42331634381027	16.7523591245736	10.39098466947135	-8.994735339462899
281	M1GS20	RV EF	35.909061911169665	59.60950546661401	63.27670724787614	68.33878226944252	72.0863194636568	8.39846549935902	12.065667280621149	17.127742302187528	20.875279496401816
282	M1GS20	LV MASS	166.78219339208093	145.68086880296624	188.49262017789988	229.54813780113557	317.4748935644325	-21.101324589114682	21.710426785818953	62.76594440905464	150.69270017235155
283	M1GS20	LV ESPM	10.836093372950096	7.658322005015878	11.257157401801063	16.468270563815565	23.291662338302128	-3.177771367934218	0.4210640288509673	5.63217719086547	12.455568965352033
284	M1GS20	LV EDPM	6.882548975949375	4.376184845626188	8.03260196548051	14.049855641836427	25.450968433898275	-2.5063641303231874	1.150052989531134	7.167306665887051	18.5684194579489
285	PSORCOR-022	LV ES	12.0	12.0	12.0	12.0	12.0	0.0	0.0	0.0	0.0
286	PSORCOR-022	LV ED	29.0	28.0	28.0	28.0	28.0	1.0	1.0	1.0	1.0
287	PSORCOR-022	RV ES	13.0	13.0	13.0	13.0	13.0	0.0	0.0	0.0	0.0
288	PSORCOR-022	RV ED	29.0	28.0	28.0	29.0	28.0	1.0	1.0	0.0	1.0
289	PSORCOR-022	LV ESV	52.0114915011175	56.457173702929836	49.16353109814864	31.313309150345	17.932490338409117	4.445682201812339	-2.8479604029688588	-20.6981823507725	-34.07900116270838
290	PSORCOR-022	LV EDV	139.98658550639456	154.37294747042358	141.12923055430497	122.04511545222988	83.65752161109283	14.386361964029021	1.1426450479104062	-17.941470054164682	-56.32906389530173
291	PSORCOR-022	LV SV	87.97509400527707	97.91577376749375	91.96569945615633	90.73180630188489	65.72503127268371	9.940679762216675	3.990605450879258	2.756712296607816	-22.250062732593364
292	PSORCOR-022	LV EF	62.84537456716407	63.42806519662617	65.16417548295847	74.34284114172398	78.56440163052679	0.5826906294620997	2.318800915794398	11.497466574559908	15.719027063362716
293	PSORCOR-022	RV ESV	71.34392853709129	62.599176989998696	55.332955911969016	51.85066985170643	32.57460313593248	-8.74475154709259	-16.01097262512227	-19.49325868538486	-38.76932540115881
294	PSORCOR-022	RV EDV	144.5039821383168	139.40177222773755	131.47747727325745	118.5079676602734	92.95279668805154	-5.102209910579234	-13.026504865059337	-25.996014478043392	-51.55118545026525
295	PSORCOR-022	RV SV	73.1600536012255	76.80259523773886	76.14452136128844	66.65729780856697	60.37819355211906	3.642541636513357	2.984467760062941	-6.502755792658533	-12.781860049106442
296	PSORCOR-022	RV EF	62.84537456716407	55.09441810558059	57.914498315960806	56.247102304254625	64.9557578721892	4.466018445841158	7.286098656221377	5.618702644515196	14.327358212449766
297	PSORCOR-022	LV MASS	68.41438048761724	45.05742119046412	93.31062154711694	126.90936372385426	197.30259762140108	-23.356959297153118	24.8962410594997	58.49498323623702	128.88821713378383
298	PSORCOR-022	LV ESPM	4.239880113648733	3.368511767962156	5.470232547552367	9.587302259544066	13.531628010433742	-0.8713683456865775	1.2303524339036338	5.347422145895332	9.291747896785008
299	PSORCOR-022	LV EDPM	5.313344589326145	2.533581113811469	5.326278553673137	11.026836126430085	22.600695688046727	-2.779763475514676	0.0129339643469919	5.71349153710394	17.28735109872058
300	M1GS12	LV ES	11.0	11.0	11.0	11.0	11.0	0.0	0.0	0.0	0.0
301	M1GS12	LV ED	29.0	29.0	29.0	29.0	29.0	0.0	0.0	0.0	0.0
302	M1GS12	RV ES	12.0	12.0	12.0	12.0	12.0	0.0	0.0	0.0	0.0
303	M1GS12	RV ED	27.0	27.0	28.0	27.0	28.0	0.0	1.0	0.0	1.0
304	M1GS12	LV ESV	64.486206090277	70.49604653266357	59.528166283806065	45.10540385428271	26.843883794901362	6.009840442386576	-4.958039806470929	-19.38080223599428	-37.642322295375635
305	M1GS12	LV EDV	191.29163030353925	199.75253740941594	183.1910362486724	157.40280392093646	119.16602587692854	8.460907105876686	-8.10059405486686	-33.88882638260279	-72.1256044266107
306	M1GS12	LV SV	126.80542421326226	129.25649087675237	123.66286996486633	112.29740006665375	92.32214208202718	2.45106666349011	-3.142554248395925	-14.508024146608506	-34.48328213123507
307	M1GS12	LV EF	66.28906032744294	64.70830986833785	67.50486950518712	71.34396419206153	77.47354281779523	-1.58075045910509	1.2158091777441768	5.054903864618595	11.184482490352295
308	M1GS12	RV ESV	109.9581433401305	103.56423701564024	88.86727559104172	80.17522716805817	52.728098967429034	-6.39390632449026	-21.090867749088787	-29.782916172072333	-57.23004437270147
309	M1GS12	RV EDV	229.03144896576484	251.57584199308178	235.01434062314254	216.7253937772311	171.9764268407641	22.544393027316943	5.9828916573777065	-12.306055188533747	-57.05502212500073
310	M1GS12	RV SV	119.07330562563433	148.01160497744155	146.14706503210084	136.55016660917292	119.24832787333507	28.938299351807217	27.073759406466507	17.476860983538586	0.17502224770073838
311	M1GS12	RV EF	66.28906032744294	58.83379095736537	62.18644557799777	63.00607613592844	69.33992644454064	6.84385413282336	10.19650875345576	11.016139311386425	17.349989619998624
312	M1GS12	LV MASS	169.59245466470577	139.11662625578955	179.9418221172742	239.8696248768225	340.3635252933861	-30.475828408916215	10.34936745256843	70.27717021211674	170.77107062868032
313	M1GS12	LV ESPM	13.594151665462833	6.737020084194636	9.903995162448245	14.510504986209972	18.800316666714284	-6.857131581268197	-3.690156503014588	0.9163533207471382	5.206165001251451
314	M1GS12	LV EDPM	8.931860868107695	4.7504632214331055	9.126647816024409	17.087274690861463	30.460551276214446	-4.181397646674589	0.19478694791671458	8.155413822753768	21.52869040810675
315	M2GS11	LV ES	10.0	16.0	21.0	17.0	17.0	6.0	11.0	7.0	7.0
316	M2GS11	LV ED	24.0	2.0	14.0	22.0	2.0	3.0	10.0	2.0	3.0
317	M2GS11	RV ES	10.0	1.0	10.0	10.0	6.0	9.0	0.0	0.0	4.0
318	M2GS11	RV ED	24.0	9.0	4.0	4.0	18.0	10.0	5.0	5.0	6.0
319	M2GS11	LV ESV	40.370661109025875	2.20693359375	0.07475357009097934	20.868966701533644	11.401653591357173	-38.16372751527587	-40.2959075389349	-19.50169440749223	-28.9690075176687
320	M2GS11	LV EDV	153.52113860202726	71.97935450328514	58.08063374552876	99.42708514973056	60.521772677265105	-81.54178409874213	-95.4405048564985	-54.094053452296706	-92.99936592476216
321	M2GS11	LV SV	113.15047749300139	69.77242090953514	58.00588017543778	78.55811844819692	49.12011908590793	-43.37805658346625	-55.14459731756361	-34.59235904480447	-64.03035840709346
322	M2GS11	LV EF	73.70351635179132	96.9339352804987	99.87129346690931	79.01078295707215	81.16107131865259	23.23041892870738	26.167777115117985	5.30726660528083	7.457554966861267
323	M2GS11	RV ESV	72.69606398658871	0.003955078125	0.011865234375	0.00791015625	0.027685546875	-72.69210890846371	-72.68419875221372	-72.6881538303387	-72.6683784397137
324	M2GS11	RV EDV	175.2922515516264	7.617522864416242	4.378906114306301	12.425579019729048	2.036865234375	-167.67472868721018	-170.91334543732012	-162.86667253189736	-173.2553863172514
325	M2GS11	RV SV	102.5961875650377	7.613567786291242	4.367040879931301	12.417668863479047	2.0091796875	-94.98261977874645	-98.2291466851064	-90.17851870155864	-100.5870078775377
326	M2GS11	RV EF	73.70351635179132	99.94807920901064	99.72903656609044	99.93633973726745	98.64077669902913	41.41942967836013	41.20038703543993	41.407690206616934	40.11212716837862
327	M2GS11	LV MASS	131.87388675896938	-73.97645260027377	-37.47052771256771	-62.636444412705025	52.44869806626113	-205.85033935924315	-169.34441447153708	-194.5103311716744	-79.42518869270825
328	M2GS11	LV ESPM	19.267399246924683	0.0	0.0	0.0	0.21179443359375003	-19.267399246924683	-19.267399246924683	-19.267399246924683	-19.055604813330934
329	M2GS11	LV EDPM	13.469587299220128	0.25145272878231484	0.10028735924977811	1.3372021594760009	8.70904849190265	-13.218134570437813	-13.36929993997035	-12.132385139744127	-4.760538807317479
330	M1GS10	LV ES	12.0	14.0	12.0	13.0	12.0	2.0	0.0	1.0	0.0
331	M1GS10	LV ED	27.0	27.0	27.0	27.0	27.0	0.0	0.0	0.0	0.0
332	M1GS10	RV ES	10.0	9.0	9.0	9.0	9.0	1.0	1.0	1.0	1.0
333	M1GS10	RV ED	25.0	27.0	1.0	26.0	27.0	2.0	6.0	1.0	2.0
334	M1GS10	LV ESV	202.75695417620062	205.9494190741824	204.05742478824442	171.07155370974817	145.2421636447177	3.192464897981779	1.3004706120437959	-31.68540046645245	-57.51479053148293
335	M1GS10	LV EDV	231.73872943553545	250.14994157904522	245.04988044519365	209.4865254752679	170.27634863513458	18.411212143509772	13.311151009658204	-22.252203960267536	-61.462380800400865
336	M1GS10	LV SV	28.981775259334825	44.20052250486282	40.99245565694923	38.41497176551974	25.03418499041689	15.218747245527993	12.010680397614408	9.433196506184913	-3.947590268917935
337	M1GS10	LV EF	12.50622860060036	17.669611364228857	16.728208796705516	18.337681470618037	14.702091741501775	5.163382763628496	4.2219801961051555	5.831452870017676	2.195863140901414
338	M1GS10	RV ESV	171.4502599694961	154.37294569225978	150.23258379807243	135.64529961954617	93.0624950778359	-17.077314277236326	-21.217676171423676	-35.80496034994994	-78.3877648916602
339	M1GS10	RV EDV	202.7982629057722	210.66557115304073	195.0363296695488	176.44577979953985	132.87587533627493	7.867308247268539	-7.761933236223399	-26.35248310623234	-69.92238756949726
340	M1GS10	RV SV	31.34800293627609	56.292625460780954	44.803745871476366	40.800480179993684	39.813380258439025	24.944622524504865	13.455742935200277	9.452477243717595	8.465377322162936
341	M1GS10	RV EF	12.50622860060036	26.721321928720116	22.972000112690605	23.12352283310325	29.962835734990662	11.263594388498744	7.514272572469233	7.66579529288188	14.50510819476929
342	M1GS10	LV MASS	123.03635098557385	95.46993453048276	145.9400116602659	206.48680897615512	306.1889619007786	-27.566416455091087	22.90366067469205	83.45045799058127	183.15261091520478
343	M1GS10	LV ESPM	5.170626530250666	2.936650021669667	6.7946023407129035	11.113205274993792	23.061341439483478	-2.233976508580999	1.6239758104622375	5.942578744743126	17.890714909232813
344	M1GS10	LV EDPM	3.042141038388062	2.8214877522574224	6.737021715921391	13.905904064167968	26.11315793539972	-0.22065328613063961	3.694880677533329	10.863763025779907	23.071016897011656
345	M2GS17	LV ES	11.0	10.0	4.0	2.0	22.0	1.0	7.0	9.0	11.0
346	M2GS17	LV ED	22.0	23.0	17.0	24.0	17.0	1.0	5.0	2.0	5.0
347	M2GS17	RV ES	13.0	14.0	5.0	23.0	19.0	1.0	8.0	10.0	6.0
348	M2GS17	RV ED	24.0	17.0	17.0	13.0	21.0	7.0	7.0	11.0	3.0
349	M2GS17	LV ESV	399.54166336140315	2.131787109375	3.63076171875	10.440720254927873	3.3776367187500003	-397.40987625202814	-395.91090164265313	-389.10094310647526	-396.16402664265314
350	M2GS17	LV EDV	469.4234085943721	100.20913087204099	96.78224976514466	147.88774863746949	139.5485953744501	-369.21427772233113	-372.6411588292275	-321.53565995690263	-329.87481321992203
351	M2GS17	LV SV	69.88174523296897	98.07734376266599	93.15148804639466	137.44702838254162	136.17095865570008	28.195598529697023	23.269742813425694	67.56528314957265	66.28921342273111
352	M2GS17	LV EF	14.886719314279798	97.87266181152981	96.24852519179856	92.94010467322607	97.57959819682397	82.98594249725001	81.36180587751876	78.05338535894627	82.69287888254416
353	M2GS17	RV ESV	236.46621506862576	0.106787109375	0.098876953125	0.221484375	0.35595703125	-236.35942795925075	-236.36733811550076	-236.24473069362577	-236.11025803737576
354	M2GS17	RV EDV	304.04953581651387	30.076555198291317	3.0316002866020426	12.22750208415091	19.696245233528316	-273.97298061822255	-301.0179355299118	-291.82203373236297	-284.35329058298555
355	M2GS17	RV SV	67.58332074788811	29.969768088916318	2.9327233334770426	12.00601770915091	19.340288202278316	-37.61355265897179	-64.65059741441107	-55.5773030387372	-48.24303254560979
356	M2GS17	RV EF	14.886719314279798	99.64494900206834	96.73845679583881	98.18863760172992	98.19276706281019	77.41721543017007	74.51072322394054	75.96090402983165	75.96503349091192
357	M2GS17	LV MASS	245.9064260798697	-59.44017151409062	-49.106876142877155	-13.127491487696535	-70.15913784900215	-305.3465975939603	-295.01330222274686	-259.0339175675662	-316.0655639288718
358	M2GS17	LV ESPM	22.09936140832849	0.0	0.0415283203125	0.03737548828125001	0.36129638671875003	-22.09936140832849	-22.05783308801599	-22.061985920047242	-21.738065021609742
359	M2GS17	LV EDPM	16.27876539232759	0.0	0.0083056640625	0.33637939453125004	4.328502565654926	-16.27876539232759	-16.270459728265088	-15.94238599779634	-11.950262826672663
360	MYKG-119	LV ES	11.0	11.0	11.0	11.0	11.0	0.0	0.0	0.0	0.0
361	MYKG-119	LV ED	28.0	29.0	29.0	29.0	29.0	1.0	1.0	1.0	1.0
362	MYKG-119	RV ES	11.0	12.0	12.0	13.0	13.0	1.0	1.0	2.0	2.0
363	MYKG-119	RV ED	28.0	29.0	29.0	27.0	28.0	1.0	1.0	1.0	0.0
364	MYKG-119	LV ESV	56.18733549255703	52.932885754387826	48.51198830930516	40.291735031269496	27.72678849650547	-3.254449738169207	-7.675347183251873	-15.895600461287536	-28.460546996051562
365	MYKG-119	LV EDV	142.4636595122822	145.87514298786408	140.14631148590706	126.03125133505091	101.76646258416585	3.411483475581889	-2.3173480263751287	-16.43240817723128	-40.69719692811634
366	MYKG-119	LV SV	86.27632401972517	92.94225723347625	91.6343231766019	85.73951630378141	74.03967408766039	6.665933213751089	5.35799915687673	-0.5368077159437519	-12.236649932064779
367	MYKG-119	LV EF	60.56023291489788	63.71356718478657	65.38475554942916	68.03036183132473	72.75449318720885	3.1533342698886884	4.824522634531277	7.4701289164268445	12.19426027231097
368	MYKG-119	RV ESV	75.87783917369961	78.4917475970462	74.36722824415192	65.46106488145888	48.201899986714125	2.6139084233465866	-1.5106109295476955	-10.416774292240731	-27.675939186985488
369	MYKG-119	RV EDV	156.40848321569646	150.38081909953615	138.85594804510475	112.93618277376518	104.96413377332502	-6.0276641161603095	-17.55253517059171	-43.47230044193128	-51.44434944237145
370	MYKG-119	RV SV	80.53064404199685	71.88907150248995	64.48871980095284	47.4751178923063	56.76223378661089	-8.641572539506896	-16.041924241044015	-33.05552614969055	-23.76841025538596
371	MYKG-119	RV EF	60.56023291489788	47.80468143008785	46.442893306957856	42.037119306049945	54.077742316429344	-3.6827074802312723	-5.044495603361263	-9.450269604269174	2.590353406110225
372	MYKG-119	LV MASS	86.37258877143606	87.1673169176071	107.60521978363396	119.67159366265638	186.1694708332233	0.7947281461710389	21.2326310121979	33.29900489122032	99.79688206178724
373	MYKG-119	LV ESPM	6.045225758926972	3.8178855589404703	5.617743815425784	8.131484470898286	13.155840718075634	-2.227340199986502	-0.4274819435011885	2.086258711971314	7.110614959148662
374	MYKG-119	LV EDPM	8.061046973698613	3.277475811364129	5.658657371043228	9.009099085482303	18.77990169956116	-4.783571162334484	-2.4023896026553846	0.9480521117836904	10.718854725862549
375	PSORCOR-007	LV ES	13.0	13.0	13.0	15.0	13.0	0.0	0.0	2.0	0.0
376	PSORCOR-007	LV ED	29.0	0.0	0.0	1.0	29.0	1.0	1.0	2.0	0.0
377	PSORCOR-007	RV ES	13.0	14.0	14.0	14.0	14.0	1.0	1.0	1.0	1.0
378	PSORCOR-007	RV ED	28.0	1.0	1.0	2.0	2.0	3.0	3.0	4.0	4.0
379	PSORCOR-007	LV ESV	42.347161860215834	41.62311030780123	35.50851636930342	24.129339308870275	15.64294099512556	-0.7240515524146076	-6.838645490912413	-18.21782255134556	-26.704220865090274
380	PSORCOR-007	LV EDV	97.56960061549783	94.48831155955395	85.3301296071341	72.27834949664465	53.08455457837816	-3.081289055943884	-12.239471008363736	-25.291251118853182	-44.48504603711967
381	PSORCOR-007	LV SV	55.222438755282	52.86520125175272	49.821613237830675	48.14901018777438	37.441613583252604	-2.3572375035292765	-5.400825517451324	-7.073428567507619	-17.780825172029395
382	PSORCOR-007	LV EF	56.59799610424001	55.94893207339505	58.386895071193344	66.616089773895	70.53202928918033	-0.6490640308449613	1.788898966953333	10.018093669654988	13.934033184940319
383	PSORCOR-007	RV ESV	57.32603190490196	66.9863362858751	55.00392574272019	46.4215584658152	36.79724244602716	9.660304380973137	-2.3221061621817682	-10.904473439086757	-20.528789458874797
384	PSORCOR-007	RV EDV	103.58394621464517	115.27245525798357	98.51901316746635	94.15928321329655	74.41709342787318	11.6885090433384	-5.064933047178812	-9.42466300134862	-29.166852786771983
385	PSORCOR-007	RV SV	46.25791430974321	48.28611897210847	43.51508742474616	47.737724747481344	37.61985098184602	2.028204662365262	-2.7428268849970436	1.4798104377381378	-8.638063327897186
386	PSORCOR-007	RV EF	56.59799610424001	41.88868786046288	44.16922787358575	50.69890415302157	50.552701333744075	-2.768728660325216	-0.48818864720234956	6.041487632233476	5.895284812955978
387	PSORCOR-007	LV MASS	55.48866206691333	69.55831286117022	89.33751831799002	100.94016152388828	163.15685275123462	14.069650794256894	33.84885625107669	45.45149945697495	107.6681906843213
388	PSORCOR-007	LV ESPM	4.208838840598008	2.2168830490024565	3.253347851133475	6.074835368045693	8.392485828366443	-1.9919557915955517	-0.9554909894645331	1.8659965274476846	4.183646987768435
389	PSORCOR-007	LV EDPM	3.675311386028829	2.072929604262037	3.5700454295623976	6.506695702266951	12.955810026637733	-1.602381781766792	-0.10526595646643155	2.831384316238122	9.280498640608904
390	M2GS36	LV ES	10.0	10.0	10.0	10.0	10.0	0.0	0.0	0.0	0.0
391	M2GS36	LV ED	24.0	24.0	24.0	24.0	24.0	0.0	0.0	0.0	0.0
392	M2GS36	RV ES	9.0	9.0	9.0	9.0	9.0	0.0	0.0	0.0	0.0
393	M2GS36	RV ED	23.0	24.0	23.0	23.0	23.0	1.0	0.0	0.0	0.0
394	M2GS36	LV ESV	40.815925502554904	40.38375045050654	34.229200514573215	27.551325848255228	16.978285311007674	-0.4321750520483647	-6.58672498798169	-13.264599654299676	-23.83764019154723
395	M2GS36	LV EDV	120.07833330206437	133.36945927641713	119.65021698820854	103.48668888778	80.03735241352969	13.291125974352767	-0.42811631385582416	-16.59164441428436	-40.040980888534676
396	M2GS36	LV SV	79.26240779950946	92.98570882591059	85.42101647363532	75.93536303952477	63.059067102522015	13.723301026401131	6.158608674125858	-3.3270447599846875	-16.203340696987446
397	M2GS36	LV EF	66.00891736240213	69.72039125778525	71.39227878045011	73.37693751306351	78.78704779827571	3.711473895383122	5.383361418047983	7.36802015066138	12.778130435873578
398	M2GS36	RV ESV	40.05923754347073	55.04937898575666	48.99824053986633	39.65986976618215	27.952436934294294	14.990141442285932	8.939002996395601	-0.39936777728858175	-12.106800609176435
399	M2GS36	RV EDV	106.02775541056525	140.1789504722809	132.97462830620051	117.22161289195168	95.56474196120485	34.15119506171564	26.946872895635266	11.19385748138643	-10.463013449360403
400	M2GS36	RV SV	65.96851786709452	85.12957148652423	83.97638776633418	77.56174312576954	67.61230502691055	19.16105361942971	18.007869899239665	11.59322525867502	1.6437871598160285
401	M2GS36	RV EF	66.00891736240213	60.729211625362986	63.15218838059984	66.16675987666338	70.75026169626265	-1.4889477722856554	0.9340289829511974	3.948600479014736	8.532102298614014
402	M2GS36	LV MASS	58.401735261089584	45.568264489502724	90.09020186346592	120.92420256691601	183.03641593043963	-12.83347077158686	31.688466602376337	62.522467305826424	124.63468066935005
403	M2GS36	LV ESPM	7.782073141918346	2.6651958173772954	3.931986429196912	5.626524451053134	7.860682450011508	-5.116877324541051	-3.850086712721434	-2.1555486908652117	0.0786093080931618
404	M2GS36	LV EDPM	3.840858852110156	3.227848355051723	5.49161962151924	9.01560101252503	15.787172534220177	-0.6130104970584331	1.6507607694090836	5.1747421604148744	11.946313682110022
405	MyoMet-CMR-007G	LV ES	12.0	11.0	10.0	11.0	11.0	1.0	2.0	1.0	1.0
406	MyoMet-CMR-007G	LV ED	29.0	29.0	29.0	29.0	29.0	0.0	0.0	0.0	0.0
407	MyoMet-CMR-007G	RV ES	13.0	11.0	11.0	11.0	10.0	2.0	2.0	2.0	3.0
408	MyoMet-CMR-007G	RV ED	29.0	29.0	29.0	29.0	29.0	0.0	0.0	0.0	0.0
409	MyoMet-CMR-007G	LV ESV	61.72689877158432	56.04587778790737	47.929644070323775	36.98918171717747	22.3470581161885	-5.6810209836769445	-13.797254701260542	-24.737717054406843	-39.37984065539582
410	MyoMet-CMR-007G	LV EDV	151.2248094293949	159.47298390423552	146.2841090852966	125.17094089578816	91.92455306025933	8.248174474840624	-4.940700344098303	-26.05386853360673	-59.30025636913557
411	MyoMet-CMR-007G	LV SV	89.49791065781058	103.42710611632815	98.35446501497282	88.18175917861069	69.57749494407082	13.929195458517569	8.856554357162238	-1.3161514791998883	-19.920415713739757
412	MyoMet-CMR-007G	LV EF	59.18202905694261	64.8555658671545	67.23523534441014	70.44906633084028	75.68978322740462	5.6735368102118855	8.053206287467532	11.267037273897671	16.507754170462007
413	MyoMet-CMR-007G	RV ESV	91.24247731207669	69.28956286144613	60.46042144840669	50.28771192123407	36.08430907926577	-21.95291445063056	-30.782055863669996	-40.95476539084262	-55.158168232810915
414	MyoMet-CMR-007G	RV EDV	181.89631101300654	163.94240949876001	160.62462511965205	148.39543806449683	113.51757431385825	-17.953901514246525	-21.271685893354487	-33.50087294850971	-68.37873669914829
415	MyoMet-CMR-007G	RV SV	90.65383370092985	94.65284663731389	100.16420367124536	98.10772614326277	77.43326523459248	3.999012936384034	9.510369970315509	7.453892442332915	-13.220568466337369
416	MyoMet-CMR-007G	RV EF	59.18202905694261	57.73542485236549	62.35918284424403	66.11235993698297	68.2125791558069	7.8972323150536	12.520990306932141	16.27416739967108	18.374386618495016
417	MyoMet-CMR-007G	LV MASS	89.87373186593642	79.72141685000145	113.89595888895397	153.5119423628894	237.45118460031995	-10.152315015934974	24.02222702301755	63.63821049695299	147.57745273438354
418	MyoMet-CMR-007G	LV ESPM	5.073460944425291	4.779257283662463	6.449117697652056	9.961583130010155	13.099769653112206	-0.294203660762828	1.3756567532267656	4.888122185584864	8.026308708686916
419	MyoMet-CMR-007G	LV EDPM	3.7940711157707394	4.145856902141063	6.967343101120133	11.257155471970382	25.23503355988354	0.351785786370324	3.173271985349394	7.4630843561996425	21.4409624441128
420	LVHSTRAIN_AS_07_SK	LV ES	13.0	12.0	12.0	12.0	15.0	1.0	1.0	1.0	2.0
421	LVHSTRAIN_AS_07_SK	LV ED	29.0	1.0	29.0	1.0	29.0	2.0	0.0	2.0	0.0
422	LVHSTRAIN_AS_07_SK	RV ES	13.0	11.0	11.0	11.0	11.0	2.0	2.0	2.0	2.0
423	LVHSTRAIN_AS_07_SK	RV ED	29.0	0.0	0.0	0.0	1.0	1.0	1.0	1.0	2.0
424	LVHSTRAIN_AS_07_SK	LV ESV	53.097032311116344	52.762497968226675	44.81367062777281	31.72148407995701	16.586720131337646	-0.3345343428896683	-8.283361683343536	-21.375548231159335	-36.510312179778694
425	LVHSTRAIN_AS_07_SK	LV EDV	120.82201809415129	121.49648070037365	114.90115715637803	89.3443339459598	60.034561890363705	0.6744626062223631	-5.920860937773256	-31.477684148191486	-60.787456203787585
426	LVHSTRAIN_AS_07_SK	LV SV	67.72498578303495	68.73398273214698	70.08748652860523	57.622849866002795	43.44784175902606	1.0089969491120314	2.362500745570273	-10.102135917032157	-24.27714402400889
427	LVHSTRAIN_AS_07_SK	LV EF	56.05351313554442	56.57281785935352	60.998068481780074	64.4952481271573	72.37138140255169	0.5193047238090998	4.944555346235653	8.441734991612876	16.31786826700727
428	LVHSTRAIN_AS_07_SK	RV ESV	55.51104801942129	57.758197009563446	49.88319758623838	41.76210425198078	29.48202638179064	2.2471489901421577	-5.627850433182907	-13.748943767440508	-26.02902163763065
429	LVHSTRAIN_AS_07_SK	RV EDV	121.44802644511219	124.99100912064314	109.46249294579029	94.79530787318944	73.8527304790914	3.5429826755309506	-11.985533499321903	-26.652718571922748	-47.595295966020785
430	LVHSTRAIN_AS_07_SK	RV SV	65.93697842569091	67.2328121110797	59.57929535955191	53.03320362120866	44.37070409730077	1.2958336853887857	-6.357683066139003	-12.903774804482246	-21.566274328390143
431	LVHSTRAIN_AS_07_SK	RV EF	56.05351313554442	53.79011865260293	54.42895895771138	55.944966909282876	60.07997782812193	-0.502223805090928	0.13661650001752434	1.6526244515890198	5.787635370428077
432	LVHSTRAIN_AS_07_SK	LV MASS	140.2231234596705	109.92268708884717	153.04937778118997	185.85306473761798	276.21497273806483	-30.30043637082332	12.826254321519485	45.629941277947495	135.99184927839434
433	LVHSTRAIN_AS_07_SK	LV ESPM	15.270539423609153	8.501307460181415	10.749373436942696	14.082712661102414	19.612438871562482	-6.769231963427737	-4.521165986666457	-1.187826762506738	4.341899447953329
434	LVHSTRAIN_AS_07_SK	LV EDPM	9.566393347472186	6.382440343089402	10.930252793803811	17.53233215376735	33.553033912852406	-3.1839530043827837	1.3638594463316256	7.9659388062951635	23.98664056538022
435	PSORCOR-041	LV ES	12.0	13.0	13.0	13.0	13.0	1.0	1.0	1.0	1.0
436	PSORCOR-041	LV ED	29.0	29.0	29.0	29.0	0.0	0.0	0.0	0.0	1.0
437	PSORCOR-041	RV ES	12.0	13.0	13.0	14.0	14.0	1.0	1.0	2.0	2.0
438	PSORCOR-041	RV ED	29.0	28.0	29.0	29.0	29.0	1.0	0.0	0.0	0.0
439	PSORCOR-041	LV ESV	39.496372122539896	38.79888368948312	34.247212409562	24.047081228626176	12.585643771853258	-0.6974884330567761	-5.249159712977892	-15.44929089391372	-26.91072835068664
440	PSORCOR-041	LV EDV	114.33539819376666	112.14658843102555	104.60616932918659	86.01561062065775	65.39599258617984	-2.1888097627411156	-9.72922886458008	-28.31978757310891	-48.93940560758682
441	PSORCOR-041	LV SV	74.83902607122677	73.34770474154243	70.35895691962457	61.96852939203158	52.81034881432659	-1.4913213296843395	-4.480069151602194	-12.870496679195192	-22.02867725690018
442	PSORCOR-041	LV EF	65.45569198473027	65.40342044078682	67.26081011360908	72.04335229952903	80.75471711012307	-0.052271543943447796	1.8051181288788172	6.587660314798768	15.299025125392802
443	PSORCOR-041	RV ESV	61.08510625316894	60.81690385135283	53.989398496703565	48.2038387320587	25.390648715172148	-0.26820240181610444	-7.095707756465373	-12.881267521110239	-35.69445753799679
444	PSORCOR-041	RV EDV	128.24903219058532	131.69684625967815	118.89184331866133	105.20941027571342	84.12365667214077	3.4478140690928285	-9.357188871923995	-23.0396219148719	-44.12537551844456
445	PSORCOR-041	RV SV	67.1639259374164	70.87994240832532	64.90244482195777	57.005571543654725	58.73300795696862	3.716016470908926	-2.261481115458622	-10.15835439376167	-8.430917980447774
446	PSORCOR-041	RV EF	65.45569198473027	53.82053133494568	54.58948487155859	54.182958914288214	69.81746904544536	1.4506032425394935	2.2195567791524056	1.8130308218820304	17.44754095303918
447	PSORCOR-041	LV MASS	91.18613037962838	85.53714112450534	112.68676102220394	139.43331098437025	204.61543083343565	-5.648989255123041	21.50063064257556	48.24718060474187	113.42930045380727
448	PSORCOR-041	LV ESPM	4.00820417071482	2.6487440814144896	4.8944182351415595	8.349301716930158	10.652557476053762	-1.3594600893003306	0.8862140644267393	4.341097546215338	6.644353305338941
449	PSORCOR-041	LV EDPM	4.194443940338041	2.5047900561558976	4.5201384472634105	8.118974801119098	15.143903147641604	-1.6896538841821434	0.3256945069253696	3.924530860781057	10.949459207303562
450	LA-FIRE_009	LV ES	8.0	8.0	8.0	8.0	8.0	0.0	0.0	0.0	0.0
451	LA-FIRE_009	LV ED	29.0	29.0	29.0	29.0	29.0	0.0	0.0	0.0	0.0
452	LA-FIRE_009	RV ES	8.0	9.0	10.0	9.0	10.0	1.0	2.0	1.0	2.0
453	LA-FIRE_009	RV ED	29.0	28.0	0.0	29.0	29.0	1.0	1.0	0.0	0.0
454	LA-FIRE_009	LV ESV	65.10511135819092	53.60551535209672	49.32804078851152	27.118089932516753	21.222846414317907	-11.499596006094208	-15.777070569679402	-37.98702142567417	-43.88226494387302
455	LA-FIRE_009	LV EDV	177.36713770653682	182.3136099645635	171.0166919033415	133.47911747073474	113.92886864497011	4.946472258026688	-6.350445803195328	-43.88802023580209	-63.438269061566714
456	LA-FIRE_009	LV SV	112.2620263483459	128.7080946124668	121.68865111482998	106.36102753821798	92.7060222306522	16.446068264120896	9.426624766484082	-5.900998810127916	-19.556004117693703
457	LA-FIRE_009	LV EF	63.29358854180151	70.59708522994192	71.15600808347311	79.68364606661234	81.37184484781163	7.303496688140413	7.862419541671599	16.39005752481083	18.07825630601012
458	LA-FIRE_009	RV ESV	77.23323553056758	63.66856248609446	60.89916958218393	52.5087425999941	34.164956899436966	-13.564673044473125	-16.334065948383653	-24.724492930573483	-43.06827863113062
459	LA-FIRE_009	RV EDV	189.825103903215	186.59106533443978	200.3009316788707	166.98598899542696	133.28717518866003	-3.234038568775219	10.475827775655716	-22.83911490778803	-56.537928714554965
460	LA-FIRE_009	RV SV	112.59186837264741	122.92250284834532	139.40176209668678	114.47724639543287	99.12221828922307	10.330634475697906	26.80989372403937	1.88537802278546	-13.469650083424341
461	LA-FIRE_009	RV EF	63.29358854180151	65.87802188064204	69.59616259807541	68.55500098188952	74.36740867898318	6.564545392277267	10.282686109710639	9.24152449352475	15.053932190618411
462	LA-FIRE_009	LV MASS	110.71363898487276	93.39699433568649	128.17614663204083	176.54450393930424	293.8953526172983	-17.316644649186273	17.462507647168067	65.83086495443148	183.1817136324255
463	LA-FIRE_009	LV ESPM	11.192184127981076	4.289812747402576	6.362742547785618	9.299393024456014	12.869438705053296	-6.9023713805785	-4.829441580195458	-1.8927911035250613	1.6772545770722207
464	LA-FIRE_009	LV EDPM	10.006563915941387	4.433766466712401	8.608416301425839	14.481716619334577	27.725433888470956	-5.572797449228986	-1.3981476145155476	4.47515270339319	17.718869972529568
465	PSORCOR-032	LV ES	10.0	10.0	10.0	10.0	10.0	0.0	0.0	0.0	0.0
466	PSORCOR-032	LV ED	28.0	28.0	28.0	27.0	28.0	0.0	0.0	1.0	0.0
467	PSORCOR-032	RV ES	11.0	12.0	13.0	12.0	13.0	1.0	2.0	1.0	2.0
468	PSORCOR-032	RV ED	28.0	27.0	28.0	27.0	28.0	1.0	0.0	1.0	0.0
469	PSORCOR-032	LV ESV	78.19382021551793	74.71869351575907	65.7798705457209	49.547406741594024	30.339906887547365	-3.47512669975886	-12.413949669797034	-28.646413473923907	-47.85391332797057
470	PSORCOR-032	LV EDV	204.92167953057492	196.87346121517058	182.64263573323058	147.92929264825986	123.90963324523624	-8.048218315404341	-22.279043797344343	-56.99238688231506	-81.01204628533868
471	PSORCOR-032	LV SV	126.72785931505699	122.15476769941151	116.86276518750968	98.38188590666584	93.56972635768886	-4.573091615645481	-9.865094127547309	-28.345973408391146	-33.158132957368124
472	PSORCOR-032	LV EF	61.8420947970753	62.047351098228454	63.98438388624683	66.50602064365589	75.51448899255475	0.20525630115315607	2.142289089171534	4.6639258465805895	13.672394195479448
473	PSORCOR-032	RV ESV	102.63511053917124	111.81755501924279	95.94154383755452	89.00436246959356	61.42013951568729	9.182444480071553	-6.693566701616717	-13.630748069577677	-41.21497102348395
474	PSORCOR-032	RV EDV	224.33937794646334	213.1881863047191	187.13947225276542	167.36987222968915	136.7694822955081	-11.151191641744248	-37.19990569369793	-56.969505716774194	-87.56989565095523
475	PSORCOR-032	RV SV	121.70426740729211	101.3706312854763	91.1979284152109	78.36550976009559	75.34934277982083	-20.3336361218158	-30.50633899208121	-43.338757647196516	-46.35492462747128
476	PSORCOR-032	RV EF	61.8420947970753	47.54983521487578	48.732598909989306	46.821753948973026	55.092219050020866	-6.700233819520754	-5.517470124407225	-7.428315085423506	0.842150015624334
477	PSORCOR-032	LV MASS	98.62210375741266	92.70601133678416	141.8229233638478	185.3544414447241	283.1851966929762	-5.916092420628502	43.20081960643513	86.73233768731144	184.56309293556353
478	PSORCOR-032	LV ESPM	8.397827155572827	5.815718477167003	9.27060085283314	13.61799442899307	21.031594730707496	-2.582108678405824	0.8727736972603122	5.220167273420243	12.63376757513467
479	PSORCOR-032	LV EDPM	8.761984743756386	4.491347562194322	8.234137329411068	14.999949765659904	27.1496210508901	-4.270637181562064	-0.5278474143453185	6.237965021903518	18.387636307133715
480	Promm_G01	LV ES	11.0	11.0	11.0	11.0	11.0	0.0	0.0	0.0	0.0
481	Promm_G01	LV ED	29.0	29.0	29.0	29.0	29.0	0.0	0.0	0.0	0.0
482	Promm_G01	RV ES	11.0	11.0	11.0	10.0	11.0	0.0	0.0	1.0	0.0
483	Promm_G01	RV ED	29.0	28.0	28.0	29.0	28.0	1.0	1.0	0.0	1.0
484	Promm_G01	LV ESV	43.145099565763665	43.8906568616163	40.66148385931738	30.725141326524316	18.449508638167753	0.7455572958526346	-2.4836157064462867	-12.41995823923935	-24.695590927595912
485	Promm_G01	LV EDV	115.14459152842319	115.78318920833989	108.0241071803961	94.7156633997336	72.4625035611447	0.6385976799166997	-7.120484348027091	-20.42892812868959	-42.68208796727849
486	Promm_G01	LV SV	71.99949196265953	71.89253234672358	67.36262332107873	63.990522073209284	54.012994922976944	-0.10695961593594916	-4.636868641580804	-8.008969889450249	-17.98649703968259
487	Promm_G01	LV EF	62.52963426848114	62.092375273374444	62.3588799568468	67.56065446445393	74.53923376715814	-0.43725899510669564	-0.17075431163434018	5.031020195972793	12.009599498676998
488	Promm_G01	RV ESV	56.63898474779417	57.66691229087301	55.98356241798028	44.85141124608926	35.79858426656574	1.0279275430788388	-0.6554223298138879	-11.787573501704905	-20.84040048122843
489	Promm_G01	RV EDV	131.65560133534163	122.56995893321	116.62842989377677	99.72294482854196	85.10462661981583	-9.085642402131626	-15.02717144156486	-31.932656506799674	-46.5509747155258
490	Promm_G01	RV SV	75.01661658754746	64.90304664233699	60.64486747579649	54.87153358245269	49.30604235325009	-10.113569945210472	-14.371749111750972	-20.14508300509477	-25.71057423429737
491	Promm_G01	RV EF	62.52963426848114	52.95183844983053	51.99835711672603	55.02398036559764	57.935795398660076	-4.027595639321284	-4.9810769724257895	-1.9554537235541787	0.9563613095082601
492	Promm_G01	LV MASS	63.82627948932233	84.70446113587592	102.02135757192504	127.24582739536186	177.60690439644736	20.878181646553585	38.195078082602706	63.419547906039526	113.78062490712503
493	Promm_G01	LV ESPM	4.673877862234949	2.950223751340527	4.159819123141934	6.992528214475605	11.55191212758422	-1.7236541108944223	-0.5140587390930156	2.318650352240656	6.878034265349271
494	Promm_G01	LV EDPM	4.692443733327309	3.187287799681071	5.340489448907319	8.78112109188689	18.410137230756227	-1.505155933646238	0.6480457155800101	4.088677358559581	13.717693497428918
495	PSORCOR-068	LV ES	11.0	10.0	10.0	10.0	10.0	1.0	1.0	1.0	1.0
496	PSORCOR-068	LV ED	0.0	0.0	0.0	0.0	0.0	0.0	0.0	0.0	0.0
497	PSORCOR-068	RV ES	11.0	11.0	12.0	12.0	12.0	0.0	1.0	1.0	1.0
498	PSORCOR-068	RV ED	0.0	0.0	29.0	29.0	29.0	0.0	1.0	1.0	1.0
499	PSORCOR-068	LV ESV	42.892987740672226	40.49890080995715	34.13752970198671	23.251908654064742	11.283207514513308	-2.3940869307150763	-8.755458038685518	-19.641079086607483	-31.609780226158918
500	PSORCOR-068	LV EDV	122.53780507498902	116.78052366361399	104.99004622033513	88.18176608207004	63.33951362371219	-5.757281411375033	-17.547758854653893	-34.35603899291898	-59.19829145127683
501	PSORCOR-068	LV SV	79.6448173343168	76.28162285365684	70.85251651834842	64.9298574280053	52.056306109198886	-3.3631944806599563	-8.792300815968375	-14.714959906311492	-27.588511225117912
502	PSORCOR-068	LV EF	64.9961187778554	65.32050076550938	67.48498459525895	73.63184058660792	82.1861475262588	0.32438198765397885	2.48886581740355	8.635721808752521	17.190028748403392
503	PSORCOR-068	RV ESV	68.4232852798857	66.3282448369827	59.14428449897151	52.371619881729586	39.5117836297541	-2.0950404429029987	-9.279000780914195	-16.051665398156118	-28.911501650131605
504	PSORCOR-068	RV EDV	126.59763988513612	143.98087046602808	135.48076073143525	134.38397228218102	100.68515688403222	17.38323058089196	8.883120846299136	7.786332397044902	-25.912483001103894
505	PSORCOR-068	RV SV	58.174354605250414	77.65262562904537	76.33647623246375	82.01235240045143	61.173373254278125	19.47827102379496	18.162121627213338	23.83799779520102	2.999018649027711
506	PSORCOR-068	RV EF	64.9961187778554	53.93259908604825	56.34488308180248	61.02837340471001	60.75709185688291	7.980435476969241	10.39271947272347	15.076209795631001	14.8049282478039
507	PSORCOR-068	LV MASS	81.31390802545334	67.48537291740882	116.60229453871203	139.54847101015824	206.71715350363235	-13.82853510804452	35.288386513258686	58.234562984704894	125.403245478179
508	PSORCOR-068	LV ESPM	6.410425638778064	3.915533540042601	7.312835008502979	11.199576996665076	14.668856521118494	-2.4948920987354635	0.9024093697249151	4.789151357887012	8.25843088234043
509	PSORCOR-068	LV EDPM	7.231860503529347	4.376184720108745	7.8022775051044215	12.23604429345527	22.024880324427336	-2.855675783420602	0.5704170015750742	5.004183789925923	14.793019820897989
510	PSORCOR-033	LV ES	13.0	10.0	10.0	14.0	10.0	3.0	3.0	1.0	3.0
511	PSORCOR-033	LV ED	0.0	0.0	0.0	0.0	0.0	0.0	0.0	0.0	0.0
512	PSORCOR-033	RV ES	13.0	11.0	11.0	11.0	11.0	2.0	2.0	2.0	2.0
513	PSORCOR-033	RV ED	1.0	0.0	0.0	0.0	0.0	1.0	1.0	1.0	1.0
514	PSORCOR-033	LV ESV	29.127277082643676	34.603660601533726	30.353605218719263	15.163094311505073	10.748520272796098	5.476383518890049	1.2263281360755869	-13.964182771138603	-18.37875680984758
515	PSORCOR-033	LV EDV	92.8010750947696	87.81160078360895	78.80422814325037	64.4088838784042	43.4191019948928	-4.989474311160649	-13.996846951519231	-28.392191216365404	-49.3819730998768
516	PSORCOR-033	LV SV	63.67379801212593	53.20794018207523	48.4506229245311	49.24578956689912	32.6705817220967	-10.465857830050702	-15.223175087594825	-14.428008445226808	-31.00321629002923
517	PSORCOR-033	LV EF	68.61321158952249	60.59329258009279	61.48226315529356	76.45807006975765	75.24471999890648	-8.0199190094297	-7.130948434228934	7.84485848023516	6.631508409383983
518	PSORCOR-033	RV ESV	60.377223928414594	51.65871078167379	44.61184760269069	37.290793990715095	24.129332465181136	-8.718513146740804	-15.765376325723906	-23.0864299376995	-36.24789146323346
519	PSORCOR-033	RV EDV	118.93140108127827	111.48850096432346	107.59490243269002	96.16088771301538	72.44284805480574	-7.442900116954803	-11.336498648588247	-22.770513368262883	-46.48855302647253
520	PSORCOR-033	RV SV	58.55417715286367	59.829790182649674	62.98305482999933	58.87009372230029	48.3135155896246	1.275613029786001	4.4288776771356595	0.3159165694366166	-10.240661563239073
521	PSORCOR-033	RV EF	68.61321158952249	53.66453909161029	58.537210784126806	61.22041416463777	66.69190525622848	4.430966947910846	9.303638640427366	11.986842020938333	17.45833311252904
522	PSORCOR-033	LV MASS	87.4373184142589	96.54956120392818	122.2452500702638	152.7921738840129	222.33608727432312	9.112242789669281	34.8079316560049	65.354855469754	134.89876886006422
523	PSORCOR-033	LV ESPM	4.21682476139489	1.756233296697223	4.318605852561433	7.600745396782533	8.60841728203086	-2.460591464697667	0.10178109116654266	3.3839206353876428	4.39159252063597
524	PSORCOR-033	LV EDPM	7.61524978983636	4.476952429530965	6.8809748782475655	10.710136633860161	18.35406407888601	-3.138297360305395	-0.7342749115887948	3.094886844023801	10.738814289049651
525	MyoMet-CMR-056	LV ES	10.0	10.0	10.0	10.0	10.0	0.0	0.0	0.0	0.0
526	MyoMet-CMR-056	LV ED	29.0	28.0	28.0	28.0	28.0	1.0	1.0	1.0	1.0
527	MyoMet-CMR-056	RV ES	11.0	10.0	12.0	12.0	12.0	1.0	1.0	1.0	1.0
528	MyoMet-CMR-056	RV ED	29.0	29.0	28.0	28.0	28.0	0.0	1.0	1.0	1.0
529	MyoMet-CMR-056	LV ESV	91.71023891391584	99.04670992545894	74.70181416428676	54.43534312451653	27.40639375452581	7.336471011543097	-17.008424749629086	-37.27489578939932	-64.30384515939004
530	MyoMet-CMR-056	LV EDV	211.48805151054168	224.36753455373545	193.36500213409485	164.8577454178784	112.16282349206014	12.879483043193773	-18.12304937644683	-46.63030609266329	-99.32522801848154
531	MyoMet-CMR-056	LV SV	119.77781259662584	125.32082462827651	118.66318796980809	110.42240229336187	84.75642973753433	5.543012031650676	-1.1146246268177435	-9.355410303263966	-35.0213828590915
532	MyoMet-CMR-056	LV EF	56.63573508816193	55.85515073628555	61.36745877494288	66.98041515335854	75.56552795190122	-0.780584351876378	4.731723686780953	10.344680065196606	18.929792863739287
533	MyoMet-CMR-056	RV ESV	123.42705869148531	134.0963027415264	100.48311722360896	91.48744704613743	67.7296483653568	10.669244050041073	-22.943941467876357	-31.93961164534788	-55.69741032612852
534	MyoMet-CMR-056	RV EDV	244.11638927918577	230.67919834513415	216.67198615606853	193.98359944840914	166.01104596195051	-13.437190934051614	-27.44440312311724	-50.13278983077663	-78.10534331723525
535	MyoMet-CMR-056	RV SV	120.68933058770045	96.58289560360777	116.18886893245957	102.4961524022717	98.28139759659372	-24.106434984092687	-4.500461655240883	-18.19317818542875	-22.407932991106733
536	MyoMet-CMR-056	RV EF	56.63573508816193	41.86892285757982	53.62431525816581	52.83753507704709	59.20172180537895	-7.570334762142345	4.185057638443645	3.39827745732493	9.762464185656789
537	MyoMet-CMR-056	LV MASS	136.21119579113187	146.70179500403552	198.51968251462137	232.76771788840347	358.61905294711784	10.490599212903646	62.308486723489494	96.5565220972716	222.40785715598597
538	MyoMet-CMR-056	LV ESPM	7.184543227841741	9.500497135821032	15.302075462737209	22.237548920848514	35.18376468602364	2.3159539079792912	8.117532234895467	15.053005693006774	27.999221458181903
539	MyoMet-CMR-056	LV EDPM	5.65433628366874	8.718879253373949	16.457986779869984	27.653821181670068	57.75157351182538	3.064542969705209	10.803650496201243	21.999484898001327	52.09723722815664
540	PROMM_G11	LV ES	12.0	13.0	13.0	13.0	12.0	1.0	1.0	1.0	0.0
541	PROMM_G11	LV ED	29.0	0.0	0.0	29.0	0.0	1.0	1.0	0.0	1.0
542	PROMM_G11	RV ES	12.0	14.0	13.0	13.0	13.0	2.0	1.0	1.0	1.0
543	PROMM_G11	RV ED	29.0	29.0	0.0	1.0	1.0	0.0	1.0	2.0	2.0
544	PROMM_G11	LV ESV	42.28933904721926	27.005869089066984	24.601240422483535	22.423074996471406	16.70780727881938	-15.283469958152274	-17.688098624735723	-19.86626405074785	-25.581531768399877
545	PROMM_G11	LV EDV	109.4939053468639	106.27262351894751	100.39996613748372	88.61374541809782	69.75289942896926	-3.2212818279163855	-9.093939209380181	-20.880159928766076	-39.74100591789464
546	PROMM_G11	LV SV	67.20456629964464	79.26675442988054	75.79872571500019	66.19067042162641	53.04509215014988	12.062188130235896	8.594159415355549	-1.013895878018232	-14.159474149494763
547	PROMM_G11	LV EF	61.37744935368633	74.58812232648792	75.49676422321141	74.69571465388948	76.0471501319694	13.21067297280159	14.119314869525084	13.318265300203151	14.669700778283072
548	PROMM_G11	RV ESV	67.82102818758722	55.392073860252275	51.35572935724631	44.36706614010036	31.454664153652267	-12.428954327334942	-16.465298830340906	-23.453962047486854	-36.36636403393495
549	PROMM_G11	RV EDV	135.0909558507512	121.84006272624246	117.39749991134741	98.82846120335162	89.31016968833282	-13.250893124508721	-17.693455939403776	-36.26249464739956	-45.780786162418366
550	PROMM_G11	RV SV	67.26992766316397	66.4479888659902	66.0417705541011	54.46139506325126	57.85550553468055	-0.8219387971737717	-1.2281571090628631	-12.80853259991271	-9.414422128483416
551	PROMM_G11	RV EF	61.37744935368633	54.53706061797548	56.254835583357796	55.10699488803159	64.78042280804064	4.74103449651998	6.458809461902298	5.310968766576096	14.984396686585143
552	PROMM_G11	LV MASS	71.571514184662	62.313265381660315	80.00355946007883	101.5805615270231	160.27456798266388	-9.258248803001692	8.432045275416826	30.009047342361086	88.70305379800187
553	PROMM_G11	LV ESPM	5.882461994831465	4.293468843488954	5.983007598021068	7.563316231572536	10.767829011187423	-1.5889931513425113	0.1005456031896026	1.6808542367410704	4.885367016355958
554	PROMM_G11	LV EDPM	5.24215449868534	3.3962278384901587	5.4548799164453525	8.209754532363732	15.213037730937359	-1.8459266601951816	0.2127254177600122	2.9676000336783916	9.970883232252017
555	MYKG-115	LV ES	10.0	10.0	10.0	10.0	10.0	0.0	0.0	0.0	0.0
556	MYKG-115	LV ED	29.0	29.0	29.0	29.0	29.0	0.0	0.0	0.0	0.0
557	MYKG-115	RV ES	10.0	12.0	12.0	10.0	11.0	2.0	2.0	0.0	1.0
558	MYKG-115	RV ED	29.0	28.0	29.0	28.0	28.0	1.0	0.0	1.0	1.0
559	MYKG-115	LV ESV	65.71804949248326	63.30362078994513	58.2549537150655	47.26676812847145	32.801832284079865	-2.4144287025381317	-7.463095777417763	-18.451281364011813	-32.916217208403395
560	MYKG-115	LV EDV	153.17545381917733	168.36115064313634	161.3005061364267	142.62778222211637	114.62412688094193	15.185696823959006	8.125052317249356	-10.547671597060969	-38.551326938235405
561	MYKG-115	LV SV	87.45740432669407	105.05752985319121	103.0455524213612	95.36101409364491	81.82229459686206	17.600125526497138	15.588148094667119	7.9036097669508365	-5.63510972983201
562	MYKG-115	LV EF	57.09622667737416	62.4001020733545	63.88420897712874	66.86005531877218	71.38313444415542	5.3038753959803415	6.787982299754582	9.763828641398021	14.286907766781255
563	MYKG-115	RV ESV	93.61748319168255	97.49677810133434	88.2965253863018	79.96843624552712	58.49206742970273	3.87929490965179	-5.320957805380758	-13.649046946155437	-35.12541576197982
564	MYKG-115	RV EDV	190.05601815806295	178.23332231095992	167.5367310879752	138.58311477466486	118.98332753484138	-11.822695847103034	-22.519287070087756	-51.47290338339809	-71.07269062322158
565	MYKG-115	RV SV	96.4385349663804	80.73654420962558	79.2402057016734	58.61467852913775	60.49126010513865	-15.701990756754824	-17.198329264707	-37.823856437242654	-35.94727486124175
566	MYKG-115	RV EF	57.09622667737416	45.298232206414376	47.2972136838838	42.29568560675288	50.84011462650114	-5.443931025783748	-3.4449495483143266	-8.44647762544524	0.09795139430301703
567	MYKG-115	LV MASS	106.50091117711113	99.38608994907467	124.85350934150863	155.53155368167444	238.81195874663072	-7.114821228036462	18.35259816439749	49.0306425045633	132.3110475695196
568	MYKG-115	LV ESPM	7.957259300095102	5.4611288360436445	8.146453749239445	11.478000952403526	18.5278686738736	-2.4961304640514577	0.1891944491443427	3.5207416523084243	10.570609373778495
569	MYKG-115	LV EDPM	4.091122398215812	4.773045282675885	7.606989091588185	12.059032188307029	25.37642698578537	0.6819228844600733	3.515866693372373	7.967909790091217	21.285304587569556
570	MyoMet-CMR-034	LV ES	10.0	9.0	9.0	10.0	10.0	1.0	1.0	0.0	0.0
571	MyoMet-CMR-034	LV ED	28.0	29.0	29.0	29.0	29.0	1.0	1.0	1.0	1.0
572	MyoMet-CMR-034	RV ES	10.0	10.0	10.0	10.0	10.0	0.0	0.0	0.0	0.0
573	MyoMet-CMR-034	RV ED	28.0	28.0	29.0	29.0	29.0	0.0	1.0	1.0	1.0
574	MyoMet-CMR-034	LV ESV	51.08982378991454	52.9046156394716	46.0268061372675	32.37603162712029	14.133060720701053	1.8147918495570607	-5.063017652647041	-18.71379216279425	-36.95676306921349
575	MyoMet-CMR-034	LV EDV	169.7867610394025	162.25760258298595	149.02620374159608	125.1635578240356	88.00660782549181	-7.529158456416553	-20.76055729780643	-44.6232032153669	-81.7801532139107
576	MyoMet-CMR-034	LV SV	118.69693724948797	109.35298694351435	102.99939760432858	92.78752619691531	73.87354710479076	-9.343950305973621	-15.697539645159395	-25.909411052572665	-44.823390144697214
577	MyoMet-CMR-034	LV EF	69.909418451031	67.3946768611882	69.1149576506185	74.13302067312839	83.94090958632847	-2.5147415898427994	-0.7944608004124945	4.223602222097384	14.031491135297472
578	MyoMet-CMR-034	RV ESV	47.40421498171423	49.86413123659957	43.447636600684504	36.08754121931425	26.357954776894232	2.4599162548853357	-3.956578381029729	-11.316673762399986	-21.04626020482
579	MyoMet-CMR-034	RV EDV	155.67924616648236	149.42461167707168	138.75142104390724	128.87505353222812	99.6863002842181	-6.254634489410677	-16.927825122575115	-26.804192634254235	-55.99294588226425
580	MyoMet-CMR-034	RV SV	108.27503118476812	99.5604804404721	95.30378444322274	92.78751231291388	73.32834550732387	-8.71455074429602	-12.971246741545386	-15.487518871854249	-34.94668567744425
581	MyoMet-CMR-034	RV EF	69.909418451031	66.62923819781228	68.68670873869054	71.99803978332413	73.55910019556909	-2.9208359777650514	-0.8633654368867951	2.447965607746795	4.009026019991751
582	MyoMet-CMR-034	LV MASS	155.16128795227004	143.64138326867388	173.65107188695129	214.5813807072732	309.3001499632683	-11.519904683596167	18.489783934681242	59.42009275500317	154.13886201099828
583	MyoMet-CMR-034	LV ESPM	5.916138294665664	8.366603282468265	10.788514621462884	14.465417208434529	21.599048104533335	2.450464987802601	4.8723763267972195	8.549278913768864	15.68290980986767
584	MyoMet-CMR-034	LV EDPM	9.22390684364181	8.146431572307018	13.21042957201196	21.775190160484012	39.21295575235784	-1.0774752713347926	3.9865227283701508	12.551283316842202	29.989048908716033
585	LVHSTRAIN_AS_01_SK	LV ES	13.0	14.0	13.0	13.0	13.0	1.0	0.0	0.0	0.0
586	LVHSTRAIN_AS_01_SK	LV ED	29.0	1.0	1.0	1.0	1.0	2.0	2.0	2.0	2.0
587	LVHSTRAIN_AS_01_SK	RV ES	13.0	12.0	13.0	13.0	12.0	1.0	0.0	0.0	1.0
588	LVHSTRAIN_AS_01_SK	RV ED	0.0	0.0	0.0	0.0	0.0	0.0	0.0	0.0	0.0
589	LVHSTRAIN_AS_01_SK	LV ESV	58.26858493422767	69.9202391341719	59.391073129382086	40.33438013681803	20.948650355454312	11.651654199944225	1.1224881951544177	-17.93420479740964	-37.319934578773356
590	LVHSTRAIN_AS_01_SK	LV EDV	146.45462779435158	149.13575820163214	132.16296357644475	104.05776970282666	64.21694492104749	2.6811304072805626	-14.291664217906828	-42.39685809152492	-82.2376828733041
591	LVHSTRAIN_AS_01_SK	LV SV	88.1860428601239	79.21551906746025	72.77189044706267	63.723389566008635	43.26829456559317	-8.970523792663656	-15.414152413061231	-24.46265329411527	-44.91774829453073
592	LVHSTRAIN_AS_01_SK	LV EF	60.21389981882501	53.116382028487465	55.062241703569605	61.23847334801913	67.37831365037692	-7.097517790337548	-5.151658115255408	1.0245735291941145	7.1644138315519115
593	LVHSTRAIN_AS_01_SK	RV ESV	53.511270692744446	47.298993947065256	39.59405650312539	36.19401337135846	18.17926780673281	-6.2122767456791905	-13.91721418961906	-17.317257321385988	-35.33200288601164
594	LVHSTRAIN_AS_01_SK	RV EDV	123.6705777958385	132.82104718049698	120.18056017583007	98.98513286009884	76.88485097200217	9.150469384658479	-3.4900176200084303	-24.685444935739653	-46.78572682383633
595	LVHSTRAIN_AS_01_SK	RV SV	70.15930710309405	85.52205323343172	80.58650367270468	62.791119488740385	58.70558316526936	15.36274613033767	10.42719656961063	-7.3681876143536655	-11.453723937824691
596	LVHSTRAIN_AS_01_SK	RV EF	60.21389981882501	64.38893161052378	67.05452492050516	63.43489943836974	76.35520186759179	7.65813245559746	10.323725765578835	6.704100283443417	19.624402712665464
597	LVHSTRAIN_AS_01_SK	LV MASS	189.1161385240846	188.5790031333823	234.47135336196	295.73793445416413	396.76445235521635	-0.5371353907023035	45.35521483787542	106.62179593007954	207.64831383113176
598	LVHSTRAIN_AS_01_SK	LV ESPM	16.455675698415412	7.975020807239866	12.898228115292435	18.541203635496956	24.52966692100872	-8.480654891175547	-3.5574475831229773	2.085527937081544	8.073991222593307
599	LVHSTRAIN_AS_01_SK	LV EDPM	15.680129700862118	7.831066562325749	14.078645358024328	25.652500997220887	45.518073735532454	-7.849063138536368	-1.6014843428377894	9.97237129635877	29.837944034670336
600	M1GS07	LV ES	13.0	13.0	13.0	13.0	13.0	0.0	0.0	0.0	0.0
601	M1GS07	LV ED	29.0	29.0	29.0	29.0	29.0	0.0	0.0	0.0	0.0
602	M1GS07	RV ES	13.0	12.0	14.0	12.0	12.0	1.0	1.0	1.0	1.0
603	M1GS07	RV ED	27.0	28.0	29.0	28.0	29.0	1.0	2.0	1.0	2.0
604	M1GS07	LV ESV	212.73658959330058	225.29890579506755	203.12585415914657	175.1942046225071	131.0941914126277	12.562316201766976	-9.610735434154009	-37.54238497079348	-81.64239818067287
605	M1GS07	LV EDV	274.54901609134976	304.8118211299181	280.5469695545733	246.0938345834613	189.14772290959954	30.26280503856833	5.997953463223553	-28.455181507888454	-85.40129318175022
606	M1GS07	LV SV	61.81242649804918	79.51291533485053	77.42111539542674	70.8996299609542	58.05353149697183	17.700488836801355	15.608688897377561	9.087203462905023	-3.7588950010773488
607	M1GS07	LV EF	22.51416791728095	26.085902784249377	27.596489642482634	28.809998462967997	30.692165152163998	3.571734866968427	5.082321725201684	6.295830545687046	8.177997234883048
608	M1GS07	RV ESV	85.00619525123038	80.86643769219518	73.33596900254489	54.92814834862948	35.95431272014976	-4.139757559035203	-11.670226248685495	-30.078046902600903	-49.05188253108062
609	M1GS07	RV EDV	146.0386341141828	161.65905719697474	153.4641276039183	127.96881226077676	99.05278119295835	15.620423082791945	7.425493489735516	-18.06982185340604	-46.98585292122445
610	M1GS07	RV SV	61.03243886295242	80.79261950477957	80.12815860137343	73.04066391214728	63.09846847280859	19.760180641827148	19.09571973842101	12.008225049194863	2.066029609856173
611	M1GS07	RV EF	22.51416791728095	49.97716855810756	52.21295676875014	57.07692571476238	63.70186451392064	8.185187118981553	10.420975329624135	15.284944275636377	21.909883074794635
612	M1GS07	LV MASS	185.35491181772147	168.3466416034475	220.25890326440333	279.6130415377021	423.02421244796363	-17.008270214273978	34.90399144668186	94.25812971998062	237.66930063024216
613	M1GS07	LV ESPM	24.37000433141424	9.664103181883693	17.596936395987868	30.051743956133723	50.000108604691924	-14.705901149530547	-6.773067935426372	5.681739624719484	25.630104273277684
614	M1GS07	LV EDPM	10.771382761297573	9.250666780248284	18.08789647590369	32.91997015390545	60.25853388179094	-1.520715981049289	7.316513714606117	22.14858739260788	49.487151120493365
615	PROMM_G10	LV ES	13.0	13.0	13.0	13.0	13.0	0.0	0.0	0.0	0.0
616	PROMM_G10	LV ED	29.0	29.0	29.0	29.0	29.0	0.0	0.0	0.0	0.0
617	PROMM_G10	RV ES	13.0	13.0	13.0	14.0	13.0	0.0	0.0	1.0	0.0
618	PROMM_G10	RV ED	29.0	29.0	28.0	29.0	29.0	0.0	1.0	0.0	0.0
619	PROMM_G10	LV ESV	38.8848292781302	45.74109013723209	41.64051485331729	35.183069228567184	22.281466900650415	6.856260859101894	2.755685575187094	-3.7017600495630134	-16.603362377479783
620	PROMM_G10	LV EDV	98.26252087476895	106.97266112957149	101.68569077951834	89.8665928998962	69.63240411467851	8.710140254802539	3.423169904749386	-8.395927974872748	-28.630116760090445
621	PROMM_G10	LV SV	59.377691596638755	61.2315709923394	60.04517592620105	54.68352367132902	47.35093721402809	1.8538793957006447	0.6674843295622921	-4.694167925309735	-12.026754382610662
622	PROMM_G10	LV EF	60.42760868338895	57.240392400981946	59.04977924218953	60.84966827688888	68.00129597140611	-3.1872162824070003	-1.3778294411994167	0.42205959349993094	7.573687288017162
623	PROMM_G10	RV ESV	64.2953257012734	49.528820029925555	51.146971829328685	38.43072280352935	23.806316286697985	-14.766505671347844	-13.148353871944714	-25.86460289774405	-40.48900941457541
624	PROMM_G10	RV EDV	124.42760249640851	103.62714687539264	100.61447506751865	78.90824315026403	65.47466160915792	-20.80045562101587	-23.813127428889857	-45.51935934614448	-58.95294088725059
625	PROMM_G10	RV SV	60.13227679513511	54.098326845467085	49.46750323818997	40.47752034673468	41.668345322459935	-6.033949949668028	-10.664773556945143	-19.654756448400434	-18.463931472675178
626	PROMM_G10	RV EF	60.42760868338895	52.204782700924966	49.165394149295274	51.29694786088928	63.64041340326957	3.8776626819799915	0.8382741303502996	2.9698278419443085	15.313293384324595
627	PROMM_G10	LV MASS	65.42870289176965	73.83197461563628	104.67702190841084	125.13367465406657	167.29087812457237	8.403271723866638	39.24831901664119	59.70497176229692	101.86217523280273
628	PROMM_G10	LV ESPM	5.085242719152302	4.559891820922494	5.741652798964642	7.358370693954639	11.85292828265112	-0.5253508982298083	0.65641007981234	2.273127974802337	6.7676855634988184
629	PROMM_G10	LV EDPM	5.657627675526019	3.3877971192821863	5.083730589430779	7.712150963852182	15.154897246845067	-2.2698305562438326	-0.5738970860952399	2.0545232883261635	9.497269571319048
630	PSORCOR-057	LV ES	11.0	10.0	11.0	12.0	11.0	1.0	0.0	1.0	0.0
631	PSORCOR-057	LV ED	29.0	29.0	29.0	0.0	29.0	0.0	0.0	1.0	0.0
632	PSORCOR-057	RV ES	11.0	13.0	13.0	13.0	13.0	2.0	2.0	2.0	2.0
633	PSORCOR-057	RV ED	29.0	29.0	29.0	28.0	29.0	0.0	0.0	1.0	0.0
634	PSORCOR-057	LV ESV	45.73275905463436	53.87972045867598	45.790908058648164	32.190737175261255	24.07449712203531	8.146961404041626	0.058149004013806405	-13.542021879373102	-21.658261932599046
635	PSORCOR-057	LV EDV	136.5887476478338	139.18242638733096	131.88878339404343	102.22066110149457	88.20918849043218	2.5936787394971645	-4.69996425379037	-34.36808654633923	-48.379559157401616
636	PSORCOR-057	LV SV	90.85598859319944	85.30270592865497	86.09787533539526	70.02992392623332	64.13469136839687	-5.553282664544469	-4.758113257804183	-20.82606466696612	-26.72129722480257
637	PSORCOR-057	LV EF	66.51791612252941	61.288417038560574	65.28066536042044	68.50858052727797	72.70749506481788	-5.22949908396884	-1.237250762108971	1.990664404748557	6.189578942288463
638	PSORCOR-057	RV ESV	68.2256585101173	84.06884316753575	73.62193301654966	64.05244987438626	40.252142572698794	15.843184657418448	5.396274506432363	-4.173208635731044	-27.973515937418505
639	PSORCOR-057	RV EDV	160.38032240460043	160.84399785665346	147.35350161933468	133.01299607465123	103.92068714267256	0.46367545205302463	-13.026820785265755	-27.367326329949208	-56.45963526192787
640	PSORCOR-057	RV SV	92.15466389448314	76.77515468911771	73.73156860278502	68.96054620026497	63.66854456997377	-15.379509205365423	-18.423095291698118	-23.194117694218164	-28.486119324509367
641	PSORCOR-057	RV EF	66.51791612252941	47.7326824203542	50.0372015544356	51.84496871385566	61.26647765768072	-9.727399036521412	-7.422879902440016	-5.6151127430199566	3.8063962008051035
642	PSORCOR-057	LV MASS	74.8268385609373	69.06887092939725	96.62156404961614	135.4026270206241	207.95516841014862	-5.757967631540055	21.794725488678836	60.57578845968679	133.1283298492113
643	PSORCOR-057	LV ESPM	5.283544001283116	3.570048802843671	4.952001715454894	6.506700126756808	10.508608165544112	-1.7134951984394449	-0.3315422858282222	1.2231561254736922	5.2250641642609965
644	PSORCOR-057	LV EDPM	4.002694819841108	4.232233471923574	6.9097687992698	10.422234529731828	18.65637392233586	0.22953865208246604	2.9070739794286924	6.41953970989072	14.653679102494753
645	M1GS35	LV ES	11.0	12.0	12.0	12.0	12.0	1.0	1.0	1.0	1.0
646	M1GS35	LV ED	29.0	28.0	28.0	29.0	29.0	1.0	1.0	0.0	0.0
647	M1GS35	RV ES	11.0	11.0	12.0	13.0	12.0	0.0	1.0	2.0	1.0
648	M1GS35	RV ED	27.0	27.0	27.0	27.0	28.0	0.0	0.0	0.0	1.0
649	M1GS35	LV ESV	55.12946635179625	66.24600134067005	58.102349054960385	45.84574228110254	28.516489250708673	11.116534988873795	2.9728827031641316	-9.283724070693715	-26.61297710108758
650	M1GS35	LV EDV	138.94250364742544	139.04532668806894	127.14517501711344	107.40298819031551	78.47520245676736	0.10282304064350001	-11.797328630311995	-31.53951545710993	-60.46730119065808
651	M1GS35	LV SV	83.81303729562919	72.79932534739889	69.04282596215306	61.55724590921297	49.95871320605869	-11.013711948230295	-14.770211333476126	-22.255791386416213	-33.8543240895705
652	M1GS35	LV EF	60.322100937744416	52.35654234587489	54.30235630479887	57.31427676866403	63.661783139178716	-7.965558591869524	-6.019744632945546	-3.0078241690803864	3.3396822014343
653	M1GS35	RV ESV	74.09146692768049	67.150822591143	59.63783398158716	53.41356355908725	37.23593946133159	-6.940644336537488	-14.453632946093329	-20.677903368593235	-36.855527466348896
654	M1GS35	RV EDV	148.9740358141515	150.69868288492472	151.7680704281502	138.90822731754304	108.96590622417214	1.7246470707732158	2.79403461399869	-10.065808496608469	-40.00812958997936
655	M1GS35	RV SV	74.88256888647102	83.54786029378172	92.13023644656303	85.49466375845579	71.72996676284055	8.665291407310704	17.24766756009201	10.612094871984766	-3.152602123630473
656	M1GS35	RV EF	60.322100937744416	55.44033875702805	60.70462396119029	61.54758822385351	65.82789906346737	5.1748220331012575	10.4391072372635	11.282071499926715	15.562382339540576
657	M1GS35	LV MASS	101.18353095864633	76.38169566115961	123.25294352882258	157.5714462768375	225.085612503371	-24.80183529748672	22.069412570176254	56.38791531819116	123.90208154472468
658	M1GS35	LV ESPM	8.15338802454819	4.664092205797436	6.564277896026495	11.573856706094823	16.525854750164516	-3.4892958187507546	-1.5891101285216953	3.420468681546632	8.372466725616325
659	M1GS35	LV EDPM	6.169978937613907	3.944324166231963	7.399206996898829	13.934692399664002	24.932732973345097	-2.225654771381944	1.2292280592849218	7.764713462050095	18.76275403573119
660	MyoMet-CMR-035	LV ES	10.0	11.0	12.0	13.0	13.0	1.0	2.0	3.0	3.0
661	MyoMet-CMR-035	LV ED	29.0	29.0	29.0	29.0	29.0	0.0	0.0	0.0	0.0
662	MyoMet-CMR-035	RV ES	12.0	13.0	11.0	11.0	11.0	1.0	1.0	1.0	1.0
663	MyoMet-CMR-035	RV ED	29.0	0.0	0.0	29.0	29.0	1.0	1.0	0.0	0.0
664	MyoMet-CMR-035	LV ESV	40.66399487985717	39.06511549176759	34.05354103274785	21.419761173698085	7.768989200380769	-1.5988793880895784	-6.610453847109319	-19.244233706159086	-32.8950056794764
665	MyoMet-CMR-035	LV EDV	122.99261743846097	125.12161046751046	111.30308478939999	89.11795594509259	55.96607698020409	2.1289930290494965	-11.689532649060979	-33.87466149336838	-67.02654045825687
666	MyoMet-CMR-035	LV SV	82.3286225586038	86.05649497574288	77.24954375665214	67.6981947713945	48.19708777982332	3.727872417139082	-5.079078801951653	-14.6304277872093	-34.13153477878048
667	MyoMet-CMR-035	LV EF	66.93785714398403	68.77828270767712	69.40467454502128	75.96470773309113	86.11839596488286	1.8404255636930884	2.466817401037247	9.026850589107099	19.180538820898832
668	MyoMet-CMR-035	RV ESV	46.2803924878205	50.933528720079785	43.04921137019965	36.443998850057	24.91108779769109	4.6531362322592855	-3.2311811176208494	-9.8363936377635	-21.36930469012941
669	MyoMet-CMR-035	RV EDV	124.39162880823443	120.55039818535643	107.13027989421781	96.66678295756597	76.4946684830599	-3.841230622878001	-17.261348914016622	-27.72484585066846	-47.89696032517453
670	MyoMet-CMR-035	RV SV	78.11123632041392	69.61686946527664	64.08106852401815	60.22278410750897	51.58358068536881	-8.494366855137287	-14.030167796395773	-17.88845221290495	-26.527655635045114
671	MyoMet-CMR-035	RV EF	66.93785714398403	57.74918251056692	59.81601895121794	62.29935688864819	67.43421693080771	-5.045425992254728	-2.9785895516037044	-0.49525161417345487	4.639608427986062
672	MyoMet-CMR-035	LV MASS	121.28892198767431	122.30653343289427	151.83183506435492	188.53480491917833	273.1255616837981	1.0176114452199556	30.542913076680605	67.24588293150401	151.83663969612377
673	MyoMet-CMR-035	LV ESPM	5.059868261051824	6.957489674045252	7.904237041026681	11.834337713807379	16.898333361802443	1.897621412993428	2.8443687799748565	6.774469452755555	11.838465100750618
674	MyoMet-CMR-035	LV EDPM	3.924597247594639	6.363021403583911	11.405000475689432	20.25598655149179	37.671730318123664	2.438424155989272	7.480403228094794	16.33138930389715	33.747133070529024
675	LA-FIRE_036	LV ES	11.0	11.0	12.0	12.0	12.0	0.0	1.0	1.0	1.0
676	LA-FIRE_036	LV ED	29.0	29.0	29.0	29.0	29.0	0.0	0.0	0.0	0.0
677	LA-FIRE_036	RV ES	11.0	13.0	12.0	12.0	14.0	2.0	1.0	1.0	3.0
678	LA-FIRE_036	RV ED	29.0	0.0	29.0	29.0	29.0	1.0	0.0	0.0	0.0
679	LA-FIRE_036	LV ESV	32.477134702156484	32.12218190895486	26.117266344692073	15.999395119290703	6.265400545957027	-0.3549527932016261	-6.359868357464411	-16.47773958286578	-26.211734156199455
680	LA-FIRE_036	LV EDV	118.79169684161282	112.44821304711171	101.38436130233123	82.40992531414749	58.733008569613304	-6.343483794501111	-17.40733553928159	-36.38177152746533	-60.058688271999515
681	LA-FIRE_036	LV SV	86.31456213945634	80.32603113815685	75.26709495763916	66.41053019485679	52.467608023656275	-5.988531001299492	-11.047467181817183	-19.904031944599552	-33.84695411580007
682	LA-FIRE_036	LV EF	72.66043371241776	71.43379957892543	74.23935406880989	80.58559687040021	89.33240319448142	-1.2266341334923254	1.578920356392132	7.925163157982453	16.67196948206366
683	LA-FIRE_036	RV ESV	55.524148979806284	57.58137256914767	48.121575556404125	37.97628675655645	26.02129698555414	2.0572235893413833	-7.40257342340216	-17.547862223249837	-29.502851994252143
684	LA-FIRE_036	RV EDV	136.6306710063324	131.39522260738664	129.66778766591418	112.85950799086824	90.70438558950251	-5.235448398945749	-6.962883340418216	-23.771163015464154	-45.926285416829884
685	LA-FIRE_036	RV SV	81.10652202652611	73.81385003823897	81.54621210951005	74.88322123431179	64.68308860394836	-7.29267198828714	0.43969008298394385	-6.223300792214317	-16.423433422577745
686	LA-FIRE_036	RV EF	72.66043371241776	56.17696638697226	62.88856590937746	66.35083084038502	71.31197481087875	-3.1849041426448252	3.526695379760376	6.988960310767929	11.950104281261666
687	LA-FIRE_036	LV MASS	90.82636158285092	93.6849075873327	121.97176151848355	156.40542761065382	221.83227124974817	2.8585460044817808	31.145399935632625	65.5790660278029	131.00590966689725
688	LA-FIRE_036	LV ESPM	5.9193550870359095	3.123790896213763	5.628581438749752	9.400162459743072	11.645836801746308	-2.7955641908221467	-0.2907736482861578	3.4808073727071625	5.726481714710398
689	LA-FIRE_036	LV EDPM	6.735727329244163	2.8502777430147312	5.686161247677884	11.1851837938324	23.291669908572892	-3.885449586229432	-1.0495660815662795	4.449456464588236	16.55594257932873
690	M2GS12	LV ES	8.0	9.0	11.0	9.0	11.0	1.0	3.0	1.0	3.0
691	M2GS12	LV ED	0.0	0.0	0.0	0.0	0.0	0.0	0.0	0.0	0.0
692	M2GS12	RV ES	9.0	9.0	8.0	9.0	8.0	0.0	1.0	0.0	1.0
693	M2GS12	RV ED	0.0	0.0	1.0	0.0	1.0	0.0	1.0	0.0	1.0
694	M2GS12	LV ESV	50.39686284237432	59.64389064862782	57.80001109920723	41.84480280344903	27.808731378914374	9.247027806253499	7.403148256832914	-8.55206003892529	-22.588131463459945
695	M2GS12	LV EDV	149.02932712676287	188.22628969234597	180.1546091042939	158.31027303577042	128.47892448333027	39.19696256558311	31.125281977531046	9.280945909007556	-20.55040264343259
696	M2GS12	LV SV	98.63246428438855	128.58239904371817	122.35459800508667	116.4654702323214	100.6701931044159	29.949934759329622	23.722133720698125	17.833005947932847	2.037728820027354
697	M2GS12	LV EF	66.18325814521913	68.31266729737108	67.91644055815078	73.56785380946557	78.35541393987738	2.1294091521519505	1.7331824129316544	7.384595664246447	12.172155794658252
698	M2GS12	RV ESV	44.27178682150708	43.66985230691887	43.04895555216565	31.13899222600065	21.524474211310988	-0.6019345145882085	-1.2228312693414267	-13.132794595506429	-22.74731261019609
699	M2GS12	RV EDV	126.61332109694439	155.2058057221589	140.32306008675653	119.3818506377907	100.88659972038988	28.592484625214524	13.709738989812138	-7.231470459153684	-25.726721376554508
700	M2GS12	RV SV	82.34153427543731	111.53595341524004	97.27410453459088	88.24285841179005	79.3621255090789	29.194419139802733	14.932570259153565	5.901324136352741	-2.979408766358418
701	M2GS12	RV EF	66.18325814521913	71.86326110435954	69.32153879373062	73.91647720349252	78.66468463505888	6.829397714589803	4.28767540396089	8.882613813722784	13.630821245289141
702	M2GS12	LV MASS	106.78136385209382	92.53644741807639	127.04993784489525	164.44777791626314	252.1143951034782	-14.244916434017426	20.268573992801436	57.66641406416932	145.33303125138437
703	M2GS12	LV ESPM	10.564293405543049	6.242852282287215	8.06039152683975	12.900576637793872	19.202696450624195	-4.321441123255834	-2.5039018787032994	2.336283232250823	8.638403045081146
704	M2GS12	LV EDPM	3.1475103348695654	4.840186065547386	8.238194846974462	14.323000586300536	28.320028247361453	1.6926757306778208	5.090684512104897	11.17549025143097	25.172517912491887
705	Promm_G02	LV ES	10.0	10.0	10.0	10.0	10.0	0.0	0.0	0.0	0.0
706	Promm_G02	LV ED	28.0	28.0	28.0	28.0	29.0	0.0	0.0	0.0	1.0
707	Promm_G02	RV ES	12.0	13.0	11.0	11.0	11.0	1.0	1.0	1.0	1.0
708	Promm_G02	RV ED	29.0	28.0	29.0	28.0	29.0	1.0	0.0	1.0	0.0
709	Promm_G02	LV ESV	45.98642865779693	34.117242511175576	30.53847049609758	24.525584944942963	18.307691668253394	-11.869186146621352	-15.447958161699347	-21.460843712853965	-27.678736989543534
710	Promm_G02	LV EDV	114.97305803019844	111.12100211698562	99.22853734125383	83.14372022962198	72.56728394106031	-3.8520559132128227	-15.744520688944618	-31.829337800576468	-42.405774089138134
711	Promm_G02	LV SV	68.98662937240152	77.00375960581005	68.69006684515625	58.61813528467901	54.25959227280691	8.017130233408523	-0.2965625272452712	-10.36849408772251	-14.727037099594611
712	Promm_G02	LV EF	60.00243061664213	69.2972148727945	69.2241049658188	70.50217998760522	74.77142498109335	9.294784256152369	9.221674349176666	10.499749370963087	14.768994364451217
713	Promm_G02	RV ESV	61.75511721964722	58.48910237713717	57.6743169806432	46.18017900483683	36.98712511919439	-3.266014842510046	-4.08080023900402	-15.574938214810388	-24.76799210045283
714	Promm_G02	RV EDV	123.74095422597311	120.90320597919636	127.81462654802017	115.46126870037988	94.99216065527871	-2.837748246776755	4.073672322047059	-8.279685525593237	-28.748793570694403
715	Promm_G02	RV SV	61.985837006325895	62.414103602059186	70.14030956737697	69.28108969554305	58.00503553608432	0.42826659573329096	8.15447256105108	7.2952526892171505	-3.9808014702415733
716	Promm_G02	RV EF	60.00243061664213	51.62319981225203	54.8765907797142	60.00374885480113	61.06297102408417	1.5299728817980522	4.783363849260219	9.910521924347151	10.96974409363019
717	Promm_G02	LV MASS	79.29832663831425	77.7089511585678	99.56764243577142	120.55264221644497	184.01388403908118	-1.589375479746451	20.269315797457168	41.254315578130715	104.71555740076693
718	Promm_G02	LV ESPM	4.459806963155716	4.464109120212961	4.477044525684323	6.267892118536402	10.37945598742459	0.004302157057245459	0.01723756252860742	1.8080851553806863	5.919649024268875
719	Promm_G02	LV EDPM	5.874657431560699	2.921299259767402	4.96025684738299	7.888751312729437	18.129178953089287	-2.953358171793297	-0.9144005841777094	2.014093881168738	12.254521521528588
720	PPC1-046	LV ES	10.0	12.0	10.0	10.0	10.0	2.0	0.0	0.0	0.0
721	PPC1-046	LV ED	29.0	29.0	29.0	29.0	29.0	0.0	0.0	0.0	0.0
722	PPC1-046	RV ES	10.0	11.0	11.0	12.0	11.0	1.0	1.0	2.0	1.0
723	PPC1-046	RV ED	29.0	28.0	29.0	29.0	29.0	1.0	0.0	0.0	0.0
724	PPC1-046	LV ESV	44.084877309237555	44.3102344027148	42.69248124985064	24.458371316053075	18.617982289881343	0.22535709347724264	-1.3923960593869182	-19.62650599318448	-25.466895019356212
725	PPC1-046	LV EDV	153.3027038823621	159.03426259234038	144.0082673674527	125.41771062386957	94.98184206512765	5.731558709978287	-9.294436514909393	-27.88499325849253	-58.320861817234444
726	PPC1-046	LV SV	109.21782657312454	114.72402818962559	101.31578611760207	100.95933930781649	76.36385977524631	5.506201616501045	-7.902040455522467	-8.258487265308048	-32.85396679787823
727	PPC1-046	LV EF	71.24324868851211	72.13793198997803	70.35414561240701	80.49847091420425	80.39837732656811	0.8946833014659177	-0.8891030761051013	9.255222225692137	9.155128638055999
728	PPC1-046	RV ESV	67.58785015534953	61.22818679623955	53.44099252723001	44.310231787768075	30.10682801936152	-6.35966335910998	-14.14685762811952	-23.277618367581454	-37.48102213598801
729	PPC1-046	RV EDV	174.56667402565847	155.33262465487996	141.29373819753815	126.37741945665259	98.29964261207763	-19.234049370778507	-33.272935828120325	-48.18925456900588	-76.26703141358084
730	PPC1-046	RV SV	106.97882387030894	94.10443785864041	87.85274567030814	82.06718766888451	68.19281459271612	-12.874386011668534	-19.126078200000805	-24.91163620142443	-38.786009277592825
731	PPC1-046	RV EF	71.24324868851211	60.58253252832293	62.17738081745993	64.93817330795675	69.37239320576897	-0.6999685374788882	0.8948797516581095	3.655672242154928	8.089892139967155
732	PPC1-046	LV MASS	73.21202001923076	62.994012356314336	120.37385721846901	144.7595743504328	230.32548623014736	-10.218007662916428	47.16183719923825	71.54755433120205	157.1134662109166
733	PPC1-046	LV ESPM	4.5336327995861545	4.5489275515537795	6.305159138075845	9.932785145360711	11.919342368984893	0.015294751967624975	1.7715263384896902	5.3991523457745565	7.385709569398738
734	PPC1-046	LV EDPM	3.8066691382287594	4.0594864356442075	6.99613617489963	11.458692569610617	20.556549963411506	0.2528172974154481	3.1894670366708704	7.652023431381858	16.749880825182746
735	LA-FIRE_013	LV ES	9.0	9.0	10.0	11.0	9.0	0.0	1.0	2.0	0.0
736	LA-FIRE_013	LV ED	29.0	29.0	29.0	29.0	29.0	0.0	0.0	0.0	0.0
737	LA-FIRE_013	RV ES	9.0	11.0	10.0	10.0	9.0	2.0	1.0	1.0	0.0
738	LA-FIRE_013	RV ED	29.0	29.0	29.0	29.0	29.0	0.0	0.0	0.0	0.0
739	LA-FIRE_013	LV ESV	68.36690586941894	67.47988978803741	60.57012704050146	40.910195753713694	24.568058170186752	-0.8870160813815318	-7.796778828917482	-27.45671011570525	-43.79884769923219
740	LA-FIRE_013	LV EDV	201.90200146811935	192.78794708886159	179.2151933391157	154.53745835619065	116.87649308252212	-9.114054379257766	-22.68680812900365	-47.3645431119287	-85.02550838559723
741	LA-FIRE_013	LV SV	133.53509559870042	125.30805730082417	118.64506629861424	113.62726260247696	92.30843491233537	-8.227038297876248	-14.890029300086184	-19.907832996223462	-41.22666068636505
742	LA-FIRE_013	LV EF	66.13856951773994	64.99786900218717	66.20257138250044	73.52732716787635	78.97947010367588	-1.1407005155527656	0.06400186476049896	7.388757650136412	12.840900585935941
743	LA-FIRE_013	RV ESV	108.07262128124943	88.75760671279895	76.03486328651128	67.37023653970478	48.66999510865809	-19.31501456845048	-32.03775799473814	-40.70238474154465	-59.40262617259133
744	LA-FIRE_013	RV EDV	245.30194186087627	262.79046700101514	238.1675692215838	221.44154951701486	163.20209364266603	17.488525140138876	-7.134372639292479	-23.860392343861406	-82.09984821821024
745	LA-FIRE_013	RV SV	137.22932057962686	174.0328602882162	162.13270593507252	154.07131297731007	114.53209853400793	36.80353970858934	24.903385355445664	16.841992397683214	-22.69722204561893
746	LA-FIRE_013	RV EF	66.13856951773994	66.22495186918022	68.07505592175282	69.57651502771466	70.17808165180654	10.281929348202013	12.132033400774617	13.63349250673646	14.235059130828333
747	LA-FIRE_013	LV MASS	133.51469544759325	117.20690947163854	152.59066847952693	199.31795881528777	308.0747936202207	-16.307785975954715	19.07597303193367	65.80326336769451	174.56009817262745
748	LA-FIRE_013	LV ESPM	9.380027045010488	6.50669339588394	9.011482392986416	11.573852783674736	22.024871349930184	-2.8733336491265478	-0.36854465202407205	2.1938257386642483	12.644844304919696
749	LA-FIRE_013	LV EDPM	11.575544709098581	5.297488131449619	8.953905031648414	16.727391549700826	32.173596539055296	-6.278056577648963	-2.621639677450167	5.151846840602245	20.598051829956717
750	M1GS45	LV ES	12.0	14.0	12.0	14.0	14.0	2.0	0.0	2.0	2.0
751	M1GS45	LV ED	29.0	28.0	28.0	28.0	28.0	1.0	1.0	1.0	1.0
752	M1GS45	RV ES	13.0	13.0	13.0	12.0	13.0	0.0	0.0	1.0	0.0
753	M1GS45	RV ED	26.0	27.0	27.0	27.0	27.0	1.0	1.0	1.0	1.0
754	M1GS45	LV ESV	61.13352195325361	64.6419618145483	55.332970912424116	42.747325446458944	23.224494510802092	3.5084398612946828	-5.800551040829497	-18.38619650679467	-37.90902744245152
755	M1GS45	LV EDV	168.95574139548836	180.61361763565228	168.35700696925943	144.44702424822674	110.39174771598776	11.657876240163915	-0.5987344262289298	-24.50871714726162	-58.5639936795006
756	M1GS45	LV SV	107.82221944223474	115.97165582110398	113.02403605683531	101.6996988017678	87.16725320518567	8.14943637886924	5.201816614600574	-6.122520640466945	-20.654966237049067
757	M1GS45	LV EF	63.816842536203936	64.20980728875656	67.1335503591321	70.40622631796188	78.9617476022272	0.3929647525526292	3.3167078229281657	6.589383781757945	15.14490506602327
758	M1GS45	RV ESV	107.1472207449927	104.4690860181692	97.86093405365123	85.90593981856132	52.56358620637157	-2.678134726823501	-9.28628669134146	-21.241280926431372	-54.583634538621126
759	M1GS45	RV EDV	208.87090534382278	246.91446683759168	231.39491321685566	210.1994801687877	174.82805650002817	38.04356149376889	22.524007873032872	1.3285748249649032	-34.042848843794616
760	M1GS45	RV SV	101.72368459883009	142.4453808194225	133.53397916320444	124.29354035022637	122.2644702936566	40.721696220592406	31.810294564374345	22.569855751396275	20.54078569482651
761	M1GS45	RV EF	63.816842536203936	57.69017208421252	57.70826043961511	59.131231081266286	69.9341242712018	8.988470700105168	9.006559055507758	10.429529697158934	21.232422887094444
762	M1GS45	LV MASS	113.95423662055387	98.78087205346966	138.16652993344962	178.5886627510941	264.12581530945397	-15.173364567084207	24.212293312895753	64.63442613054022	150.1715786889001
763	M1GS45	LV ESPM	10.391641919270512	3.469278477167254	6.765812714740662	10.45102102953526	18.857903351644826	-6.922363442103258	-3.6258292045298504	0.05937911026474829	8.466261432374314
764	M1GS45	LV EDPM	4.9081381495562075	3.426092257430174	6.276370688829631	14.308973317199133	26.19952898829838	-1.4820458921260333	1.3682325392734231	9.400835167642924	21.29139083874217
765	LA-FIRE_046	LV ES	12.0	12.0	12.0	12.0	12.0	0.0	0.0	0.0	0.0
766	LA-FIRE_046	LV ED	29.0	29.0	29.0	29.0	29.0	0.0	0.0	0.0	0.0
767	LA-FIRE_046	RV ES	12.0	12.0	12.0	12.0	12.0	0.0	0.0	0.0	0.0
768	LA-FIRE_046	RV ED	29.0	28.0	28.0	28.0	28.0	1.0	1.0	1.0	1.0
769	LA-FIRE_046	LV ESV	56.52829608905155	47.84739018893699	42.00699238401555	31.285886547729692	18.288944671770004	-8.68090590011456	-14.521303705036004	-25.24240954132186	-38.23935141728155
770	LA-FIRE_046	LV EDV	143.381071377286	128.05002882740868	117.74021924982402	98.84804209648331	71.3186575340036	-15.33104254987731	-25.64085212746197	-44.53302928080268	-72.06241384328239
771	LA-FIRE_046	LV SV	86.85277528823444	80.20263863847168	75.73322686580848	67.56215554875362	53.0297128622336	-6.650136649762757	-11.119548422425964	-19.290619739480817	-33.82306242600084
772	LA-FIRE_046	LV EF	60.57478470062081	62.63383099005174	64.3223083397831	68.34951316770417	74.35601663835284	2.059046289430931	3.7475236391622957	7.774728467083364	13.78123193773203
773	LA-FIRE_046	RV ESV	69.71631797984408	59.11688357052891	48.0119027781551	38.415005251780386	27.913258278335768	-10.599434409315165	-21.70441520168898	-31.301312728063692	-41.80305970150831
774	LA-FIRE_046	RV EDV	165.89350583134845	151.32935832086753	137.53724721000694	117.82247707604475	98.05286981330165	-14.564147510480922	-28.35625862134151	-48.0710287553037	-67.8406360180468
775	LA-FIRE_046	RV SV	96.17718785150437	92.21247475033861	89.52534443185183	79.40747182426436	70.1396115349659	-3.9647131011657564	-6.651843419652536	-16.76971602724001	-26.037576316538477
776	LA-FIRE_046	RV EF	60.57478470062081	60.93495391344893	65.09170879009577	67.39586010656808	71.5324412926575	2.959696009573811	7.1164508862206475	9.420602202692962	13.557183388782377
777	LA-FIRE_046	LV MASS	83.42822393545222	90.3451883204767	118.18578585120694	149.48126781295144	213.85725319604722	6.916964385024471	34.75756191575472	66.05304387749922	130.429029260595
778	LA-FIRE_046	LV ESPM	5.618683518102006	2.562371959656357	4.001906705164476	7.715906159985466	11.689021940856653	-3.056311558445649	-1.6167768129375295	2.0972226418834605	6.070338422754648
779	LA-FIRE_046	LV EDPM	6.115322237361095	1.8426044221606535	4.46255735962633	10.623765139689242	21.506646071979546	-4.2727178152004415	-1.6527648777347652	4.508442902328147	15.39132383461845
780	PPC1-050	LV ES	11.0	11.0	11.0	11.0	11.0	0.0	0.0	0.0	0.0
781	PPC1-050	LV ED	29.0	28.0	28.0	28.0	28.0	1.0	1.0	1.0	1.0
782	PPC1-050	RV ES	12.0	13.0	12.0	12.0	13.0	1.0	0.0	0.0	1.0
783	PPC1-050	RV ED	29.0	28.0	28.0	28.0	28.0	1.0	1.0	1.0	1.0
784	PPC1-050	LV ESV	52.79322276009087	52.12486757666466	45.65381698123901	35.782720295421015	21.68898954434431	-0.6683551834262076	-7.1394057788518595	-17.010502464669855	-31.10423321574656
785	PPC1-050	LV EDV	137.60150434628557	141.7324545335632	129.55810365833682	111.02238109238034	83.95912979037101	4.130950187277648	-8.043400687948747	-26.579123253905223	-53.64237455591456
786	PPC1-050	LV SV	84.8082815861947	89.60758695689856	83.90428667709782	75.23966079695933	62.2701402460267	4.799305370703863	-0.9039949090968804	-9.568620789235368	-22.538141340167996
787	PPC1-050	LV EF	61.63325175048061	63.223054487974636	64.76189779557548	67.7698136687893	74.16720540279856	1.5898027374940256	3.128646045094868	6.136561918308686	12.533953652317948
788	PPC1-050	RV ESV	62.443259137162684	60.76208352547249	54.12651369139279	46.010279794498565	32.273004011841245	-1.6811756116901933	-8.316745445769897	-16.43297934266412	-30.17025512532144
789	PPC1-050	RV EDV	150.17342328681667	147.07928745756846	138.2501432502717	123.55318112337315	93.41892684047092	-3.0941358292482164	-11.92328003654498	-26.62024216344352	-56.754496446345755
790	PPC1-050	RV SV	87.73016414965399	86.31720393209596	84.1236295588789	77.54290132887459	61.14592282862967	-1.4129602175580231	-3.606534590775084	-10.187262820779395	-26.584241321024315
791	PPC1-050	RV EF	61.63325175048061	58.687532027239385	60.84885525694642	62.76074854879267	65.4534631221433	0.26829763175125265	2.4296208614582895	4.341514153304537	7.034228726655172
792	PPC1-050	LV MASS	55.204349387546806	71.51607440652796	98.34899832614502	122.76350657067832	199.63465318517703	16.311725018981157	43.144648938598216	67.5591571831315	144.43030379763022
793	PPC1-050	LV ESPM	4.198041921859275	2.8214878307058244	4.376185175109476	7.485581825126821	11.113209495517806	-1.3765540911534506	0.17814325325020075	3.287539903267546	6.915167573658531
794	PPC1-050	LV EDPM	4.040594526844171	2.4184195661245207	4.692885750267344	9.184236458242575	16.4970754989934	-1.6221749607196507	0.6522912234231724	5.143641931398403	12.45648097214923
795	PSORCOR-028	LV ES	12.0	13.0	12.0	13.0	13.0	1.0	0.0	1.0	1.0
796	PSORCOR-028	LV ED	28.0	29.0	28.0	29.0	28.0	1.0	0.0	1.0	0.0
797	PSORCOR-028	RV ES	12.0	13.0	13.0	15.0	14.0	1.0	1.0	3.0	2.0
798	PSORCOR-028	RV ED	28.0	29.0	28.0	28.0	29.0	1.0	0.0	0.0	1.0
799	PSORCOR-028	LV ESV	48.64812124060138	47.51834292540787	41.18439232062408	30.57296828041781	17.164734733120625	-1.129778315193505	-7.463728919977299	-18.075152960183566	-31.483386507480752
800	PSORCOR-028	LV EDV	122.78611433741331	119.44021422543497	108.88362983930097	92.02051308030181	67.39762165145534	-3.345900111978338	-13.902484498112344	-30.7656012571115	-55.38849268595797
801	PSORCOR-028	LV SV	74.13799309681193	71.9218713000271	67.69923751867688	61.447544799884	50.232886918334714	-2.216121796784819	-6.438755578135044	-12.690448296927926	-23.90510617847721
802	PSORCOR-028	LV EF	60.3797860180529	60.215792282722845	62.17577207757745	66.77592065397606	74.5321358342769	-0.16399373533005246	1.7959860595245516	6.396134635923161	14.152349816224003
803	PSORCOR-028	RV ESV	49.283705342888425	59.74753886391068	50.58935755402061	40.03277024661757	25.280968943808453	10.463833521022252	1.305652211132184	-9.250935096270858	-24.00273639907997
804	PSORCOR-028	RV EDV	118.00889250530952	123.41609173447246	111.46110123128508	100.46580042694198	74.7735378319078	5.407199229162941	-6.5477912740244335	-17.543092078367536	-43.235354673401716
805	PSORCOR-028	RV SV	68.7251871624211	63.66855287056178	60.871743677264476	60.433030180324415	49.49256888809935	-5.056634291859311	-7.8534434851566175	-8.292156982096678	-19.232618274321744
806	PSORCOR-028	RV EF	60.3797860180529	51.58853434408177	54.61254464995263	60.15283800408368	66.18995211830085	-6.648760916806282	-3.624750610935422	1.9155427431956227	7.952656857412798
807	PSORCOR-028	LV MASS	80.99348918339554	81.79435116116758	110.12438460667835	140.06669843759505	211.2372714837078	0.800861977772044	29.13089542328281	59.07320925419951	130.24378230031226
808	PSORCOR-028	LV ESPM	4.499838684508202	4.030696680232104	5.758137264012479	9.069066077265592	13.243715354995375	-0.4691420042760974	1.2582985795042774	4.569227392757391	8.743876670487174
809	PSORCOR-028	LV EDPM	5.8713894241496964	3.713998968440899	6.017254539288336	10.940462639669763	18.685158680584774	-2.1573904557087973	0.14586511513863964	5.069073215520066	12.813769256435076
810	3D_CS_AG_006	LV ES	11.0	11.0	12.0	12.0	11.0	0.0	1.0	1.0	0.0
811	3D_CS_AG_006	LV ED	27.0	28.0	28.0	28.0	28.0	1.0	1.0	1.0	1.0
812	3D_CS_AG_006	RV ES	11.0	13.0	13.0	13.0	14.0	2.0	2.0	2.0	3.0
813	3D_CS_AG_006	RV ED	27.0	28.0	28.0	22.0	28.0	1.0	1.0	5.0	1.0
814	3D_CS_AG_006	LV ESV	45.19565015070892	43.63850382299259	37.009313781759815	29.34842954545516	18.17539183544694	-1.5571463277163318	-8.186336368949107	-15.84722060525376	-27.02025831526198
815	3D_CS_AG_006	LV EDV	104.84326138452641	102.70853044325749	92.17207077577302	80.3844064815048	60.36513291949472	-2.134730941268927	-12.671190608753392	-24.458854903021617	-44.478128465031695
816	3D_CS_AG_006	LV SV	59.64761123381749	59.0700266202649	55.16275699401321	51.035976936049636	42.18974108404778	-0.5775846135525953	-4.484854239804285	-8.611634297767857	-17.45787014976971
817	3D_CS_AG_006	LV EF	56.892174514728275	57.512288770306974	59.84758347049362	63.48989707076114	69.890910602837	0.6201142555786987	2.9554089557653427	6.597722556032863	12.998736088108721
818	3D_CS_AG_006	RV ESV	62.62814252938907	51.45304470237166	44.3848370395042	36.76785549244294	29.21672555687665	-11.17509782701741	-18.243305489884875	-25.860287036946133	-33.41141697251243
819	3D_CS_AG_006	RV EDV	119.54902120044156	109.57917979060447	100.0524641159719	83.85265646448943	68.55283889987709	-9.969841409837088	-19.496557084469657	-35.69636473595213	-50.99618230056447
820	3D_CS_AG_006	RV SV	56.920878671052485	58.12613508823281	55.6676270764677	47.08480097204649	39.336113343000434	1.2052564171803226	-1.253251594584782	-9.836077699005997	-17.58476532805205
821	3D_CS_AG_006	RV EF	56.892174514728275	53.04487147951499	55.63843686242724	56.1518298373604	57.380721169624614	5.431868797028578	8.02543417994083	8.538827154873992	9.767718487138204
822	3D_CS_AG_006	LV MASS	64.25707265896723	66.14921192384323	87.29621530594397	108.65065578601141	155.4391220032148	1.8921392648759934	23.039142646976742	44.39358312704418	91.18204934424757
823	3D_CS_AG_006	LV ESPM	4.374174616574685	2.9271604896350687	4.287022480639536	6.77626128809809	9.772567451934519	-1.447014126939616	-0.08715213593514903	2.4020866715234055	5.398392835359834
824	3D_CS_AG_006	LV EDPM	4.603939348755206	2.9041123502492048	4.863235184647389	8.712335643978593	14.220928541131999	-1.6998269985060008	0.25929583589218375	4.108396295223387	9.616989192376792
825	MY114	LV ES	11.0	11.0	11.0	11.0	12.0	0.0	0.0	0.0	1.0
826	MY114	LV ED	28.0	28.0	28.0	28.0	28.0	0.0	0.0	0.0	0.0
827	MY114	RV ES	12.0	13.0	12.0	13.0	12.0	1.0	0.0	1.0	0.0
828	MY114	RV ED	29.0	0.0	0.0	0.0	1.0	1.0	1.0	1.0	2.0
829	MY114	LV ESV	51.990829713104176	70.59427274207118	61.76531878504902	54.10406030742452	37.4761117992457	18.603443028967007	9.774489071944842	2.113230594320342	-14.514717913858476
830	MY114	LV EDV	161.03832436532832	161.39669876012488	151.70601894105783	137.05439718496055	107.69892292746809	0.35837439479655586	-9.332305424270487	-23.983927180367772	-53.33940143786023
831	MY114	LV SV	109.04749465222415	90.8024260180537	89.94070015600882	82.95033687753603	70.22281112822239	-18.24506863417045	-19.10679449621533	-26.097157774688114	-38.824683524001756
832	MY114	LV EF	67.71524423269655	56.260398580399965	59.286177821957985	60.523659642668115	65.20289081768746	-11.454845652296584	-8.429066410738564	-7.191584590028434	-2.5123534150090876
833	MY114	RV ESV	76.36389983290647	88.42739041699096	80.66907977212686	73.32193967711646	56.44253743963782	12.06349058408449	4.305179939220395	-3.041960155790008	-19.92136239326865
834	MY114	RV EDV	178.65745506783205	176.76576475142502	164.7538330580108	155.04086666097865	123.10601973775775	-1.891690316407022	-13.903622009821248	-23.616588406853396	-55.5514353300743
835	MY114	RV SV	102.29355523492558	88.33837433443406	84.08475328588393	81.71892698386219	66.66348229811993	-13.955180900491513	-18.208801949041643	-20.574628251063388	-35.63007293680565
836	MY114	RV EF	67.71524423269655	49.97482089286857	51.03659910375329	52.70799160491894	54.1512774437249	-7.281986664413104	-6.220208453528386	-4.548815952362737	-3.1055301135567746
837	MY114	LV MASS	92.56589005891273	102.92518710548524	129.9490400657861	149.18871092575836	219.52335781421976	10.359297046572507	37.38315000687338	56.62282086684563	126.95746775530704
838	MY114	LV ESPM	6.094448016949137	4.212841181078693	7.1117656861140865	9.104258328384022	14.742836079894332	-1.8816068358704436	1.0173176691649495	3.009810311434885	8.648388062945195
839	MY114	LV EDPM	4.167635073226084	3.955231492276071	6.726129347352544	10.65931961107417	23.81215493749478	-0.21240358095001266	2.5584942741264607	6.491684537848087	19.644519864268695
840	MyoMet-CMR-011G	LV ES	11.0	11.0	11.0	11.0	12.0	0.0	0.0	0.0	1.0
841	MyoMet-CMR-011G	LV ED	29.0	29.0	29.0	29.0	29.0	0.0	0.0	0.0	0.0
842	MyoMet-CMR-011G	RV ES	13.0	12.0	12.0	15.0	12.0	1.0	1.0	2.0	1.0
843	MyoMet-CMR-011G	RV ED	29.0	29.0	29.0	29.0	29.0	0.0	0.0	0.0	0.0
844	MyoMet-CMR-011G	LV ESV	52.695521681202734	44.940891802996504	39.00452604353708	28.406811167853434	14.834058643396855	-7.754629878206231	-13.690995637665651	-24.2887105133493	-37.861463037805876
845	MyoMet-CMR-011G	LV EDV	148.53169100291765	145.10508346042948	134.08236215289972	112.8595105684586	84.8639889052725	-3.4266075424881706	-14.449328850017935	-35.67218043445905	-63.66770209764515
846	MyoMet-CMR-011G	LV SV	95.83616932171492	100.16419165743298	95.07783610936264	84.45269940060517	70.02993026187565	4.32802233571806	-0.7583332123522837	-11.38346992110975	-25.80623905983927
847	MyoMet-CMR-011G	LV EF	64.52237140411495	69.02872681558948	70.9100246913471	74.8299358868632	82.52019633444871	4.50635541147453	6.387653287232155	10.307564482748248	17.997824930333763
848	MyoMet-CMR-011G	RV ESV	81.98576491002363	71.67509938286172	64.35403906167996	54.620045810762186	36.11174536925935	-10.310665527161916	-17.631725848343677	-27.365719099261447	-45.87401954076428
849	MyoMet-CMR-011G	RV EDV	173.73895732099433	158.62296674455942	146.55829816598805	132.46458720632245	103.23517076759792	-15.11599057643491	-27.180659155006282	-41.27437011467188	-70.50378655339641
850	MyoMet-CMR-011G	RV SV	91.7531924109707	86.9478673616977	82.2042591043081	77.84454139556027	67.12342539833857	-4.805325049272994	-9.548933306662605	-13.908651015410427	-24.62976701263213
851	MyoMet-CMR-011G	RV EF	64.52237140411495	54.81417297011936	56.08980189658433	58.76630353613845	65.0199199548439	2.00322381641255	3.2788527428775254	5.9553543824316435	12.208970801137092
852	MyoMet-CMR-011G	LV MASS	116.89829896439508	104.19349543474075	136.2375342657717	188.86692841901333	283.30038044156083	-12.704803529654328	19.33923530137662	71.96862945461825	166.40208147716575
853	MyoMet-CMR-011G	LV ESPM	6.993437835726881	5.585393561790185	6.319556035828242	10.594972968066365	14.712041315055872	-1.4080442739366958	-0.6738817998986386	3.6015351323394844	7.7186034793289915
854	MyoMet-CMR-011G	LV EDPM	6.917862123528323	4.98078845060353	8.781158842611788	15.431807464014865	29.078591993593005	-1.937073672924793	1.8632967190834648	8.513945340486542	22.16072987006468
855	MDC-0182-MyoMet-CMR-072	LV ES	10.0	11.0	15.0	15.0	15.0	1.0	5.0	5.0	5.0
856	MDC-0182-MyoMet-CMR-072	LV ED	28.0	28.0	28.0	28.0	28.0	0.0	0.0	0.0	0.0
857	MDC-0182-MyoMet-CMR-072	RV ES	9.0	11.0	11.0	10.0	12.0	2.0	2.0	1.0	3.0
858	MDC-0182-MyoMet-CMR-072	RV ED	28.0	27.0	27.0	27.0	27.0	1.0	1.0	1.0	1.0
859	MDC-0182-MyoMet-CMR-072	LV ESV	50.45386893104892	74.08323513343119	67.0376725892093	51.269036101098216	28.391932451952083	23.629366202382265	16.58380365816037	0.8151671700492926	-22.06193647909684
860	MDC-0182-MyoMet-CMR-072	LV EDV	181.86812158194667	176.93583531623227	162.29952180012543	139.2546658802949	99.74919950169736	-4.932286265714396	-19.568599781821234	-42.61345570165176	-82.1189220802493
861	MDC-0182-MyoMet-CMR-072	LV SV	131.41425265089774	102.85260018280108	95.26184921091614	87.9856297791967	71.35726704974527	-28.561652468096653	-36.1524034399816	-43.42862287170104	-60.05698560115246
862	MDC-0182-MyoMet-CMR-072	LV EF	72.25799194922938	58.12988646362995	58.695089273419235	63.18325438002219	71.5366814031736	-14.128105485599427	-13.562902675810143	-9.074737569207187	-0.7213105460557756
863	MDC-0182-MyoMet-CMR-072	RV ESV	64.11512733372665	62.036579420005445	48.94148363765418	44.51703783798734	34.368076955229874	-2.078547913721202	-15.173643696072467	-19.59808949573931	-29.747050378496773
864	MDC-0182-MyoMet-CMR-072	RV EDV	171.8357995939506	167.6046497301612	165.4029266635703	141.95966205978507	117.69860745826992	-4.231149863789398	-6.432872930380313	-29.876137534165537	-54.13719213568069
865	MDC-0182-MyoMet-CMR-072	RV SV	107.72067226022396	105.56807031015578	116.46144302591611	97.44262422179773	83.33053050304005	-2.1526019500681883	8.740770765692147	-10.278048038426235	-24.390141757183912
866	MDC-0182-MyoMet-CMR-072	RV EF	72.25799194922938	62.986361345056594	70.41075111252341	68.64106522087987	70.79992899031106	0.2982180624759039	7.722607829942724	5.952921938299177	8.11178570773037
867	MDC-0182-MyoMet-CMR-072	LV MASS	190.0024048428426	196.63719699248935	234.3309473180792	276.42817231790127	367.6461702322091	6.634792149646756	44.32854247523662	86.42576747505868	177.6437653893665
868	MDC-0182-MyoMet-CMR-072	LV ESPM	5.057804982841474	5.548379029256624	10.832549974970354	15.147955699970755	27.984086407966824	0.49057404641515046	5.77474499212888	10.09015071712928	22.92628142512535
869	MDC-0182-MyoMet-CMR-072	LV EDPM	8.773238471136223	7.573978635888423	13.012271486104389	21.070632297403137	40.15969909983514	-1.1992598352477994	4.239033014968166	12.297393826266914	31.386460628698913
870	PSORCOR-009	LV ES	14.0	14.0	14.0	14.0	14.0	0.0	0.0	0.0	0.0
871	PSORCOR-009	LV ED	29.0	29.0	29.0	29.0	29.0	0.0	0.0	0.0	0.0
872	PSORCOR-009	RV ES	14.0	14.0	14.0	14.0	15.0	0.0	0.0	0.0	1.0
873	PSORCOR-009	RV ED	29.0	29.0	0.0	0.0	0.0	0.0	1.0	1.0	1.0
874	PSORCOR-009	LV ESV	43.51165073685116	40.334393092011226	33.91818036502281	25.582588696093705	14.779223763470167	-3.1772576448399334	-9.593470371828346	-17.929062040757454	-28.732426973380992
875	PSORCOR-009	LV EDV	101.06647292820237	106.2513670576898	97.53190069416742	80.80587915166451	60.02174134060064	5.184894129487432	-3.534572234034954	-20.26059377653786	-41.04473158760173
876	PSORCOR-009	LV SV	57.554822191351214	65.91697396567858	63.613720329144606	55.223290455570805	45.24251757713047	8.362151774327366	6.058898137793392	-2.331531735780409	-12.312304614220743
877	PSORCOR-009	LV EF	56.947492599487624	62.03870669248761	65.2235011072114	68.34068391474615	75.37688272054008	5.091214092999984	8.27600850772378	11.393191315258527	18.429390121052457
878	PSORCOR-009	RV ESV	58.357698295063955	51.0828991245546	44.447330964040795	36.44077781724747	25.82935317186781	-7.274799170509354	-13.91036733102316	-21.916920477816483	-32.52834512319615
879	PSORCOR-009	RV EDV	108.16559940531053	99.83514877954308	100.57548036267374	92.73344392924308	61.52981862210739	-8.330450625767455	-7.590119042636786	-15.43215547606745	-46.63578078320314
880	PSORCOR-009	RV SV	49.807901110246576	48.752249654988475	56.12814939863295	56.29266611199561	35.70046545023958	-1.0556514552581007	6.320248288386374	6.484765001749032	-14.107435660006999
881	PSORCOR-009	RV EF	56.947492599487624	48.83275104106236	55.80699112371688	60.703737213672014	58.02140531162326	2.7849304917489732	9.759170574403491	14.655916664358628	11.973584762309876
882	PSORCOR-009	LV MASS	54.97042841140883	59.625524295459186	86.65998384573139	113.435328756594	183.36791858149994	4.655095884050354	31.689555434322557	58.46490034518517	128.3974901700911
883	PSORCOR-009	LV ESPM	3.0293206381231155	2.332046856003375	3.9731166673381266	6.535488854494848	9.385767413372957	-0.6972737821197406	0.9437960292150112	3.5061682163717327	6.356446775249841
884	PSORCOR-009	LV EDPM	3.671712464597682	2.447207854551512	4.4913469424519485	8.89632286142339	14.452925836248413	-1.22450461004617	0.8196344778542666	5.224610396825707	10.78121337165073
885	PSORCOR-065	LV ES	12.0	12.0	12.0	12.0	12.0	0.0	0.0	0.0	0.0
886	PSORCOR-065	LV ED	28.0	29.0	29.0	28.0	29.0	1.0	1.0	0.0	1.0
887	PSORCOR-065	RV ES	12.0	14.0	13.0	14.0	14.0	2.0	1.0	2.0	2.0
888	PSORCOR-065	RV ED	28.0	28.0	27.0	27.0	27.0	0.0	1.0	1.0	1.0
889	PSORCOR-065	LV ESV	57.322159520164135	53.008597277104855	45.01054974496364	33.73945631682873	19.023048028349873	-4.31356224305928	-12.311609775200495	-23.582703203335406	-38.29911149181426
890	PSORCOR-065	LV EDV	157.2627430721652	149.10819698274136	136.8035093218088	116.62382253259419	87.2402283668518	-8.154546089423832	-20.45923375035639	-40.638920539571004	-70.0225147053134
891	PSORCOR-065	LV SV	99.94058355200106	96.0995997056365	91.79295957684516	82.88436621576545	68.21718033850192	-3.8409838463645514	-8.147623975155895	-17.056217336235605	-31.72340321349914
892	PSORCOR-065	LV EF	63.550070156248026	64.44957530856578	67.09839537881783	71.06984183493113	78.19463751475236	0.899505152317758	3.548325222569801	7.5197716786830995	14.644567358504332
893	PSORCOR-065	RV ESV	83.29120839103125	76.60899361521005	67.01133568882942	55.49414826929569	36.52031766325236	-6.682214775821194	-16.27987270220183	-27.797060121735555	-46.77089072777889
894	PSORCOR-065	RV EDV	184.41418672073632	197.268734523654	180.2144414573908	170.88748650848865	129.71600635796784	12.854547802917665	-4.199745263345534	-13.526700212247675	-54.69818036276848
895	PSORCOR-065	RV SV	101.12297832970508	120.65974090844394	113.20310576856137	115.39333823919296	93.19568869471549	19.53676257873886	12.080127438856294	14.27035990948788	-7.927289634989592
896	PSORCOR-065	RV EF	63.550070156248026	61.16516192989312	62.81577927556194	67.52591462187661	71.84594354341291	6.3304552688277695	7.98107261449659	12.691207960811262	17.011236882347568
897	PSORCOR-065	LV MASS	111.54939061370446	105.24567907355726	137.80388179019093	176.38276772037148	261.08577485695486	-6.303711540147205	26.254491176486468	64.83337710666702	149.53638424325038
898	PSORCOR-065	LV ESPM	6.576240702148062	6.046523831784725	9.354024014845491	12.24808583892882	17.390215815380216	-0.5297168703633366	2.777783312697429	5.671845136780758	10.813975113232154
899	PSORCOR-065	LV EDPM	6.463594972682186	4.418613520637154	7.9586724945902825	13.695117778927088	24.0568960943073	-2.0449814520450316	1.4950775219080965	7.231522806244902	17.593301121625117
900	3D_CS_AG_010	LV ES	11.0	11.0	11.0	11.0	11.0	0.0	0.0	0.0	0.0
901	3D_CS_AG_010	LV ED	0.0	29.0	29.0	29.0	29.0	1.0	1.0	1.0	1.0
902	3D_CS_AG_010	RV ES	12.0	12.0	12.0	12.0	12.0	0.0	0.0	0.0	0.0
903	3D_CS_AG_010	RV ED	0.0	29.0	29.0	29.0	29.0	1.0	1.0	1.0	1.0
904	3D_CS_AG_010	LV ESV	61.03251211501959	58.84268515074197	49.6296647321828	38.27790779390122	22.8131952168949	-2.1898269642776214	-11.40284738283679	-22.75460432111837	-38.21931689812469
905	3D_CS_AG_010	LV EDV	160.90124702309083	162.9278425354383	148.23088423383322	129.5306501246374	97.77863993944129	2.0265955123474555	-12.67036278925761	-31.370596898453442	-63.12260708364954
906	3D_CS_AG_010	LV SV	99.86873490807125	104.08515738469632	98.60121950165042	91.25274233073617	74.9654447225464	4.21642247662507	-1.2675154064208272	-8.615992577335078	-24.903290185524853
907	3D_CS_AG_010	LV EF	62.06834114451527	63.884205280663956	66.51867457398936	70.44876424454804	76.668528800335	1.815864136148683	4.450333429474085	8.380423100032772	14.600187655819724
908	3D_CS_AG_010	RV ESV	82.25824339763314	92.51405910371652	79.07840905783681	70.3863641911808	51.247414672398136	10.255815706083382	-3.1798343397963293	-11.871879206452334	-31.010828725235
909	3D_CS_AG_010	RV EDV	177.01487379907863	195.36533255369636	180.4490165622405	163.58590435324862	132.93068279661742	18.350458754617733	3.434142763161873	-13.428969445830006	-44.08419100246121
910	3D_CS_AG_010	RV SV	94.75663040144549	102.85127344997984	101.3706075044037	93.19954016206782	81.68326812421928	8.094643048534351	6.613977102958202	-1.557090239377672	-13.07336227722621
911	3D_CS_AG_010	RV EF	62.06834114451527	52.645611227729496	56.17686892155432	56.97284281952071	61.44801666985631	-0.8847099073178057	2.6465477865070213	3.4425216844734052	7.917695534809006
912	3D_CS_AG_010	LV MASS	84.86064889627576	61.75600767946966	99.06873385669283	136.09355300322804	225.77653343389792	-23.1046412168061	14.208084960417068	51.232904106952276	140.91588453762216
913	3D_CS_AG_010	LV ESPM	3.9907715023616777	2.648743273395952	4.520137882434919	8.608415242372415	13.330087837616158	-1.3420282289657255	0.5293663800732413	4.617643740010736	9.33931633525448
914	3D_CS_AG_010	LV EDPM	2.513336660366438	2.677533475963945	5.44143894032374	11.545063679384368	23.147708736664903	0.16419681559750687	2.928102279957302	9.03172701901793	20.634372076298465
915	PPC1-025	LV ES	10.0	12.0	12.0	12.0	12.0	2.0	2.0	2.0	2.0
916	PPC1-025	LV ED	29.0	29.0	29.0	29.0	28.0	0.0	0.0	0.0	1.0
917	PPC1-025	RV ES	10.0	12.0	12.0	12.0	12.0	2.0	2.0	2.0	2.0
918	PPC1-025	RV ED	29.0	29.0	29.0	29.0	29.0	0.0	0.0	0.0	0.0
919	PPC1-025	LV ESV	60.82718491971477	62.32497721791076	53.77003176660833	36.632723834960316	22.538996655153728	1.4977922981959892	-7.057153153106441	-24.19446108475445	-38.28818826456104
920	PPC1-025	LV EDV	167.7931403869074	173.07316249797964	159.55524948564107	139.7308052510139	106.10054130882057	5.280022111072242	-8.237890901266326	-28.062335135893505	-61.69259907808683
921	PPC1-025	LV SV	106.96595546719263	110.74818528006888	105.78521771903274	103.09808141605357	83.56154465366684	3.7822298128762526	-1.1807377481598849	-3.8678740511390544	-23.404410813525786
922	PPC1-025	LV EF	63.7487058294184	63.9892307285722	66.3000547208901	73.78335881686726	78.75694470817939	0.24052489915380448	2.5513488914717044	10.034652987448865	15.008238878760991
923	PPC1-025	RV ESV	71.66053045420833	60.433027983769165	52.50873434423372	43.48765249452487	30.572971694791104	-11.227502470439163	-19.151796109974605	-28.172877959683454	-41.08755875941722
924	PPC1-025	RV EDV	169.24298665071137	167.6166544796297	149.24545047991242	134.10977558825897	108.17073562202765	-1.6263321710816854	-19.997536170798952	-35.1332110624524	-61.07225102868372
925	PPC1-025	RV SV	97.58245619650305	107.18362649586052	96.7367161356787	90.6221230937341	77.59776392723654	9.601170299357477	-0.8457400608243404	-6.960333102768942	-19.984692269266503
926	PPC1-025	RV EF	63.7487058294184	63.945690139571695	64.81719598460987	67.57309278628595	71.73637442790461	6.287492226829478	7.15899807186765	9.914894873543737	14.07817651516239
927	PPC1-025	LV MASS	57.67674101474251	34.001790468355544	94.34708387027845	133.07055808924048	210.84860207024406	-23.674950546386967	36.67034285553594	75.39381707449797	153.17186105550155
928	PPC1-025	LV ESPM	3.839957964883595	2.0729286628812167	4.174647857813714	7.197671044605258	11.257157543008187	-1.7670293020023782	0.33468989293011875	3.357713079721663	7.417199578124592
929	PPC1-025	LV EDPM	3.29563438194333	2.332045804794792	4.606509368760998	9.932785820016969	21.175547673378148	-0.963588577148538	1.3108749868176677	6.637151438073639	17.879913291434818
930	M1GS01	LV ES	10.0	10.0	11.0	11.0	11.0	0.0	1.0	1.0	1.0
931	M1GS01	LV ED	29.0	29.0	29.0	29.0	29.0	0.0	0.0	0.0	0.0
932	M1GS01	RV ES	11.0	11.0	10.0	10.0	10.0	0.0	1.0	1.0	1.0
933	M1GS01	RV ED	0.0	1.0	29.0	0.0	29.0	1.0	1.0	0.0	1.0
934	M1GS01	LV ESV	48.21121853931641	56.52058551953768	50.2833773530631	38.68386452758679	23.217847018239056	8.30936698022127	2.0721588137466895	-9.52735401172962	-24.993371521077357
935	M1GS01	LV EDV	126.10190568517984	130.35102600841512	123.35180709980851	98.94862652299673	75.52382065263328	4.2491203232352746	-2.750098585371333	-27.15327916218311	-50.57808503254657
936	M1GS01	LV SV	77.89068714586344	73.83044048887743	73.06842974674541	60.26476199540994	52.30597363439422	-4.06024665698601	-4.82225739911803	-17.625925150453497	-25.584713511469218
937	M1GS01	LV EF	61.768049200082444	56.639707986733555	59.23579999733853	60.905102084872055	69.25758414020396	-5.1283412133488895	-2.5322492027439125	-0.8629471152103889	7.489534940121516
938	M1GS01	RV ESV	56.093716539350446	40.45247579771782	36.990496744833806	29.652606119481675	16.895964395636376	-15.641240741632629	-19.10321979451664	-26.44111041986877	-39.19775214371407
939	M1GS01	RV EDV	116.11609944742008	115.37421675046738	111.31015017434133	91.70482271513154	57.950530198777976	-0.7418826969527004	-4.8059492730787525	-24.411276732288542	-58.16556924864211
940	M1GS01	RV SV	60.02238290806964	74.92174095274956	74.31965342950753	62.05221659564987	41.0545658031416	14.899358044679921	14.297270521437888	2.029833687580229	-18.967817104928038
941	M1GS01	RV EF	61.768049200082444	64.9380278045927	66.76808297635316	67.66516172045452	70.84415908244327	13.246330276250326	15.076385448010775	15.97346419211214	19.15246155410089
942	M1GS01	LV MASS	150.57961721743544	138.113229997725	183.29485367148814	220.75196025600368	297.0095636329361	-12.466387219710441	32.7152364540527	70.17234303856824	146.42994641550064
943	M1GS01	LV ESPM	9.899075718669593	3.5362994390057234	5.343960301251691	6.934307234438441	10.628653109641586	-6.362776279663869	-4.555115417417902	-2.9647684842311524	0.7295773909719934
944	M1GS01	LV EDPM	8.190192182161322	5.274814049270198	7.6652723747395095	13.513005303959481	22.956303525909853	-2.9153781328911244	-0.5249198074218127	5.322813121798159	14.76611134374853
945	M1GS49	LV ES	12.0	12.0	12.0	12.0	12.0	0.0	0.0	0.0	0.0
946	M1GS49	LV ED	29.0	29.0	29.0	29.0	29.0	0.0	0.0	0.0	0.0
947	M1GS49	RV ES	12.0	12.0	14.0	12.0	12.0	0.0	2.0	0.0	0.0
948	M1GS49	RV ED	28.0	29.0	29.0	28.0	29.0	1.0	1.0	0.0	1.0
949	M1GS49	LV ESV	35.797489504011374	39.82711413047256	33.6713913087495	23.36158421162857	10.954169291228576	4.029624626461185	-2.126098195261875	-12.435905292382802	-24.8433202127828
950	M1GS49	LV EDV	101.92438255492718	117.24665615454286	107.29330407066897	78.96873752729094	64.65566574730965	15.322273599615684	5.368921515741789	-22.955645027636237	-37.26871680761752
951	M1GS49	LV SV	66.12689305091581	77.4195420240703	73.62191276191948	55.60715331566237	53.70149645608108	11.292648973154485	7.495019711003664	-10.519739735253438	-12.42539659483473
952	M1GS49	LV EF	64.87838473319172	66.03134329223306	68.617434610298	70.4166674773609	83.05768076994184	1.1529585590413376	3.7390498771062823	5.53828274416918	18.179296036750117
953	M1GS49	RV ESV	65.94438612946159	69.17990761828271	55.52489773082455	52.590987702631175	28.68101031982544	3.235521488821121	-10.419488398637043	-13.353398426830417	-37.26337580963615
954	M1GS49	RV EDV	138.6031576286301	157.745537038606	138.77110290329878	130.07905797687258	98.82059891797292	19.142379409975888	0.16794527466868203	-8.524099651757524	-39.782558710657185
955	M1GS49	RV SV	72.65877149916851	88.56562942032328	83.24620517247423	77.48807027424141	70.13958859814747	15.906857921154767	10.587433673305725	4.8292987750729	-2.51918290102104
956	M1GS49	RV EF	64.87838473319172	56.14461815084384	59.988141213004184	59.569981117189826	70.97668842947165	3.7224563889533684	7.565979451113712	7.1478193552993545	18.55452666758118
957	M1GS49	LV MASS	78.38624192099981	55.99788262202849	82.71564334654218	119.9707895187162	191.9187342381021	-22.388359298971316	4.329401425542372	41.584547597716394	113.5324923171023
958	M1GS49	LV ESPM	6.691135781835597	3.008626516539512	5.038369852034218	9.299391157384052	13.517226468535963	-3.682509265296085	-1.6527659298013795	2.608255375548455	6.826090686700366
959	M1GS49	LV EDPM	3.035168043599319	2.6487432577062715	5.642974123822975	10.96925083395867	21.13236279314752	-0.3864247858930474	2.607806080223656	7.934082790359351	18.0971947495482
960	PPC1-032	LV ES	11.0	12.0	12.0	12.0	12.0	1.0	1.0	1.0	1.0
961	PPC1-032	LV ED	29.0	0.0	29.0	0.0	29.0	1.0	0.0	1.0	0.0
962	PPC1-032	RV ES	12.0	12.0	13.0	12.0	12.0	0.0	1.0	0.0	0.0
963	PPC1-032	RV ED	29.0	29.0	0.0	0.0	29.0	0.0	1.0	1.0	0.0
964	PPC1-032	LV ESV	56.07672389465014	54.949089727159496	47.244153209657895	34.6585069573409	21.222852174671978	-1.1276341674906405	-8.832570684992241	-21.41821693730924	-34.85387171997816
965	PPC1-032	LV EDV	150.6395792436237	144.7897610809884	124.97901852466498	107.70460095695735	77.84454061854751	-5.849818162635302	-25.66056071895872	-42.93497828666635	-72.79503862507619
966	PPC1-032	LV SV	94.56285534897356	89.8406713538289	77.73486531500708	73.04609399961646	56.621688443875534	-4.722183995144661	-16.827990033966472	-21.516761349357097	-37.94116690509802
967	PPC1-032	LV EF	62.77424288077745	62.04905007307552	62.198332354215026	67.82077399721143	72.7368778773224	-0.7251928077019301	-0.5759105265624243	5.046531116433982	9.96263499654495
968	PPC1-032	RV ESV	81.8221238423905	83.05427923755221	69.4541092058908	59.61043310544349	45.736061807438865	1.232155395161712	-12.368014636499694	-22.211690736947006	-36.08606203495163
969	PPC1-032	RV EDV	169.67398876922388	165.39565847506321	149.65674712711998	133.67105973039557	106.99168710516982	-4.278330294160668	-20.017241642103897	-36.00292903882831	-62.682301664054066
970	PPC1-032	RV SV	87.85186492683339	82.341379237511	80.20263792122918	74.06062662495208	61.25562529773095	-5.51048568932238	-7.649227005604203	-13.791238301881307	-26.596239629102435
971	PPC1-032	RV EF	62.77424288077745	49.78448648331701	53.59106051737462	55.40513165252581	57.2526959384409	-1.9923742860269726	1.8141997480306387	3.628270883181827	5.475835169096918
972	PPC1-032	LV MASS	66.81779452258515	80.21086179419302	111.27601593796983	148.5311716416247	216.44841231447356	13.393067271607876	44.458221415384685	81.71337711903955	149.63061779188843
973	PPC1-032	LV ESPM	6.842286570187779	3.742788355145515	5.23990396079035	7.773484949084377	10.566181071012894	-3.0994982150422645	-1.602382609397429	0.9311983788965978	3.7238945008251143
974	PPC1-032	LV EDPM	3.6222290906523513	2.9654416049295307	6.737021229541301	11.22837223562046	21.420277629451455	-0.6567874857228206	3.1147921388889497	7.606143144968109	17.798048538799105
975	PSORCOR-029	LV ES	11.0	11.0	11.0	11.0	11.0	0.0	0.0	0.0	0.0
976	PSORCOR-029	LV ED	28.0	29.0	0.0	29.0	29.0	1.0	2.0	1.0	1.0
977	PSORCOR-029	RV ES	11.0	11.0	11.0	11.0	11.0	0.0	0.0	0.0	0.0
978	PSORCOR-029	RV ED	28.0	28.0	28.0	28.0	29.0	0.0	0.0	0.0	1.0
979	PSORCOR-029	LV ESV	67.6556553722699	61.83143174737051	64.73791083500417	44.91347445268847	29.339082985929064	-5.824223624899396	-2.917744537265733	-22.742180919581436	-38.31657238634084
980	PSORCOR-029	LV EDV	168.65130961967685	161.31011172169042	149.57447803421454	129.03712028400727	98.90286648673799	-7.341197897986433	-19.076831585462315	-39.61418933566958	-69.74844313293886
981	PSORCOR-029	LV SV	100.99565424740695	99.4786799743199	84.83656719921036	84.12364583131881	69.56378350080892	-1.516974273087044	-16.159087048196582	-16.872008416088136	-31.431870746598022
982	PSORCOR-029	LV EF	59.88429883833146	61.66921522312949	56.71861156674359	65.19336888963804	70.33545737538034	1.7849163847980307	-3.1656872715878706	5.309070051306577	10.451158537048883
983	PSORCOR-029	RV ESV	83.2914206928199	82.72524007288666	72.96382689407054	64.27178180327624	43.460228009147926	-0.5661806199332347	-10.327593798749362	-19.019638889543657	-39.83119268367197
984	PSORCOR-029	RV EDV	182.88207906886822	197.94281584742367	184.86361912628257	168.60373686609876	130.35325239205537	15.060736778555452	1.9815400574143496	-14.278342202769466	-52.528826676812855
985	PSORCOR-029	RV SV	99.59065837604832	115.21757577453701	111.89979223221204	104.33195506282252	86.89302438290744	15.626917398488686	12.309133856163712	4.7412966867741915	-12.697633993140883
986	PSORCOR-029	RV EF	59.88429883833146	58.20750567848235	60.530997262242245	61.879977871238154	66.65965197520711	3.751290568118634	6.07478215187853	7.423762760874439	12.203436864843397
987	PSORCOR-029	LV MASS	96.73120199169595	97.71558894659194	131.28553320143854	168.6846383489653	258.9722416986091	0.9843869548959816	34.554331209742585	71.95343635726935	162.2410397069131
988	PSORCOR-029	LV ESPM	5.7222618145925725	0.9213023601322902	2.7351157795512533	4.865627012744343	10.047950976330396	-4.8009594544602825	-2.9871460350413193	-0.8566348018482293	4.325689161737824
989	PSORCOR-029	LV EDPM	6.213052912642355	1.9001857922119814	4.404976107247605	10.451020990311056	20.902040968637735	-4.312867120430374	-1.8080768053947498	4.237968077668701	14.688988055995381
990	PSORCOR-018	LV ES	12.0	12.0	13.0	11.0	12.0	0.0	1.0	1.0	0.0
991	PSORCOR-018	LV ED	29.0	29.0	29.0	28.0	29.0	0.0	0.0	1.0	0.0
992	PSORCOR-018	RV ES	12.0	12.0	11.0	12.0	11.0	0.0	1.0	0.0	1.0
993	PSORCOR-018	RV ED	29.0	28.0	28.0	28.0	29.0	1.0	1.0	1.0	0.0
994	PSORCOR-018	LV ESV	58.68041028689012	59.17171806942051	53.22164336957675	37.70208844136739	22.62125062619583	0.49130778253038443	-5.458766917313369	-20.978321845522736	-36.05915966069429
995	PSORCOR-018	LV EDV	164.42318617866866	173.97804360831867	160.21334873454597	136.6872388739082	108.00622132935854	9.554857429650014	-4.209837444122684	-27.735947304760458	-56.41696484931012
996	PSORCOR-018	LV SV	105.74277589177854	114.80632553889816	106.99170536496922	98.98515043254082	85.38497070316271	9.063549647119629	1.2489294731906853	-6.757625459237715	-20.357805188615828
997	PSORCOR-018	LV EF	64.31135313049724	65.98897375657623	66.78076840041678	72.41725800303351	79.05560406820115	1.6776206260789905	2.469415269919537	8.105904872536271	14.74425093770391
998	PSORCOR-018	RV ESV	82.52157904919798	73.29289144613313	62.90082119577146	62.92821628914722	38.1408226785706	-9.228687603064856	-19.620757853426525	-19.59336276005076	-44.38075637062738
999	PSORCOR-018	RV EDV	204.12232856985378	187.66047435011347	186.20723834394602	168.1102368059762	131.14846437759957	-16.461854219740303	-17.91509022590776	-36.01209176387758	-72.97386419225421
1000	PSORCOR-018	RV SV	121.6007495206558	114.36758290398035	123.30641714817456	105.18202051682897	93.00764169902897	-7.233166616675447	1.705667627518764	-16.418729003826826	-28.59310782162683
1001	PSORCOR-018	RV EF	64.31135313049724	60.94388458733595	66.21999136274903	62.567290675001786	70.91782747165347	1.3713966715702028	6.647503446983279	2.9948027592360376	11.345339555887719
1002	PSORCOR-018	LV MASS	96.76422422170792	115.33551696501677	148.01295351816827	191.68844136105253	276.3618740629109	18.571292743308845	51.248729296460354	94.9242171393446	179.59764984120295
1003	PSORCOR-018	LV ESPM	5.411077198084711	4.49134877814455	6.0748368271859645	11.775394839253961	17.216836697858245	-0.919728419940161	0.6637596291012535	6.36431764116925	11.805759499773533
1004	PSORCOR-018	LV EDPM	7.035557537736627	4.203443034010376	7.9462342289880326	14.740839378153717	24.270563413427364	-2.8321145037262507	0.9106766912514059	7.705281840417091	17.23500587569074
1005	MyoMet-CMR-039	LV ES	9.0	10.0	9.0	10.0	9.0	1.0	0.0	1.0	0.0
1006	MyoMet-CMR-039	LV ED	29.0	29.0	29.0	29.0	29.0	0.0	0.0	0.0	0.0
1007	MyoMet-CMR-039	RV ES	9.0	11.0	11.0	12.0	11.0	2.0	2.0	3.0	2.0
1008	MyoMet-CMR-039	RV ED	29.0	29.0	28.0	29.0	28.0	0.0	1.0	0.0	1.0
1009	MyoMet-CMR-039	LV ESV	42.572521060359534	42.99409790902748	39.81341400619433	22.59383235692081	15.738911333000688	0.42157684866794654	-2.759107054165206	-19.978688703438724	-26.833609727358848
1010	MyoMet-CMR-039	LV EDV	151.9051605345269	151.08257092321756	137.81143317517618	117.71278931041533	86.18012811850443	-0.822589611309354	-14.093727359350737	-34.19237122411158	-65.72503241602249
1011	MyoMet-CMR-039	LV SV	109.33263947416738	108.08847301419007	97.99801916898184	95.11895695349452	70.44121678550374	-1.2441664599773077	-11.334620305185538	-14.213682520672862	-38.89142268866364
1012	MyoMet-CMR-039	LV EF	71.97427598209666	71.54264873419599	71.11022424707947	80.80596637860684	81.73719199934531	-0.4316272479006642	-0.8640517350171848	8.831690396510183	9.762916017248656
1013	MyoMet-CMR-039	RV ESV	72.74789774468783	59.802385496155075	50.013549789436404	47.298988866597334	29.201989286101913	-12.945512248532758	-22.73434795525143	-25.4489088780905	-43.54590845858592
1014	MyoMet-CMR-039	RV EDV	181.0497363968383	171.94897116280836	158.95202914489442	146.88735476861262	109.4868830760774	-9.10076523402995	-22.097707251943888	-34.16238162822569	-71.56285332076091
1015	MyoMet-CMR-039	RV SV	108.30183865215048	112.1465856666533	108.93847935545801	99.58836590201528	80.28489378997548	3.844747014502815	0.6366407033075347	-8.713472750135196	-28.016944862174995
1016	MyoMet-CMR-039	RV EF	71.97427598209666	65.22085297065738	68.53544427303534	67.79914177016391	73.32832165309628	5.402020418056232	8.716611720434194	7.98030921756277	13.509489100495138
1017	MyoMet-CMR-039	LV MASS	106.82065676049514	95.26839336137046	131.22796963132956	169.5771688477659	253.35807549100315	-11.552263399124683	24.407312870834417	62.756512087270764	146.53741873050802
1018	MyoMet-CMR-039	LV ESPM	5.12924201485345	3.138185267927623	5.499022718741	7.946232032432785	11.4011153808591	-1.9910567469258265	0.36978070388755047	2.816990017579335	6.27187336600565
1019	MyoMet-CMR-039	LV EDPM	4.960996040445009	3.8291625557862927	7.3128360754012425	13.646788310791104	26.026785366485697	-1.1318334846587161	2.3518400349562336	8.685792270346095	21.065789326040687
1020	M1GS16	LV ES	12.0	9.0	9.0	12.0	10.0	3.0	3.0	0.0	2.0
1021	M1GS16	LV ED	29.0	24.0	25.0	24.0	24.0	5.0	4.0	5.0	5.0
1022	M1GS16	RV ES	13.0	12.0	9.0	9.0	12.0	1.0	4.0	4.0	1.0
1023	M1GS16	RV ED	0.0	29.0	0.0	29.0	29.0	1.0	0.0	1.0	1.0
1024	M1GS16	LV ESV	94.70959877516559	86.12530127019981	75.349357005131	60.89917298908595	39.59405813186364	-8.584297504965775	-19.36024177003459	-33.81042578607964	-55.11554064330195
1025	M1GS16	LV EDV	174.08406477614312	185.79592215187952	173.31995641805386	151.57612990182545	112.22885186070351	11.7118573757364	-0.7641083580892598	-22.50793487431767	-61.85521291543961
1026	M1GS16	LV SV	79.37446600097753	99.67062088167971	97.97059941292287	90.67695691273951	72.63479372883987	20.296154880702176	18.59613341194533	11.302490911761979	-6.739672272137668
1027	M1GS16	LV EF	45.59548061050054	53.64521445212539	56.525862017074544	59.8227154707474	64.72025020713292	8.04973384162485	10.930381406574007	14.22723486024686	19.124769596632383
1028	M1GS16	RV ESV	238.93060417672967	179.8184412414008	205.29135063682122	194.8718565286698	149.6841750044564	-59.11216293532888	-33.63925353990845	-44.058747648059864	-89.24642917227328
1029	M1GS16	RV EDV	329.5190778467999	311.9539901273119	301.8086986303335	281.49068632455516	241.18372988863	-17.56508771948802	-27.710379216466436	-48.02839152224476	-88.3353479581699
1030	M1GS16	RV SV	90.58847367007024	132.1355488859111	96.51734799351226	86.61882979588535	91.49955488417362	41.54707521584086	5.928874323442017	-3.9696438741848965	0.9110812141033762
1031	M1GS16	RV EF	45.59548061050054	42.35738380265151	31.979644202280035	30.771472735696463	37.93769792283452	14.86626727549655	4.488527675125074	3.2803562085415017	10.446581395679562
1032	M1GS16	LV MASS	134.8214076552557	123.08019850082229	161.94763225996553	197.04348932846722	288.6266786073344	-11.74120915443342	27.12622460470982	62.222081673211505	153.80527095207867
1033	M1GS16	LV ESPM	3.479625237281041	4.491347946591491	7.888649540569312	10.710138187138513	18.742741203827602	1.0117227093104497	4.409024303288271	7.230512949857472	15.263115966546561
1034	M1GS16	LV EDPM	4.155981347451797	4.404975722850436	8.176555794618096	14.654460956988926	32.07282950428934	0.248994375398639	4.020574447166299	10.498479609537128	27.916848156837542
1035	PSORCOR-056	LV ES	12.0	12.0	12.0	12.0	13.0	0.0	0.0	0.0	1.0
1036	PSORCOR-056	LV ED	29.0	29.0	0.0	0.0	29.0	0.0	1.0	1.0	0.0
1037	PSORCOR-056	RV ES	12.0	13.0	12.0	13.0	13.0	1.0	0.0	1.0	1.0
1038	PSORCOR-056	RV ED	29.0	29.0	0.0	0.0	29.0	0.0	1.0	1.0	0.0
1039	PSORCOR-056	LV ESV	39.688508318615504	37.01664076467883	32.16334947844907	22.868056903761147	12.805017270924875	-2.6718675539366714	-7.5251588401664335	-16.820451414854357	-26.88349104769063
1040	PSORCOR-056	LV EDV	114.95881406649022	114.17574295597792	104.03044334519335	88.01732559066876	64.92992021661178	-0.7830711105122958	-10.928370721296872	-26.94148847582146	-50.02889384987844
1041	PSORCOR-056	LV SV	75.27030574787472	77.1591021912991	71.86709386674428	65.14926868690762	52.1249029456869	1.8887964434243827	-3.4032118811304315	-10.121037060967097	-23.145402802187817
1042	PSORCOR-056	LV EF	65.47588922093408	67.57924248502493	69.08275265950297	74.01868694566934	80.27871091138532	2.103353264090856	3.606863438568894	8.542797724735266	14.802821690451239
1043	PSORCOR-056	RV ESV	54.60172630114555	50.260363747473804	42.719932347913954	39.155361579778344	28.68102538938985	-4.341362553671743	-11.881793953231593	-15.446364721367203	-25.9207009117557
1044	PSORCOR-056	RV EDV	127.5462732257948	120.97581279764634	121.90809000251222	107.64982937368394	86.81083495622177	-6.570460428148465	-5.6381832232825815	-19.896443852110863	-40.73543826957304
1045	PSORCOR-056	RV SV	72.94454692464926	70.71544905017254	79.18815765459827	68.4944677939056	58.12980956683192	-2.2290978744767216	6.243610729949012	-4.45007913074366	-14.814737357817336
1046	PSORCOR-056	RV EF	65.47588922093408	58.454204534634336	64.95726219069333	63.62710298048066	66.96146811183935	1.2635512291349755	7.766608885193968	6.436449674981297	9.770814806339992
1047	PSORCOR-056	LV MASS	74.72381987323988	61.98641436946043	86.74642875191661	115.10528292426848	176.4870791444179	-12.73740550377945	12.022608878676735	40.381463051028604	101.76325927117801
1048	PSORCOR-056	LV ESPM	2.7612651310384577	2.0153480537793858	3.1093941710478505	5.44144488671259	8.176562737301648	-0.745917077259072	0.3481290400093928	2.6801797556741325	5.41529760626319
1049	PSORCOR-056	LV EDPM	3.5504767282901875	2.648743132188829	4.865625804638958	9.587299325573841	19.05943608363151	-0.9017335961013586	1.3151490763487703	6.0368225972836544	15.508959355341323
1050	PSORCOR-066	LV ES	13.0	13.0	13.0	14.0	14.0	0.0	0.0	1.0	1.0
1051	PSORCOR-066	LV ED	27.0	28.0	28.0	28.0	28.0	1.0	1.0	1.0	1.0
1052	PSORCOR-066	RV ES	13.0	13.0	13.0	13.0	13.0	0.0	0.0	0.0	0.0
1053	PSORCOR-066	RV ED	27.0	28.0	27.0	27.0	27.0	1.0	0.0	0.0	0.0
1054	PSORCOR-066	LV ESV	43.172320517762394	39.347272519848715	32.05363181277171	21.33252847936344	10.556585910274364	-3.8250479979136784	-11.118688704990682	-21.839792038398954	-32.61573460748803
1055	PSORCOR-066	LV EDV	125.0835564373305	124.95158434157135	113.13369228994286	94.54313420900122	68.24764010366225	-0.1319720957591528	-11.949864147387643	-30.540422228329277	-56.83591633366825
1056	PSORCOR-066	LV SV	81.9112359195681	85.60431182172263	81.08006047717114	73.21060572963779	57.691054193387885	3.6930759021545327	-0.8311754423969546	-8.700630189930308	-24.220181726180215
1057	PSORCOR-066	LV EF	65.48521504551827	68.50998510568074	71.6674748574248	77.43619496239165	84.53194001398462	3.024770060162467	6.182259811906533	11.95097991687338	19.04672496846635
1058	PSORCOR-066	RV ESV	58.946355448132664	56.07328175715946	46.284450563091696	36.63271585563717	23.690618041802804	-2.8730736909732073	-12.661904885040968	-22.31363959249549	-35.25573740632986
1059	PSORCOR-066	RV EDV	137.9768123610073	135.83721754525993	125.96612484163221	114.61436456369009	86.37206751666642	-2.1395948157473583	-12.010687519375082	-23.362447797317202	-51.60474484434087
1060	PSORCOR-066	RV SV	79.03045691287463	79.76393578810047	79.68167427854051	77.98164870805292	62.68144947486361	0.7334788752258419	0.651217365665886	-1.0488082048217109	-16.349007438011014
1061	PSORCOR-066	RV EF	65.48521504551827	58.72023678747964	63.256430551244094	68.0382856066172	72.57143573964876	1.4421655227974242	5.978359286561876	10.760214341934976	15.293364474966545
1062	PSORCOR-066	LV MASS	62.64584533857564	90.2012340990971	120.02838753551838	152.38912143462937	234.06829665282834	27.555388760521467	57.38254219694274	89.74327609605373	171.4224513142527
1063	PSORCOR-066	LV ESPM	7.243556758912951	4.059486796506855	7.341625085553529	10.249484371206071	13.819529188870936	-3.184069962406096	0.09806832664057819	3.00592761229312	6.575972429957985
1064	PSORCOR-066	LV EDPM	6.092828860988973	3.4260912944760435	6.909764006072455	12.55273813774027	22.42794268184399	-2.66673756651293	0.8169351450834812	6.459909276751297	16.335113820855018
1065	PPC1-027	LV ES	10.0	10.0	10.0	10.0	10.0	0.0	0.0	0.0	0.0
1066	PPC1-027	LV ED	29.0	28.0	28.0	27.0	28.0	1.0	1.0	2.0	1.0
1067	PPC1-027	RV ES	10.0	11.0	11.0	11.0	11.0	1.0	1.0	1.0	1.0
1068	PPC1-027	RV ED	29.0	27.0	27.0	1.0	29.0	2.0	2.0	2.0	0.0
1069	PPC1-027	LV ESV	59.36108021741688	45.297348116245615	38.524681900150554	29.476180809900768	16.287304287510835	-14.063732101171261	-20.836398317266323	-29.88489940751611	-43.07377592990604
1070	PPC1-027	LV EDV	158.7789466017514	136.35819677303104	125.49999423346496	104.45536965507183	79.29779339025913	-22.420749828720346	-33.278952368286426	-54.32357694667955	-79.48115321149226
1071	PPC1-027	LV SV	99.4178663843345	91.06084865678542	86.9753123333144	74.97918884517107	63.010489102748295	-8.357017727549078	-12.442554051020096	-24.438677539163436	-36.40737728158621
1072	PPC1-027	LV EF	62.61401055499752	66.78061958266925	69.3030409001582	71.7810765427993	79.46058321275866	4.166609027671726	6.689030345160674	9.167065987801777	16.846572657761143
1073	PPC1-027	RV ESV	85.66600052090651	91.47212514648939	80.01068627017396	65.944381080338	50.589344262619974	5.806124625582882	-5.655314250732545	-19.721619440568503	-35.07665625828653
1074	PPC1-027	RV EDV	189.55843213272374	177.24098116092907	133.78073377129027	117.90472689305719	116.20471766972226	-12.31745097179467	-55.777698361433465	-71.65370523966655	-73.35371446300148
1075	PPC1-027	RV SV	103.89243161181723	85.76885601443968	53.77004750111631	51.96034581271918	65.61537340710228	-18.123575597377553	-50.12238411070092	-51.93208579909805	-38.27705820471495
1076	PPC1-027	RV EF	62.61401055499752	48.39109750614861	40.192668993011246	44.06977326689255	56.46532664327337	-6.416504795116744	-14.614933308254109	-10.737829034372808	1.6577243420080165
1077	PPC1-027	LV MASS	62.89326579535546	57.351045849831166	97.77318693985958	131.50148213340685	190.04735022744222	-5.542219945524295	34.879921144504124	68.60821633805139	127.15408443208676
1078	PPC1-027	LV ESPM	5.333473624855338	4.318601655571941	5.873298246870935	8.925109886831113	13.387666195248858	-1.014871969283397	0.5398246220155976	3.5916362619757747	8.054192570393521
1079	PPC1-027	LV EDPM	4.283514324536579	3.9155330379728293	6.593066670833578	11.818576801204038	19.664036221189495	-0.36798128656374995	2.309552346296999	7.535062476667459	15.380521896652915
1080	LVHSTRAIN_AS_02_SK	LV ES	11.0	12.0	12.0	12.0	12.0	1.0	1.0	1.0	1.0
1081	LVHSTRAIN_AS_02_SK	LV ED	1.0	1.0	1.0	0.0	1.0	0.0	0.0	1.0	0.0
1082	LVHSTRAIN_AS_02_SK	RV ES	9.0	9.0	9.0	9.0	9.0	0.0	0.0	0.0	0.0
1083	LVHSTRAIN_AS_02_SK	RV ED	0.0	0.0	0.0	0.0	0.0	0.0	0.0	0.0	0.0
1084	LVHSTRAIN_AS_02_SK	LV ESV	64.22293796311554	62.54432785487673	53.221632909789854	38.9633919603035	21.853499488730588	-1.6786101082388143	-11.001305053325687	-25.259546002812044	-42.36943847438495
1085	LVHSTRAIN_AS_02_SK	LV EDV	167.81370886627795	168.52147734389834	155.44228089172313	128.43387595299225	92.84310626264775	0.707768477620391	-12.37142797455482	-39.379832913285696	-74.9706026036302
1086	LVHSTRAIN_AS_02_SK	LV SV	103.59077090316241	105.97714948902161	102.22064798193327	89.47048399268876	70.98960677391716	2.3863785858592053	-1.3701229212291395	-14.120286910473652	-32.60116412924525
1087	LVHSTRAIN_AS_02_SK	LV EF	61.72962364219512	62.88643510569054	65.76116060284615	69.66268309572439	76.46190399219485	1.1568114634954156	4.0315369606510245	7.933059453529268	14.732280349999726
1088	LVHSTRAIN_AS_02_SK	RV ESV	80.5942165617309	69.94766109425743	65.86212535354595	53.16680403676936	38.44242467163196	-10.646555467473476	-14.732091208184954	-27.42741252496154	-42.15179189009894
1089	LVHSTRAIN_AS_02_SK	RV EDV	170.64477859354514	169.34405537449584	163.3117213541761	144.09051467411632	113.84658962273839	-1.3007232190493028	-7.3330572393690545	-26.55426391942882	-56.79818897080675
1090	LVHSTRAIN_AS_02_SK	RV SV	90.05056203181424	99.39639428023841	97.44959600063014	90.92371063734696	75.40416495110642	9.345832248424173	7.3990339688159	0.8731486055327196	-14.646397080707814
1091	LVHSTRAIN_AS_02_SK	RV EF	61.72962364219512	58.69494152624861	59.67091350980866	63.10180156062697	66.233134607702	5.924172461990516	6.900144445550566	10.33103249636887	13.462365543443902
1092	LVHSTRAIN_AS_02_SK	LV MASS	148.08219693201005	130.0763160834507	187.19703090677461	234.50012661182842	316.1217176515232	-18.005880848559343	39.114833974764565	86.41792967981837	168.03952071951318
1093	LVHSTRAIN_AS_02_SK	LV ESPM	15.460598858508261	5.26869581077478	7.485578812708194	11.372321491216226	17.216830516124194	-10.191903047733481	-7.975020045800067	-4.088277367292035	1.756231657615933
1094	LVHSTRAIN_AS_02_SK	LV EDPM	5.2282088973321486	5.239904721739846	10.220693227257259	19.059433549748135	32.64863720349988	0.01169582440769723	4.9924843299251105	13.831224652415987	27.420428306167732
1095	Fulu_CMR_retro-034	LV ES	12.0	12.0	12.0	12.0	12.0	0.0	0.0	0.0	0.0
1096	Fulu_CMR_retro-034	LV ED	29.0	29.0	28.0	29.0	29.0	0.0	1.0	0.0	0.0
1097	Fulu_CMR_retro-034	RV ES	12.0	12.0	12.0	12.0	12.0	0.0	0.0	0.0	0.0
1098	Fulu_CMR_retro-034	RV ED	29.0	29.0	29.0	29.0	29.0	0.0	0.0	0.0	0.0
1099	Fulu_CMR_retro-034	LV ESV	78.3192208001652	74.91060934951545	64.07982812750512	49.95868321635541	31.34070821843979	-3.408611450649744	-14.239392672660074	-28.360537583809787	-46.97851258172541
1100	Fulu_CMR_retro-034	LV EDV	152.30015536501	171.8941035362774	160.15846097292527	133.80814009399444	98.73834532049463	19.593948171267414	7.85830560791527	-18.49201527101556	-53.56181004451537
1101	Fulu_CMR_retro-034	LV SV	73.9809345648448	96.98349418676196	96.07863284542015	83.84945687763903	67.39763710205484	23.002559621917158	22.097698280575344	9.868522312794227	-6.583297462789957
1102	Fulu_CMR_retro-034	LV EF	48.57574464552481	56.42048923818616	59.9897328319496	62.663943179195535	68.25882779713288	7.84474459266135	11.413988186424795	14.088198533670727	19.683083151608074
1103	Fulu_CMR_retro-034	RV ESV	106.96167235022776	98.73835830557293	86.89304584788441	73.59448849320954	55.55232249263873	-8.223314044654828	-20.06862650234335	-33.36718385701822	-51.40934985758903
1104	Fulu_CMR_retro-034	RV EDV	199.89817579274316	195.83150113836132	177.5425598510795	159.4729775237655	128.21451934647646	-4.066674654381842	-22.35561594166367	-40.42519826897765	-71.6836564462667
1105	Fulu_CMR_retro-034	RV SV	92.9365034425154	97.09314283278839	90.64951400319508	85.87848903055597	72.66219685383774	4.156639390272986	-2.2869894393203225	-7.058014411959434	-20.27430658867766
1106	Fulu_CMR_retro-034	RV EF	48.57574464552481	49.57994105564708	51.057906385505966	53.85143637752541	56.6723622443113	3.0880193190159844	4.565984648874867	7.359514640894311	10.180440507680203
1107	Fulu_CMR_retro-034	LV MASS	64.09076337398375	42.98449525758728	94.69256706988871	134.39491476582825	230.6997593342217	-21.10626811639647	30.601803695904962	70.3041513918445	166.60899596023796
1108	Fulu_CMR_retro-034	LV ESPM	4.548929799100488	3.4548826894597426	6.96734663129821	12.696693700587536	18.74273753244241	-1.0940471096407456	2.418416832197722	8.147763901487048	14.19380773334192
1109	Fulu_CMR_retro-034	LV EDPM	4.186345169063774	3.253346470441605	7.370413938809013	15.3742243680987	29.913517548597582	-0.932998698622169	3.184068769745239	11.187879199034926	25.72717237953381
1110	PSORCOR-010	LV ES	11.0	11.0	12.0	11.0	12.0	0.0	1.0	0.0	1.0
1111	PSORCOR-010	LV ED	28.0	28.0	28.0	28.0	28.0	0.0	0.0	0.0	0.0
1112	PSORCOR-010	RV ES	12.0	12.0	12.0	12.0	12.0	0.0	0.0	0.0	0.0
1113	PSORCOR-010	RV ED	28.0	27.0	27.0	27.0	27.0	1.0	1.0	1.0	1.0
1114	PSORCOR-010	LV ESV	78.3796520111607	72.88157489544538	64.38146655050998	49.39659860999443	32.27299364170966	-5.4980771157153185	-13.998185460650717	-28.983053401166273	-46.10665836945104
1115	PSORCOR-010	LV EDV	182.28277158825702	178.3103428460671	164.16177470471487	139.07274521136733	106.82717314123686	-3.972428742189919	-18.120996883542148	-43.21002637688969	-75.45559844702017
1116	PSORCOR-010	LV SV	103.90311957709632	105.42876795062172	99.78030815420489	89.6761466013729	74.5541794995272	1.5256483735253994	-4.122811422891431	-14.226972975723413	-29.348940077569125
1117	PSORCOR-010	LV EF	57.001064155308214	59.12655781366364	60.78169435831465	64.48146720989806	69.78952761481263	2.125493658355424	3.7806302030064387	7.480403054589843	12.788463459504413
1118	PSORCOR-010	RV ESV	93.88078783927398	96.6818775649415	85.79625557563872	68.98798023393307	47.54576747055503	2.8010897256675236	-8.084532263635253	-24.892807605340906	-46.33502036871895
1119	PSORCOR-010	RV EDV	205.94254807449175	203.89292238984726	164.57306603984492	151.98742459902988	129.21535923662614	-2.0496256846444965	-41.369482034646836	-53.955123475461875	-76.72718883786561
1120	PSORCOR-010	RV SV	112.06176023521778	107.21104482490576	78.77681046420619	82.9994443650968	81.66959176607111	-4.85071541031202	-33.28494977101158	-29.06231587012097	-30.392168469146668
1121	PSORCOR-010	RV EF	57.001064155308214	52.582033534207795	47.867377305307954	54.60941560399767	63.20424464131492	-1.8320549011182408	-6.546711130018082	0.19532716867163202	8.790156205988886
1122	PSORCOR-010	LV MASS	105.89755763410473	125.15312865422315	161.14149108665754	206.1701282719774	292.45582493214636	19.255571020118424	55.24393345255281	100.27257063787268	186.55826729804164
1123	PSORCOR-010	LV ESPM	4.7563118130736575	3.4548826110113406	5.6717655344963545	10.839693416193388	15.48938919492884	-1.3014292020623168	0.915453721422697	6.08338160311973	10.733077381855182
1124	PSORCOR-010	LV EDPM	6.437418740946769	3.4260922672362244	7.111300672246482	14.193810059337029	24.06901605473618	-3.0113264737105445	0.6738819312997135	7.75639131839026	17.631597313789413
1125	PSORCOR-006	LV ES	11.0	11.0	11.0	11.0	11.0	0.0	0.0	0.0	0.0
1126	PSORCOR-006	LV ED	28.0	28.0	0.0	27.0	29.0	0.0	2.0	1.0	1.0
1127	PSORCOR-006	RV ES	11.0	12.0	11.0	11.0	11.0	1.0	0.0	0.0	0.0
1128	PSORCOR-006	RV ED	28.0	28.0	28.0	28.0	28.0	0.0	0.0	0.0	0.0
1129	PSORCOR-006	LV ESV	102.0244525375754	91.14311213876235	80.80588413500585	66.1089229046605	44.611873782043034	-10.881340398813052	-21.218568402569545	-35.9155296329149	-57.412578755532365
1130	PSORCOR-006	LV EDV	214.1024621280829	210.80264899134824	196.43472242796005	166.4101536693043	133.1500496014254	-3.299813136734656	-17.667739700122837	-47.6923084587786	-80.9524125266575
1131	PSORCOR-006	LV SV	112.07800959050749	119.65953685258589	115.6288382929542	100.30123076464379	88.53817581938236	7.581527262078396	3.550828702446708	-11.776778825863701	-23.53983377112513
1132	PSORCOR-006	LV EF	52.347837795279005	56.76377285823242	58.863747133788735	60.273504081947834	66.49503780465325	4.415935062953416	6.515909338509729	7.925666286668829	14.147200009374245
1133	PSORCOR-006	RV ESV	121.16255402119725	125.91128597204394	116.31438852038198	99.28677687161843	72.22352256615598	4.74873195084669	-4.84816550081527	-21.875777149578823	-48.939031455041274
1134	PSORCOR-006	RV EDV	224.90838702957637	233.58842807575311	200.27350372682153	181.10713209852784	161.66655291307617	8.68004104617674	-24.634883302754844	-43.80125493104853	-63.2418341165002
1135	PSORCOR-006	RV SV	103.74583300837912	107.67714210370917	83.95911520643955	81.82035522690941	89.4430303469202	3.9313090953300502	-19.786717801939574	-21.92547778146971	-14.302802661458927
1136	PSORCOR-006	RV EF	52.347837795279005	46.09695051708182	41.922228175007135	45.17787581242059	55.325624710394706	-0.03109049489525262	-4.20581283696994	-0.950165199556487	9.197583698417631
1137	PSORCOR-006	LV MASS	84.03102132555175	106.95740123642868	148.93422123548638	188.63657247729364	280.0470022779649	22.926379910876932	64.90319990993463	104.60555115174189	196.01598095241314
1138	PSORCOR-006	LV ESPM	7.639428106077949	4.520138086400763	7.111298977761006	12.351202922861674	19.95194428739636	-3.1192900196771856	-0.5281291283169427	4.711774816783725	12.31251618131841
1139	PSORCOR-006	LV EDPM	5.988463880248706	4.491348856592951	8.550837865344734	16.957717328010062	31.58339417002697	-1.4971150236557556	2.562373985096028	10.969253447761357	25.594930289778265
1140	PSORCOR-030	LV ES	10.0	10.0	10.0	9.0	10.0	0.0	0.0	1.0	0.0
1141	PSORCOR-030	LV ED	28.0	29.0	29.0	29.0	0.0	1.0	1.0	1.0	2.0
1142	PSORCOR-030	RV ES	11.0	10.0	10.0	11.0	10.0	1.0	1.0	0.0	1.0
1143	PSORCOR-030	RV ED	28.0	28.0	28.0	28.0	28.0	0.0	0.0	0.0	0.0
1144	PSORCOR-030	LV ESV	71.37584383960244	65.32744213137543	57.2523370728788	44.99573328753149	30.189091419154384	-6.048401708227004	-14.123506766723636	-26.380110552070946	-41.18675242044806
1145	PSORCOR-030	LV EDV	147.55269760017282	155.9358298887058	141.48564910025215	120.61925526354517	85.20671183212106	8.383132288532977	-6.0670484999206735	-26.93344233662765	-62.34598576805176
1146	PSORCOR-030	LV SV	76.17685376057038	90.60838775733036	84.23331202737334	75.62352197601368	55.01762041296668	14.431533996759981	8.056458266802963	-0.5533317845567041	-21.159233347603703
1147	PSORCOR-030	LV EF	51.62687975179463	58.106201648459624	59.53488043701757	62.69606109802389	64.56958522394974	6.479321896664992	7.908000685222937	11.069181346229257	12.942705472155112
1148	PSORCOR-030	RV ESV	87.32163590847166	87.44143533572233	69.15249346568095	60.21366829161625	40.14244630475691	0.11979942725066905	-18.169142442790715	-27.10796761685541	-47.179189603714754
1149	PSORCOR-030	RV EDV	172.5620237941473	164.76497875807905	140.03241705386114	126.980637817511	96.07863032012871	-7.797045036068255	-32.52960674028617	-45.58138597663631	-76.4833934740186
1150	PSORCOR-030	RV SV	85.24038788567564	77.32354342235672	70.87992358818019	66.76696952589475	55.9361840153718	-7.916844463318924	-14.360464297495454	-18.473418359780894	-29.304203870303844
1151	PSORCOR-030	RV EF	51.62687975179463	46.92959875647437	50.616796509994835	52.58043326404476	58.21917301380704	-2.467357776302862	1.2198399772176032	3.1834767312675254	8.822216481029805
1152	PSORCOR-030	LV MASS	66.8895384173923	74.10722440925004	109.60614578853358	145.6232957562903	226.6258876190334	7.217685991857735	42.71660737114128	78.733757338898	159.73634920164108
1153	PSORCOR-030	LV ESPM	5.45802820771897	3.3973012958738944	5.844509652495178	9.788834108986226	13.186135624515645	-2.0607269118450753	0.3864814447762086	4.330805901267256	7.728107416796675
1154	PSORCOR-030	LV EDPM	6.587276950949315	3.85795205231867	8.925112750197776	14.222601305268764	30.388570137199224	-2.729324898630645	2.3378357992484613	7.635324354319449	23.801293186249907
1155	PSORCOR-036	LV ES	12.0	12.0	12.0	12.0	12.0	0.0	0.0	0.0	0.0
1156	PSORCOR-036	LV ED	29.0	29.0	29.0	29.0	29.0	0.0	0.0	0.0	0.0
1157	PSORCOR-036	RV ES	13.0	12.0	12.0	12.0	13.0	1.0	1.0	1.0	0.0
1158	PSORCOR-036	RV ED	29.0	29.0	28.0	28.0	0.0	0.0	1.0	1.0	1.0
1159	PSORCOR-036	LV ESV	60.29582305423547	57.745897687696214	48.8070735297251	36.46820749516147	21.222852608006004	-2.549925366539256	-11.488749524510368	-23.827615559073998	-39.07297044622946
1160	PSORCOR-036	LV EDV	178.84025178545016	167.94568435002748	155.6890790704249	133.9726746935927	103.92068152427272	-10.894567435422687	-23.151172715025268	-44.86757709185747	-74.91957026117744
1161	PSORCOR-036	LV SV	118.5444287312147	110.19978666233126	106.8820055406998	97.50446719843123	82.69782891626672	-8.34464206888343	-11.6624231905149	-21.039961532783465	-35.84659981494798
1162	PSORCOR-036	LV EF	66.28509384645088	65.61632535472367	68.6509331154515	72.77936894328082	79.57783542532965	-0.6687684917272065	2.3658392690006167	6.494275096829938	13.292741578878775
1163	PSORCOR-036	RV ESV	88.55426769131508	84.56232612590672	71.04441719288506	64.43627136602063	39.319833824104144	-3.9919415654083537	-17.509850498430012	-24.117996325294442	-49.23443386721093
1164	PSORCOR-036	RV EDV	207.90005001746462	208.0881351973204	189.0314391863607	175.76030480786497	130.24359568452178	0.18808517985578987	-18.868610831103922	-32.13974520959965	-77.65645433294284
1165	PSORCOR-036	RV SV	119.34578232614955	123.52580907141369	117.98702199347564	111.32403344184434	90.92376186041764	4.1800267452641435	-1.35876033267391	-8.021748884305211	-28.422020465731904
1166	PSORCOR-036	RV EF	66.28509384645088	59.362254822592284	62.416613078396765	63.3385527884353	69.81054337647026	1.9568899291620383	5.011248184966519	5.933187895005055	12.405178483040018
1167	PSORCOR-036	LV MASS	100.78281611718873	109.40461218184721	141.96687863643598	181.78439977284015	275.32534570188477	8.621796064658483	41.18406251924725	81.00158365565142	174.54252958469604
1168	PSORCOR-036	LV ESPM	5.267064835744717	3.4836754651353123	7.975022768449909	11.170788331685758	16.209158725013946	-1.783389370609405	2.7079579327051917	5.9037234959410405	10.942093889269229
1169	PSORCOR-036	LV EDPM	9.176524896144203	4.088275179071929	7.773481262009497	13.934687755518619	23.493194525072415	-5.088249717072274	-1.403043634134706	4.758162859374416	14.316669628928212
1170	MyoMet-CMR-005G	LV ES	12.0	12.0	12.0	12.0	12.0	0.0	0.0	0.0	0.0
1171	MyoMet-CMR-005G	LV ED	29.0	29.0	29.0	29.0	29.0	0.0	0.0	0.0	0.0
1172	MyoMet-CMR-005G	RV ES	13.0	13.0	13.0	14.0	13.0	0.0	0.0	1.0	0.0
1173	MyoMet-CMR-005G	RV ED	29.0	29.0	29.0	29.0	28.0	0.0	0.0	0.0	1.0
1174	MyoMet-CMR-005G	LV ESV	44.7403961375874	38.5521085970253	33.56172182533334	24.32128089611625	13.408240338687392	-6.188287540562101	-11.17867431225406	-20.419115241471154	-31.33215579890001
1175	MyoMet-CMR-005G	LV EDV	133.59909130954728	131.88878798140712	121.99027416194808	102.71422053585029	82.91718986359407	-1.7103033281401565	-11.608817147599197	-30.88487077369699	-50.6819014459532
1176	MyoMet-CMR-005G	LV SV	88.85869517195988	93.33667938438182	88.42855233661473	78.39293963973404	69.50894952490668	4.477984212421944	-0.4301428353451513	-10.465755532225842	-19.349745647053197
1177	MyoMet-CMR-005G	LV EF	66.5114517628533	70.76922975252442	72.48819870608823	76.32140830234174	83.82935991831717	4.257777989671126	5.976746943234929	9.80995653948844	17.31790815546387
1178	MyoMet-CMR-005G	RV ESV	65.74389675912813	65.80730697019746	60.15884678527424	50.123232788391476	31.724607486061	0.06341021106932487	-5.5850499738538915	-15.620663970736658	-34.01928927306713
1179	MyoMet-CMR-005G	RV EDV	145.1530893677624	144.4744507601874	132.82107651272796	118.91929044200562	92.62379921310804	-0.6786386075749817	-12.332012855034435	-26.233798925756773	-52.52929015465435
1180	MyoMet-CMR-005G	RV SV	79.40919260863426	78.66714378998995	72.6622297274537	68.79605765361414	60.89919172704704	-0.7420488186443066	-6.746962881180551	-10.613134955020115	-18.510000881587217
1181	MyoMet-CMR-005G	RV EF	66.5114517628533	54.450557434939995	54.70685198104884	57.85104956303494	65.74896759193682	-0.25664373763838455	-0.0003491915295370518	3.1438483904565615	11.041766419358439
1182	MyoMet-CMR-005G	LV MASS	90.92730347368033	89.07840349814913	119.22225416782635	154.00141295970835	228.79963222925903	-1.8488999755311966	28.294950694146024	63.07410948602802	137.8723287555787
1183	MyoMet-CMR-005G	LV ESPM	3.3532158878084535	1.5834877509374885	2.56237117517234	6.074836262357472	7.744695311344875	-1.769728136870965	-0.7908447126361136	2.7216203745490186	4.391479423536422
1184	MyoMet-CMR-005G	LV EDPM	2.0216465156244325	1.7562323710060825	4.779255275383379	11.084417520015933	19.807999095427803	-0.26541414461835	2.7576087597589467	9.0627710043915	17.78635257980337
1185	3D_CS_AG_014	LV ES	11.0	11.0	11.0	11.0	11.0	0.0	0.0	0.0	0.0
1186	3D_CS_AG_014	LV ED	28.0	28.0	28.0	28.0	28.0	0.0	0.0	0.0	0.0
1187	3D_CS_AG_014	RV ES	11.0	13.0	12.0	11.0	13.0	2.0	1.0	0.0	2.0
1188	3D_CS_AG_014	RV ED	28.0	28.0	28.0	28.0	29.0	0.0	0.0	0.0	1.0
1189	3D_CS_AG_014	LV ESV	49.62794505076009	46.174776850933135	40.19728066169426	28.763263192589925	16.643754907647367	-3.4531681998269548	-9.430664389065832	-20.864681858170165	-32.98419014311273
1190	3D_CS_AG_014	LV EDV	125.79048701270861	140.69052532806788	130.60007279780427	111.81757423536558	87.60597356636089	14.900038315359268	4.809585785095663	-13.972912777343026	-38.18451344634772
1191	3D_CS_AG_014	LV SV	76.16254196194852	94.51574847713474	90.40279213611001	83.05431104277565	70.96221865871352	18.353206515186216	14.240250174161488	6.891769080827132	-5.200323303234995
1192	3D_CS_AG_014	LV EF	60.54713974853585	67.17989591462472	69.22108862532725	74.27661672212103	81.00157531490721	6.632756166088875	8.673948876791407	13.729476973585186	20.454435566371366
1193	3D_CS_AG_014	RV ESV	64.17153361895474	61.91368308852334	51.54903725629713	47.929636158242126	25.41806284536007	-2.257850530431398	-12.622496362657607	-16.241897460712615	-38.75347077359467
1194	3D_CS_AG_014	RV EDV	135.06006373155677	148.03902022832094	126.78874528666556	110.61111635499411	83.73980006550757	12.97895649676417	-8.271318444891207	-24.448947376562657	-51.3202636660492
1195	3D_CS_AG_014	RV SV	70.88853011260203	86.1253371397976	75.23970803036843	62.681480196751984	58.3217372201475	15.236807027195567	4.351177917766407	-8.207049915850043	-12.56679289245453
1196	3D_CS_AG_014	RV EF	60.54713974853585	58.17745686709239	59.342576393712	56.66833701920404	69.64637743883297	5.690786748604253	6.855906275223866	4.1816669007159035	17.159707320344836
1197	3D_CS_AG_014	LV MASS	69.73196151547202	79.17440960656498	104.97087165017645	136.4966799472138	198.74215759591522	9.442448091092956	35.238910134704426	66.76471843174178	129.0101960804432
1198	3D_CS_AG_014	LV ESPM	4.976291215053398	3.3109305940318325	5.441442344984375	8.781162278651781	12.495161764852131	-1.6653606210215655	0.46515112993097674	3.804871063598383	7.518870549798733
1199	3D_CS_AG_014	LV EDPM	6.324953981850879	2.792696718136371	5.153532772568196	9.990368092224916	18.800317866974833	-3.5322572637145075	-1.1714212092826823	3.665414110374037	12.475363885123954
1200	MDC-0182-MyoMet-CMR-076	LV ES	10.0	10.0	9.0	9.0	9.0	0.0	1.0	1.0	1.0
1201	MDC-0182-MyoMet-CMR-076	LV ED	0.0	0.0	0.0	0.0	0.0	0.0	0.0	0.0	0.0
1202	MDC-0182-MyoMet-CMR-076	RV ES	10.0	10.0	10.0	10.0	11.0	0.0	0.0	0.0	1.0
1203	MDC-0182-MyoMet-CMR-076	RV ED	0.0	28.0	29.0	28.0	29.0	2.0	1.0	2.0	1.0
1204	MDC-0182-MyoMet-CMR-076	LV ESV	61.49991369697976	72.97188045082986	73.89451497278554	53.04091201249338	33.00509707141326	11.471966753850097	12.394601275805783	-8.459001684486381	-28.4948166255665
1205	MDC-0182-MyoMet-CMR-076	LV EDV	175.62039672515348	164.8997028056763	153.49260276373332	131.43328291968385	97.33779284471325	-10.720693919477185	-22.127793961420167	-44.187113805469636	-78.28260388044023
1206	MDC-0182-MyoMet-CMR-076	LV SV	114.12048302817372	91.92782235484644	79.59808779094777	78.39237090719047	64.33269577329999	-22.192660673327282	-34.52239523722595	-35.728112120983255	-49.787787254873734
1207	MDC-0182-MyoMet-CMR-076	LV EF	64.98133767843188	55.747718637902864	51.85793084339757	59.64423102411162	66.09220724362676	-9.233619040529021	-13.123406835034316	-5.337106654320266	1.110869565194875
1208	MDC-0182-MyoMet-CMR-076	RV ESV	49.86610977970794	73.24448799485972	65.7690673765996	51.81424092232733	31.39050410441233	23.378378215151784	15.902957596891653	1.9481311426193884	-18.47560567529561
1209	MDC-0182-MyoMet-CMR-076	RV EDV	139.17668944845673	169.4289871471949	173.87442025588987	132.18814337910075	107.63353572363094	30.252297698738175	34.697730807433146	-6.988546069355976	-31.543153724825785
1210	MDC-0182-MyoMet-CMR-076	RV SV	89.31057966874879	96.18449915233518	108.10535287929028	80.37390245677342	76.24303161921861	6.873919483586391	18.794773210541493	-8.936677211975365	-13.067548049530174
1211	MDC-0182-MyoMet-CMR-076	RV EF	64.98133767843188	56.769801184476734	62.17438581258378	60.802656276266845	70.83575867561085	-7.400844074206788	-1.9962594460997423	-3.3679889824166764	6.665113416927326
1212	MDC-0182-MyoMet-CMR-076	LV MASS	211.3520611084669	209.2531761946322	246.35246549003494	292.6550210515587	381.6492797897778	-2.098884913834695	35.000404381568046	81.30295994309182	170.29721868131088
1213	MDC-0182-MyoMet-CMR-076	LV ESPM	9.122763830718274	7.77213349696031	12.263678483056127	15.20299786612132	25.67226273869543	-1.3506303337579633	3.1409146523378535	6.080234035403047	16.549498907977156
1214	MDC-0182-MyoMet-CMR-076	LV EDPM	10.025820357604836	6.869423632854893	11.074744136063359	17.61390687058754	33.59852833613491	-3.1563967247499427	1.0489237784585228	7.588086512982706	23.572707978530076
1215	PPC1-033	LV ES	11.0	11.0	11.0	11.0	11.0	0.0	0.0	0.0	0.0
1216	PPC1-033	LV ED	29.0	28.0	27.0	27.0	27.0	1.0	2.0	2.0	2.0
1217	PPC1-033	RV ES	11.0	12.0	12.0	12.0	12.0	1.0	1.0	1.0	1.0
1218	PPC1-033	RV ED	29.0	28.0	28.0	28.0	28.0	1.0	1.0	1.0	1.0
1219	PPC1-033	LV ESV	48.35122536043204	45.489293483957425	39.48437854728185	30.079419896079788	17.3840969953926	-2.861931876474614	-8.86684681315019	-18.27180546435225	-30.96712836503944
1220	PPC1-033	LV EDV	130.15361982623497	124.97900731027917	115.51920946822398	96.05121963419919	71.67510274493608	-5.1746125159558005	-14.634410358010996	-34.10240019203579	-58.47851708129889
1221	PPC1-033	LV SV	81.80239446580293	79.48971382632175	76.03483092094213	65.9717997381194	54.29100574954349	-2.3126806394811865	-5.767563544860806	-15.830594727683533	-27.511388716259447
1222	PPC1-033	LV EF	62.85064877566631	63.60245255347291	65.82007552766116	68.68397922417431	75.74597547874349	0.7518037778066002	2.9694267519948525	5.833330448508001	12.895326703077181
1223	PPC1-033	RV ESV	64.97955980700745	60.954006240274396	53.1942290600782	37.290803830386054	26.405178366939765	-4.025553566733052	-11.785330746929247	-27.688755976621394	-38.57438144006768
1224	PPC1-033	RV EDV	143.82406228710494	139.9775957118872	118.04182829577026	95.50283507740366	82.50589752731298	-3.8464665752177325	-25.782233991334678	-48.32122720970128	-61.318164759791955
1225	PPC1-033	RV SV	78.84450248009749	79.02358947161281	64.84759923569206	58.212031247017606	56.10071916037322	0.17908699151531948	-13.99690324440543	-20.632471233079883	-22.743783319724272
1226	PPC1-033	RV EF	62.85064877566631	56.454455493195724	54.93611897742498	60.95319704366639	67.996011002488	1.6343501323095495	0.11601361653880815	6.133091682780218	13.17590564160183
1227	PPC1-033	LV MASS	56.7599430360743	62.619748038461005	89.04960086150948	107.33168842983596	177.63855026838343	5.859805002386707	32.28965782543518	50.57174539376167	120.87860723230912
1228	PPC1-033	LV ESPM	4.037893489291555	2.763905652635959	4.318602565573402	7.284042797655902	11.055622194767306	-1.2739878366555963	0.2807090762818465	3.2461493083643465	7.017728705475751
1229	PPC1-033	LV EDPM	3.5538508072556185	2.936650468825557	4.951998899157271	9.09785836656107	16.986507405060614	-0.6172003384300617	1.3981480919016525	5.544007559305451	13.432656597804996
1230	DZHK_TV_020_Helios	LV ES	10.0	10.0	10.0	10.0	10.0	0.0	0.0	0.0	0.0
1231	DZHK_TV_020_Helios	LV ED	28.0	28.0	28.0	28.0	28.0	0.0	0.0	0.0	0.0
1232	DZHK_TV_020_Helios	RV ES	10.0	10.0	11.0	10.0	10.0	0.0	1.0	0.0	0.0
1233	DZHK_TV_020_Helios	RV ED	29.0	29.0	29.0	29.0	29.0	0.0	0.0	0.0	0.0
1234	DZHK_TV_020_Helios	LV ESV	53.3168248115109	50.575012031001435	43.11168666048406	33.51911851306937	20.875366426417784	-2.7418127805094628	-10.205138151026837	-19.797706298441526	-32.441458385093114
1235	DZHK_TV_020_Helios	LV EDV	152.519363851422	148.168959199354	134.04351583461963	120.04978209271727	93.92814050868552	-4.350404652068022	-18.475848016802388	-32.46958175870475	-58.5912233427365
1236	DZHK_TV_020_Helios	LV SV	99.20253903991112	97.59394716835256	90.93182917413557	86.5306635796479	73.05277408226773	-1.6085918715585592	-8.270709865775544	-12.671875460263223	-26.149764957643384
1237	DZHK_TV_020_Helios	LV EF	65.04258641974803	65.8666617459631	67.83754410494988	72.07898429404747	77.77517332573251	0.8240753262150662	2.794957685201851	7.036397874299439	12.732586905984476
1238	DZHK_TV_020_Helios	RV ESV	93.19350010230065	83.60024570079388	73.53572890444364	61.98952520822035	46.82141075893705	-9.59325440150677	-19.657771197857002	-31.203974894080297	-46.3720893433636
1239	DZHK_TV_020_Helios	RV EDV	178.3844536984386	169.46139245903274	168.05652705021123	142.28610511400447	112.98157720510841	-8.923061239405854	-10.327926648227361	-36.09834858443412	-65.40287649333018
1240	DZHK_TV_020_Helios	RV SV	85.19095359613794	85.86114675823886	94.52079814576759	80.29657990578411	66.16016644617136	0.6701931621009152	9.329844549629641	-4.894373690353831	-19.030787149966585
1241	DZHK_TV_020_Helios	RV EF	65.04258641974803	50.66708440920888	56.243455582970036	56.433184281379944	58.55836684423623	2.9101460494600957	8.486517223221249	8.676245921631157	10.801428484487445
1242	DZHK_TV_020_Helios	LV MASS	70.3332351509443	61.30902462737295	100.94092673435446	135.94008524962268	197.64093605914755	-9.024210523571355	30.60769158341016	65.60685009867838	127.30770090820324
1243	DZHK_TV_020_Helios	LV ESPM	5.101642368159168	3.1345964948436946	5.116767556550807	8.781479446674737	12.031318246183774	-1.9670458733154734	0.015125188391638567	3.679837078515569	6.929675878024606
1244	DZHK_TV_020_Helios	LV EDPM	5.889614752522882	2.2126575174221363	4.990002582681334	9.035016013764343	14.681902746287127	-3.676957235100746	-0.8996121698415482	3.145401261241461	8.792287993764244
1245	M1GS48	LV ES	11.0	11.0	11.0	11.0	11.0	0.0	0.0	0.0	0.0
1246	M1GS48	LV ED	29.0	28.0	27.0	26.0	27.0	1.0	2.0	3.0	2.0
1247	M1GS48	RV ES	9.0	11.0	11.0	11.0	11.0	2.0	2.0	2.0	2.0
1248	M1GS48	RV ED	28.0	28.0	28.0	28.0	28.0	0.0	0.0	0.0	0.0
1249	M1GS48	LV ESV	34.04267320632546	37.82149490742784	32.79472702945406	25.265548175338388	14.268119505710594	3.7788217011023804	-1.2479461768714017	-8.777125030987072	-19.774553700614867
1250	M1GS48	LV EDV	103.00280660684817	116.88882991065616	114.58397527027051	84.55507461673594	70.68206762104651	13.886023303807988	11.581168663422346	-18.44773199011223	-32.320738985801654
1251	M1GS48	LV SV	68.96013340052271	79.06733500322832	81.78924824081645	59.28952644139755	56.41394811533592	10.107201602705615	12.829114840293741	-9.670606959125159	-12.546185285186787
1252	M1GS48	LV EF	66.94976153779666	67.64319145265065	71.3793076631346	70.11941827281223	79.81366422073641	0.6934299148539935	4.429546125337936	3.1696567350155647	12.863902682939752
1253	M1GS48	RV ESV	50.01919150430865	52.55057713506294	45.32871507803751	38.28245901100049	26.889914745072552	2.5313856307542864	-4.69047642627114	-11.73673249330816	-23.1292767592361
1254	M1GS48	RV EDV	112.76120681345105	125.09850434776126	119.43515770952442	108.481629868999	87.69407343852414	12.33729753431021	6.6739508960733644	-4.27957694445206	-25.06713337492691
1255	M1GS48	RV SV	62.7420153091424	72.54792721269833	74.10644263148691	70.1991708579985	60.80415869345159	9.805911903555923	11.364427322344511	7.457155548856093	-1.9378566156908121
1256	M1GS48	RV EF	66.94976153779666	57.99264155151078	62.04742728411641	64.71065280155737	69.33667956030907	2.351151820968063	6.405937553573693	9.069163071014657	13.695189829766349
1257	M1GS48	LV MASS	84.64905344341832	65.01983169095008	98.39405455953761	133.42777872733612	188.39845107530584	-19.62922175246824	13.745001116119283	48.778725283917794	103.74939763188752
1258	M1GS48	LV ESPM	5.762845806414992	2.581432752930373	3.295936328044314	6.315290656387481	9.081111450986745	-3.181413053484619	-2.466909478370678	0.5524448499724892	3.3182656445717527
1259	M1GS48	LV EDPM	3.739259194045104	1.9821708733005468	4.932379357876445	10.579262322267924	18.27746194720525	-1.7570883207445573	1.193120163831341	6.84000312822282	14.538202753160146
1260	PPC1-052	LV ES	11.0	12.0	12.0	12.0	12.0	1.0	1.0	1.0	1.0
1261	PPC1-052	LV ED	29.0	28.0	28.0	28.0	28.0	1.0	1.0	1.0	1.0
1262	PPC1-052	RV ES	12.0	13.0	12.0	12.0	12.0	1.0	0.0	0.0	0.0
1263	PPC1-052	RV ED	29.0	28.0	28.0	28.0	28.0	1.0	1.0	1.0	1.0
1264	PPC1-052	LV ESV	58.400535195882135	57.389433559492026	48.91674660682518	38.195644229740275	22.895452236217764	-1.0111016363901086	-9.483788589056957	-20.20489096614186	-35.50508295966437
1265	PPC1-052	LV EDV	157.14400315311525	162.9004273443291	150.5067237102942	122.29185248600596	102.96096695354947	5.756424191213853	-6.63727944282104	-34.852150667109285	-54.18303619956578
1266	PPC1-052	LV SV	98.74346795723312	105.51099378483707	101.58997710346904	84.0962082562657	80.06551471733171	6.767525827603947	2.846509146235917	-14.647259700967425	-18.677953239901413
1267	PPC1-052	LV EF	62.83629408436361	64.7702375647022	67.49863035954226	68.76681197211315	77.76297861834672	1.9339434803385913	4.662336275178653	5.930517887749538	14.926684533983114
1268	PPC1-052	RV ESV	82.66697005185264	69.81055725590828	62.90079237158728	59.55558954389368	43.40538456713853	-12.856412795944365	-19.766177680265365	-23.111380507958962	-39.26158548471411
1269	PPC1-052	RV EDV	182.6820249717827	174.69089325195728	161.41975959070405	145.68085284506705	112.61269638628289	-7.991131719825432	-21.262265381078663	-37.00117212671566	-70.06932858549982
1270	PPC1-052	RV SV	100.01505491993007	104.880335996049	98.51896721911677	86.12526330117336	69.20731181914437	4.865281076118933	-1.4960877008132911	-13.889791618756703	-30.8077431007857
1271	PPC1-052	RV EF	62.83629408436361	60.037666556996605	61.0327802921535	59.119137223042195	61.456047177620334	5.289502398328828	6.28461613348572	4.370973064374418	6.707883018952558
1272	PPC1-052	LV MASS	72.36088296080396	66.04582789516009	93.5985120565715	135.74807242379438	209.22189604359136	-6.315055065643875	21.23762909576753	63.38718946299042	136.8610130827874
1273	PPC1-052	LV ESPM	6.233182763330117	4.548927378967297	6.391530781298728	10.04794705391031	13.070968153974365	-1.68425538436282	0.15834801796861164	3.814764290580193	6.837785390644248
1274	PPC1-052	LV EDPM	4.9349031366278355	3.570045445252078	6.103625853027932	10.508600069669056	18.656363190594504	-1.3648576913757577	1.1687227164000964	5.57369693304122	13.72146005396667
1275	DZHK_TV_008_HELIOS	LV ES	11.0	11.0	11.0	11.0	10.0	0.0	0.0	0.0	1.0
1276	DZHK_TV_008_HELIOS	LV ED	29.0	29.0	29.0	29.0	29.0	0.0	0.0	0.0	0.0
1277	DZHK_TV_008_HELIOS	RV ES	11.0	12.0	12.0	12.0	12.0	1.0	1.0	1.0	1.0
1278	DZHK_TV_008_HELIOS	RV ED	29.0	29.0	29.0	29.0	29.0	0.0	0.0	0.0	0.0
1279	DZHK_TV_008_HELIOS	LV ESV	68.66246622896287	69.00468821078539	61.105080243945125	46.487109784036875	28.0546883046627	0.34222198182251873	-7.557385985017746	-22.175356444925995	-40.607777924300166
1280	DZHK_TV_008_HELIOS	LV EDV	154.93025618616957	160.25624081343415	147.0902247928083	120.21679191961883	90.88241338580846	5.3259846272645746	-7.840031393361272	-34.713464266550744	-64.04784280036111
1281	DZHK_TV_008_HELIOS	LV SV	86.2677899572067	91.25155260264876	85.98514454886318	73.72968213558195	62.82772508114576	4.983762645442056	-0.2826454083435266	-12.538107821624749	-23.440064876060944
1282	DZHK_TV_008_HELIOS	LV EF	55.681693221719286	56.941029029179134	58.457415963557125	61.33060195524117	69.13078420841813	1.2593358074598484	2.775722741837839	5.6489087335218855	13.449090986698849
1283	DZHK_TV_008_HELIOS	RV ESV	90.65632400661707	95.70586376041175	83.17969054430723	69.54609631150961	52.14726792499423	5.049539753794676	-7.4766334623098345	-21.110227695107454	-38.50905608162284
1284	DZHK_TV_008_HELIOS	RV EDV	168.87876069936902	180.60821070224046	158.8781307667494	144.72773617208003	115.8117203257978	11.729450002871431	-10.000629932619631	-24.151024527288996	-53.06704037357123
1285	DZHK_TV_008_HELIOS	RV SV	78.22243669275196	84.90234694182871	75.69844022244216	75.18163986057041	63.66445240080356	6.679910249076755	-2.523996470309797	-3.0407968321815417	-14.557984291948394
1286	DZHK_TV_008_HELIOS	RV EF	55.681693221719286	47.009129104214914	47.64560097548971	51.94694662478524	54.972374317301195	0.6904349304695856	1.3269068017443786	5.628252451039913	8.653680143555867
1287	DZHK_TV_008_HELIOS	LV MASS	84.71633829522645	79.43168426401914	124.54804123532027	151.00804911397398	230.3880391794071	-5.28465403120731	39.83170294009382	66.29171081874753	145.67170088418064
1288	DZHK_TV_008_HELIOS	LV ESPM	4.281339439385338	5.038769862167537	7.519395080432297	13.100801647268236	20.051719630099836	0.7574304227821989	3.2380556410469588	8.819462207882898	15.770380190714498
1289	DZHK_TV_008_HELIOS	LV EDPM	3.240074213161133	4.702851330153645	8.682187732346355	15.426387183442714	28.578868637904527	1.4627771169925117	5.442113519185222	12.18631297028158	25.338794424743394
1290	M1GS23	LV ES	9.0	9.0	9.0	9.0	9.0	0.0	0.0	0.0	0.0
1291	M1GS23	LV ED	29.0	29.0	29.0	29.0	29.0	0.0	0.0	0.0	0.0
1292	M1GS23	RV ES	10.0	10.0	10.0	10.0	10.0	0.0	0.0	0.0	0.0
1293	M1GS23	RV ED	28.0	29.0	28.0	28.0	28.0	1.0	0.0	0.0	0.0
1294	M1GS23	LV ESV	68.22815338292375	68.52184531483938	57.22492554269504	44.666700055059366	23.33417005155555	0.2936919319156317	-11.00322784022871	-23.561453327864385	-44.893983331368204
1295	M1GS23	LV EDV	189.51147139747442	188.51043905395827	174.2796163886895	152.86483120379683	119.79667546972647	-1.001032343516158	-15.231855008784919	-36.6466401936776	-69.71479592774796
1296	M1GS23	LV SV	121.28331801455067	119.98859373911888	117.05469084599446	108.19813114873746	96.46250541817092	-1.2947242754317898	-4.228627168556216	-13.085186865813213	-24.820812596379753
1297	M1GS23	LV EF	63.99787681463117	63.65090142555657	67.164877494871	70.78026403894663	80.52185508482474	-0.34697538907460057	3.1670006802398376	6.782387224315457	16.523978270193567
1298	M1GS23	RV ESV	102.17308277507391	112.69493640098078	100.84962912835802	93.63825486935464	65.23144816932448	10.521853625906871	-1.3234536467158904	-8.534827905719268	-36.94163460574943
1299	M1GS23	RV EDV	218.76484895042594	214.1752582837002	211.54297211699406	194.81695430265808	142.08886202949265	-4.589590666725741	-7.221876833431878	-23.947894647767868	-76.6759869209333
1300	M1GS23	RV SV	116.59176617535203	101.48032188271942	110.69334298863605	101.17869943330344	76.85741386016817	-15.111444292632612	-5.898423186715988	-15.4130667420486	-39.73435231518387
1301	M1GS23	RV EF	63.99787681463117	47.381907086717206	52.326646392874245	51.935263948391864	54.091089732434675	-5.913568276316447	-0.9688289701594073	-1.360211414641789	0.7956143694010223
1302	M1GS23	LV MASS	123.24054587099837	126.82296612205525	163.1568091260784	205.56548934952957	288.5978209783651	3.582420251056874	39.916263255080025	82.3249434785312	165.35727510736675
1303	M1GS23	LV ESPM	10.787062086602365	6.0460455890990685	9.7888356857991	13.042184980383167	22.658275528354224	-4.7410164975032965	-0.9982264008032651	2.2551228937808023	11.871213441751859
1304	M1GS23	LV EDPM	5.846532691155648	4.318601333933493	7.946226290009779	13.704362573417237	25.249424479867727	-1.5279313572221547	2.099693598854131	7.857829882261589	19.40289178871208
1305	DZHK_TV_019_Helios	LV ES	10.0	10.0	9.0	10.0	10.0	0.0	1.0	0.0	0.0
1306	DZHK_TV_019_Helios	LV ED	29.0	28.0	28.0	28.0	28.0	1.0	1.0	1.0	1.0
1307	DZHK_TV_019_Helios	RV ES	10.0	10.0	10.0	10.0	11.0	0.0	0.0	0.0	1.0
1308	DZHK_TV_019_Helios	RV ED	28.0	29.0	29.0	29.0	29.0	1.0	1.0	1.0	1.0
1309	DZHK_TV_019_Helios	LV ESV	78.27895713323466	82.78008562179599	73.29286933115512	56.84104425096475	38.41500407131872	4.501128488561335	-4.986087802079538	-21.437912882269906	-39.863953061915936
1310	DZHK_TV_019_Helios	LV EDV	200.9015778212347	201.31545807316184	188.8943333008818	166.9037335301296	128.76293042630303	0.4138802519271394	-12.007244520352884	-33.99784429110508	-72.13864739493167
1311	DZHK_TV_019_Helios	LV SV	122.62262068800004	118.53537245136584	115.6014639697267	110.06268927916486	90.34792635498431	-4.087248236634196	-7.021156718273346	-12.559931408835183	-32.27469433301573
1312	DZHK_TV_019_Helios	LV EF	61.03616607586404	58.88041265479368	61.199011081814724	65.94381500716774	70.16609986730195	-2.155753421070358	0.16284500595068607	4.907648931303704	9.129933791437914
1313	DZHK_TV_019_Helios	RV ESV	129.9393652586157	118.56275998380997	103.89322089286078	90.07369151272518	66.90404890328513	-11.37660527480574	-26.046144365754927	-39.86567374589053	-63.03531635533058
1314	DZHK_TV_019_Helios	RV EDV	255.4856302080881	253.79675279521277	231.66905090450493	214.8333562624881	171.3457071300376	-1.6888774128753425	-23.816579303583183	-40.6522739456	-84.13992307805051
1315	DZHK_TV_019_Helios	RV SV	125.5462649494724	135.2339928114028	127.77583001164415	124.75966474976293	104.44165822675247	9.687727861930398	2.229565062171744	-0.7866001997094685	-21.104606722719936
1316	DZHK_TV_019_Helios	RV EF	61.03616607586404	53.28436684945389	55.154466905600586	58.07276249844965	60.95376416258252	4.144121722079248	6.014221778225945	8.932517371075008	11.813519035207882
1317	DZHK_TV_019_Helios	LV MASS	104.14939860949104	88.70409350763632	147.35073674800236	176.4005312747054	279.4711995916072	-15.445305101854728	43.20133813851132	72.25113266521436	175.32180098211617
1318	DZHK_TV_019_Helios	LV ESPM	8.297118971234994	5.786929765118642	7.744697037209713	13.042183929174584	18.656368807500066	-2.510189206116352	-0.552421934025281	4.74506495793959	10.359249836265072
1319	DZHK_TV_019_Helios	LV EDPM	9.649375919464099	3.3109271736815176	6.794599438122039	13.070967542076833	26.775331778600187	-6.338448745782581	-2.8547764813420597	3.421591622612734	17.125955859136088
1320	PPC1-042	LV ES	11.0	13.0	13.0	12.0	12.0	2.0	2.0	1.0	1.0
1321	PPC1-042	LV ED	29.0	29.0	29.0	29.0	29.0	0.0	0.0	0.0	0.0
1322	PPC1-042	RV ES	11.0	11.0	12.0	12.0	11.0	0.0	1.0	1.0	0.0
1323	PPC1-042	RV ED	29.0	29.0	29.0	29.0	0.0	0.0	0.0	0.0	1.0
1324	PPC1-042	LV ESV	51.94919181350276	50.97321971181216	48.80706988374223	32.135886814849954	24.403538423485895	-0.9759721016905942	-3.1421219297605276	-19.813304998652804	-27.545653390016863
1325	PPC1-042	LV EDV	128.155411539005	125.71933908019177	125.12981848268824	94.04958331431436	74.55417470296776	-2.4360724588132285	-3.0255930563167652	-34.10582822469064	-53.601236836037245
1326	PPC1-042	LV SV	76.20621972550225	74.74611936837961	76.322748598946	61.91369649946441	50.15063627948186	-1.4601003571226414	0.11652887344375529	-14.292523226037844	-26.055583446020393
1327	PPC1-042	LV EF	59.46391089564591	59.454750490456995	60.994852805213085	65.83090994943423	67.26737500520615	-0.009160405188914922	1.5309419095671757	6.366999053788319	7.803464109560238
1328	PPC1-042	RV ESV	70.60744055943552	67.1782625719471	58.34911897729496	49.986110017828025	36.05690745599447	-3.4291779874884156	-12.25832158214056	-20.62133054160749	-34.55053310344105
1329	PPC1-042	RV EDV	149.9078054789639	135.97431634049755	123.82738745524173	110.85786751695375	84.37043462609743	-13.933489138466342	-26.08041802372216	-39.04993796201015	-65.53737085286646
1330	PPC1-042	RV SV	79.30036491952838	68.79605376855045	65.47826847794678	60.87175749912572	48.313527170102965	-10.504311150977927	-13.822096441581593	-18.428607420402656	-30.986837749425412
1331	PPC1-042	RV EF	59.46391089564591	50.594888520179126	52.878664262875084	54.90973158925006	57.263575071306605	-2.304535006273845	-0.0207592635778866	2.010308062797087	4.364151544853634
1332	PPC1-042	LV MASS	67.09670004731242	77.36057908539448	101.9622235289471	133.76153498485712	212.5040672025183	10.263879038082052	34.86552348163468	66.6648349375447	145.4073671552059
1333	PPC1-042	LV ESPM	4.743265372196878	2.994231540772958	5.124742381724039	9.616088618140374	12.927017345100246	-1.7490338314239198	0.38147700952716157	4.872823245943496	8.18375197290337
1334	PPC1-042	LV EDPM	4.227732259039475	3.1957660025468977	6.161206760233689	11.113204616027216	20.124689990052897	-1.0319662564925771	1.9334745011942145	6.885472356987742	15.896957731013423
1335	M2GS44	LV ES	9.0	9.0	9.0	9.0	11.0	0.0	0.0	0.0	2.0
1336	M2GS44	LV ED	24.0	24.0	24.0	24.0	24.0	0.0	0.0	0.0	0.0
1337	M2GS44	RV ES	10.0	10.0	11.0	11.0	10.0	0.0	1.0	1.0	0.0
1338	M2GS44	RV ED	24.0	24.0	24.0	24.0	0.0	0.0	0.0	0.0	1.0
1339	M2GS44	LV ESV	64.74448251610221	62.6642081299616	54.244008985639894	42.45510333453787	29.111890953049656	-2.0802743861406086	-10.500473530462315	-22.289379181564343	-35.63259156305256
1340	M2GS44	LV EDV	188.71980787928348	165.04156746330995	167.9558723318895	145.5813959314834	108.50995392256404	-23.678240415973534	-20.76393554739397	-43.13841194780008	-80.20985395671944
1341	M2GS44	LV SV	123.97532536318127	102.37735933334835	113.71186334624961	103.12629259694553	79.39806296951438	-21.597966029832918	-10.263462016931655	-20.849032766235737	-44.577262393666885
1342	M2GS44	LV EF	65.69279968877635	62.03125728074998	67.70341624111188	70.83754894442762	73.17122540313234	-3.6615424080263637	2.0106165523355344	5.144749255651277	7.478425714355993
1343	M2GS44	RV ESV	94.83833506323708	95.35162659746064	79.96838710863443	70.37305739971752	47.863832077384	0.5132915342235549	-14.869947954602651	-24.465277663519558	-46.974502985853086
1344	M2GS44	RV EDV	210.25754609708227	190.14859817519235	184.76493031967834	153.3779903063783	119.2584783493898	-20.10894792188992	-25.492615777403927	-56.87955579070396	-90.99906774769246
1345	M2GS44	RV SV	115.41921103384519	94.79697157773171	104.79654321104391	83.00493290666078	71.39464627200582	-20.622239456113476	-10.622667822801276	-32.4142781271844	-44.02456476183937
1346	M2GS44	RV EF	65.69279968877635	49.85415221961881	56.7188497458506	54.117890540132464	59.865468065794005	-5.040054041379136	1.8246434848526505	-0.7763157208654832	4.9712618047960575
1347	M2GS44	LV MASS	140.52555554794432	136.45471869730835	180.83843615348815	221.9581215569109	310.88021821498353	-4.0708368506359704	40.312880605543825	81.43256600896657	170.3546626670392
1348	M2GS44	LV ESPM	12.630113539625672	5.853557200803439	7.673128481873644	11.272786661185734	14.480891499045306	-6.776556338822233	-4.956985057752028	-1.3573268784399382	1.8507779594196343
1349	M2GS44	LV EDPM	8.676150364463874	4.8796084163818785	8.762237401910923	15.07973473202255	25.845808826141504	-3.7965419480819955	0.08608703744704904	6.403584367558675	17.169658461677628
1350	LA-FIRE_024	LV ES	12.0	12.0	13.0	12.0	12.0	0.0	1.0	0.0	0.0
1351	LA-FIRE_024	LV ED	29.0	0.0	29.0	0.0	0.0	1.0	0.0	1.0	1.0
1352	LA-FIRE_024	RV ES	12.0	13.0	13.0	13.0	13.0	1.0	1.0	1.0	1.0
1353	LA-FIRE_024	RV ED	29.0	29.0	29.0	29.0	0.0	0.0	0.0	0.0	1.0
1354	LA-FIRE_024	LV ESV	28.383569763136833	27.47454091127456	21.935761528751165	14.244535550487036	6.800087204914678	-0.9090288518622742	-6.447808234385668	-14.139034212649797	-21.583482558222155
1355	LA-FIRE_024	LV EDV	87.73640542709694	83.60267029435816	79.90101109364522	61.8314273916164	42.44569870105903	-4.133735132738778	-7.835394333451717	-25.90497803548054	-45.29070672603791
1356	LA-FIRE_024	LV SV	59.35283566396011	56.1281293830836	57.96524956489406	47.586891841129365	35.645611496144355	-3.2247062808765037	-1.3875860990660485	-11.765943822830742	-23.707224167815752
1357	LA-FIRE_024	LV EF	67.64903961477921	67.13676630837394	72.54632797694873	76.96230517166029	83.97932555473517	-0.5122733064052767	4.897288362169519	9.313265556881078	16.330285939955957
1358	LA-FIRE_024	RV ESV	53.523154701034336	51.05548929782186	42.77473853813945	35.81013433595362	25.55516492048801	-2.4676654032124787	-10.748416162894884	-17.713020365080716	-27.967989780546326
1359	LA-FIRE_024	RV EDV	122.21765118278367	131.39521523323688	117.65794439656452	107.01910080202369	84.09622953446073	9.177564050453213	-4.559706786219152	-15.198550380759983	-38.12142164832294
1360	LA-FIRE_024	RV SV	68.69449648174933	80.33972593541503	74.88320585842507	71.20896646607007	58.54106461397272	11.645229453665706	6.188709376675746	2.5144699843207405	-10.153431867776604
1361	LA-FIRE_024	RV EF	67.64903961477921	61.14357040536497	63.644836090312985	66.53855800732306	69.61199680181133	4.93688027759228	7.438145962540297	10.331867879550373	13.405306674038641
1362	LA-FIRE_024	LV MASS	65.13364527118759	68.32030234776444	84.81736490277156	113.40651683166358	162.40826617353844	3.18665707657685	19.68371963158397	48.27287156047599	97.27462090235085
1363	LA-FIRE_024	LV ESPM	4.636086779681432	2.2744636110352463	4.3186018046239045	7.615135296937496	8.320506015129205	-2.3616231686461857	-0.3174849750575275	2.9790485172560643	3.6844192354477725
1364	LA-FIRE_024	LV EDPM	4.737079919013063	2.792696451411805	5.844509181804767	8.925112695283897	16.093993458872756	-1.9443834676012575	1.1074292627917046	4.188032776270834	11.356913539859693
1365	M1GS24	LV ES	12.0	12.0	12.0	12.0	12.0	0.0	0.0	0.0	0.0
1366	M1GS24	LV ED	29.0	29.0	29.0	29.0	29.0	0.0	0.0	0.0	0.0
1367	M1GS24	RV ES	10.0	12.0	12.0	11.0	12.0	2.0	2.0	1.0	2.0
1368	M1GS24	RV ED	27.0	29.0	29.0	28.0	29.0	2.0	2.0	1.0	2.0
1369	M1GS24	LV ESV	50.54345150342965	53.20912066765371	45.2409263511024	36.526396066705516	23.09241068208504	2.665669164224056	-5.302525152327249	-14.017055436724135	-27.451040821344613
1370	M1GS24	LV EDV	115.65169196036814	131.3545131328754	114.84740024588655	103.56460358179686	78.2771024110364	15.70282117250727	-0.8042917144815931	-12.08708837857128	-37.374589549331745
1371	M1GS24	LV SV	65.10824045693849	78.1453924652217	69.60647389478414	67.03820751509134	55.18469172895136	13.037152008283215	4.498233437845656	1.9299670581528545	-9.923548727987132
1372	M1GS24	LV EF	56.29683349487872	59.4919737444967	60.607792379938715	64.73081071772131	70.4991498524999	3.195140249617978	4.310958885059996	8.433977222842593	14.202316357621179
1373	M1GS24	RV ESV	79.65812476453823	74.6113020913998	64.11874486195	55.57982226021004	42.365345130158936	-5.046822673138422	-15.539379902588223	-24.078302504328192	-37.29277963437929
1374	M1GS24	RV EDV	143.08577233167867	150.12259357585506	136.60080569566733	123.0131400663119	97.4841992315693	7.036821244176394	-6.484966636011336	-20.072632265366764	-45.60157310010936
1375	M1GS24	RV SV	63.42764756714044	75.51129148445526	72.48206083371733	67.43331780610187	55.11885410141037	12.083643917314816	9.054413266576887	4.005670238961429	-8.30879346573007
1376	M1GS24	RV EF	56.29683349487872	50.299751480312885	53.06122497930208	54.81797942053266	56.5413210919218	5.97134165063914	8.732815149628337	10.489569590858913	12.212911262248056
1377	M1GS24	LV MASS	99.24090960781632	98.16357116856938	118.21577655636528	152.8807176760633	216.37934428337473	-1.0773384392469438	18.974866948548964	53.63980806824699	117.13843467555841
1378	M1GS24	LV ESPM	7.523174027933908	5.0476211538440605	6.614918949090151	9.357690291737814	13.713856562513055	-2.475552874089847	-0.9082550788437569	1.8345162638039065	6.190682534579147
1379	M1GS24	LV EDPM	5.497428054408258	4.2870218902989645	6.960648789668159	11.754737031509983	19.591228972003726	-1.2104061641092931	1.4632207352599016	6.257308977101725	14.09380091759547
1380	M1GS32	LV ES	13.0	13.0	13.0	13.0	13.0	0.0	0.0	0.0	0.0
1381	M1GS32	LV ED	0.0	0.0	0.0	0.0	0.0	0.0	0.0	0.0	0.0
1382	M1GS32	RV ES	13.0	13.0	13.0	16.0	13.0	0.0	0.0	3.0	0.0
1383	M1GS32	RV ED	29.0	28.0	29.0	28.0	28.0	1.0	0.0	1.0	1.0
1384	M1GS32	LV ESV	35.584241306693784	36.90692167945897	30.87458697178182	21.82608443210441	11.845311889871526	1.3226803727651841	-4.7096543349119635	-13.758156874589375	-23.73892941682226
1385	M1GS32	LV EDV	94.65773289209083	93.44633913272486	81.6010278256129	67.34278373819046	45.79089756897617	-1.2113937593659756	-13.056705066477932	-27.314949153900372	-48.866835323114664
1386	M1GS32	LV SV	59.07349158539705	56.53941745326589	50.72644085383108	45.51669930608605	33.945585679104646	-2.5340741321311597	-8.347050731565972	-13.556792279310997	-25.127905906292405
1387	M1GS32	LV EF	62.407465064413095	60.50468961974115	62.16397293700396	67.58957200676764	74.13173246488871	-1.9027754446719456	-0.24349212740913373	5.182106942354544	11.724267400475618
1388	M1GS32	RV ESV	54.82076932033173	44.639278617963164	37.97629061920632	34.905283678536954	21.359947734846937	-10.181490702368563	-16.84447870112541	-19.915485641794774	-33.460821585484794
1389	M1GS32	RV EDV	103.15248329103814	105.18198070986855	92.84311567645597	80.77844557374425	63.64113055932626	2.0294974188304167	-10.309367614582172	-22.374037717293888	-39.51135273171188
1390	M1GS32	RV SV	48.33171397070641	60.54270209190539	54.86682505724965	45.873161895207296	42.281182824479316	12.21098812119898	6.535111086543239	-2.4585520754991137	-6.050531146227094
1391	M1GS32	RV EF	62.407465064413095	57.55995626180964	59.09627726028942	56.78886436769667	66.43688201777749	10.70532666036653	12.241647658846311	9.93423476625356	19.582252416334384
1392	M1GS32	LV MASS	110.50877378010304	95.7002440072141	132.2932024429757	152.6194311780853	218.83800477590194	-14.808529772888946	21.78442866287267	42.110657397982266	108.3292309957989
1393	M1GS32	LV ESPM	6.852296630987148	3.224557193564752	5.21111482512062	7.917439758826986	9.932788126399977	-3.6277394374223957	-1.6411818058665277	1.0651431278398382	3.0804914954128293
1394	M1GS32	LV EDPM	9.85833692815798	4.20344094728289	7.427998203606363	13.848321368338652	20.614133302517715	-5.65489598087509	-2.430338724551617	3.989984440180672	10.755796374359734
1395	PSORCOR-008	LV ES	11.0	11.0	11.0	10.0	11.0	0.0	0.0	1.0	0.0
1396	PSORCOR-008	LV ED	29.0	29.0	29.0	29.0	29.0	0.0	0.0	0.0	0.0
1397	PSORCOR-008	RV ES	11.0	11.0	11.0	11.0	11.0	0.0	0.0	0.0	0.0
1398	PSORCOR-008	RV ED	29.0	28.0	28.0	28.0	28.0	1.0	1.0	1.0	1.0
1399	PSORCOR-008	LV ESV	57.165794473871586	60.981418039424085	52.17969401404906	38.79888007338536	22.45673436110976	3.8156235655524995	-4.986100459822524	-18.366914400486223	-34.709060112761826
1400	PSORCOR-008	LV EDV	144.30047009374644	154.29065154069346	142.5276000172766	122.53863778422726	91.66405528026871	9.99018144694702	-1.772870076469843	-21.76183230951918	-52.63641481347773
1401	PSORCOR-008	LV SV	87.13467561987486	93.30923350126938	90.34790600322754	83.7397577108419	69.20732091915895	6.17455788139452	3.2132303833526805	-3.394917909032955	-17.92735470071591
1402	PSORCOR-008	LV EF	60.384193872179914	60.4762716143301	63.38976169687551	68.33743154407792	75.50104641078025	0.09207774215018816	3.0055678246955964	7.953237671898002	15.116852538600334
1403	PSORCOR-008	RV ESV	95.55508581047621	88.94949519421259	77.76225749458507	67.45245091298221	48.532860159914186	-6.605590616263626	-17.792828315891143	-28.102634897494	-47.02222565056203
1404	PSORCOR-008	RV EDV	176.5734625428536	194.515373946413	183.19103597970644	164.43595829401823	131.31295772080978	17.941911403559402	6.617573436852837	-12.13750424883537	-45.26050482204383
1405	PSORCOR-008	RV SV	81.01837673237739	105.56587875220042	105.42877848512137	96.98350738103602	82.7800975608956	24.54750201982303	24.41040175274398	15.96513064865863	1.7617208285182073
1406	PSORCOR-008	RV EF	60.384193872179914	54.271226284295004	57.551275869634026	58.97950082647102	63.04031148007342	8.38756088768163	11.667610473020652	13.095835429857644	17.156646083460046
1407	PSORCOR-008	LV MASS	107.63488853026364	102.52364729792603	153.22403861134464	191.45806976887673	290.8723006320985	-5.111241232337605	45.589150081081	83.82318123861309	183.23741210183482
1408	PSORCOR-008	LV ESPM	5.186823313320611	4.28981290429938	8.205346130548373	11.429902006179978	16.52585671137456	-0.897010409021231	3.018522817227762	6.243078692859367	11.339033398053948
1409	PSORCOR-008	LV EDPM	7.993914549771293	4.289812088436001	7.2840433938637545	12.293623019795461	21.708176736850845	-3.7041024613352915	-0.7098711559075381	4.299708470024169	13.714262187079552
1410	LA-FIRE_018	LV ES	10.0	10.0	10.0	10.0	10.0	0.0	0.0	0.0	0.0
1411	LA-FIRE_018	LV ED	29.0	29.0	29.0	29.0	29.0	0.0	0.0	0.0	0.0
1412	LA-FIRE_018	RV ES	10.0	11.0	13.0	14.0	11.0	1.0	3.0	4.0	1.0
1413	LA-FIRE_018	RV ED	29.0	29.0	29.0	29.0	29.0	0.0	0.0	0.0	0.0
1414	LA-FIRE_018	LV ESV	60.80834535690658	54.86683778830455	48.56030553497982	37.482745425103296	24.239026103233748	-5.941507568602027	-12.24803982192676	-23.325599931803282	-36.56931925367283
1415	LA-FIRE_018	LV EDV	151.77404013120585	136.41301265350197	134.1645937624117	104.82552636903638	87.88013668436702	-15.361027477703885	-17.609446368794153	-46.94851376216947	-63.893903446838834
1416	LA-FIRE_018	LV SV	90.96569477429927	81.54617486519741	85.60428822743188	67.34278094393309	63.64111058113327	-9.41951990910185	-5.361406546867386	-23.622913830366173	-27.324584193165997
1417	LA-FIRE_018	LV EF	59.93494980805749	59.77888273190628	63.805424238101224	64.24273101844872	72.41808329191456	-0.15606707615120996	3.8704744300437355	4.307781210391234	12.483133483857067
1418	LA-FIRE_018	RV ESV	97.49461457592768	98.0528575379946	95.3657250752515	80.99780166474196	61.529813459455426	0.5582429620669132	-2.1288895006761805	-16.496812911185728	-35.96480111647226
1419	LA-FIRE_018	RV EDV	183.5479474950306	208.41719662638948	206.05907919608933	187.44110225564182	155.11326990871197	24.869249131358885	22.51113170105873	3.8931547606112247	-28.434677586318628
1420	LA-FIRE_018	RV SV	86.05333291910291	110.36433908839489	110.69335412083782	106.44330059089987	93.58345644925654	24.31100616929197	24.64002120173491	20.389967671796953	7.530123530153631
1421	LA-FIRE_018	RV EF	59.93494980805749	52.95356663214071	53.71923166535173	56.7875985095985	60.332334238284545	6.070267693898579	6.8359327271095935	9.904299571356368	13.44903530004241
1422	LA-FIRE_018	LV MASS	93.00583550894791	74.27999292470179	115.91130863721885	152.53306799160012	223.7900075268757	-18.725842584246124	22.90547312827094	59.52723248265221	130.7841720179278
1423	LA-FIRE_018	LV ESPM	10.939730610452182	2.965441291135924	5.153533541362534	8.5508344606841	11.746600902542045	-7.974289319316258	-5.786197069089648	-2.3888961497680814	0.8068702920898634
1424	LA-FIRE_018	LV EDPM	7.672494067626451	2.4759995790184983	4.577720374298392	9.155441250666554	17.821439094730202	-5.196494488607952	-3.094773693328059	1.4829471830401033	10.148945027103752
1425	PSORCOR-026	LV ES	10.0	10.0	10.0	10.0	10.0	0.0	0.0	0.0	0.0
1426	PSORCOR-026	LV ED	29.0	29.0	28.0	29.0	29.0	0.0	1.0	0.0	0.0
1427	PSORCOR-026	RV ES	10.0	11.0	12.0	11.0	12.0	1.0	2.0	1.0	2.0
1428	PSORCOR-026	RV ED	29.0	28.0	28.0	28.0	28.0	1.0	1.0	1.0	1.0
1429	PSORCOR-026	LV ESV	77.38654639026193	69.86540727264087	61.09110183033446	46.805436246045616	29.531023788691023	-7.521139117621061	-16.295444559927468	-30.58111014421631	-47.855522601570904
1430	PSORCOR-026	LV EDV	191.27889043493346	183.60233773726702	180.4216686126185	147.51800934475187	117.54827355337605	-7.6765526976664376	-10.857221822314955	-43.760881090181584	-73.73061688155741
1431	PSORCOR-026	LV SV	113.89234404467153	113.73693046462616	119.33056678228405	100.71257309870626	88.01724976468503	-0.15541358004537642	5.43822273761252	-13.179770945965274	-25.8750942799865
1432	PSORCOR-026	LV EF	59.542557877506	61.94743044469428	66.13981995615919	68.27137482809941	74.87753507899745	2.404872567188278	6.597262078653188	8.728816950593412	15.334977201491455
1433	PSORCOR-026	RV ESV	134.317985469736	120.97572499520663	113.43530879222288	98.40930850180986	68.68634980519391	-13.342260474529354	-20.882676677513103	-35.90867696792613	-65.63163566454207
1434	PSORCOR-026	RV EDV	238.83324399058492	233.14976107256584	211.57045259211603	184.94591310600953	152.42614109195176	-5.683482918019081	-27.26279139846889	-53.88733088457539	-86.40710289863316
1435	PSORCOR-026	RV SV	104.51525852084893	112.1740360773592	98.13514379989314	86.53660460419967	83.73979128675785	7.658777556510273	-6.380114720955788	-17.978653916649264	-20.77546723409108
1436	PSORCOR-026	RV EF	59.542557877506	48.11243878669299	46.384144192897594	46.79022269315979	54.93794613368939	4.351672163697643	2.623377569902246	3.029456070164443	11.177179510694039
1437	PSORCOR-026	LV MASS	110.33384822348008	119.16465953999513	150.0570704993091	192.12026106684655	270.94916619859475	8.830811316515053	39.72322227582903	81.78641284336648	160.6153179751147
1438	PSORCOR-026	LV ESPM	8.541049466663846	5.930882048822716	8.982695171457689	13.042182156240704	19.548877889887017	-2.6101674178411303	0.44164570479384224	4.501132689576858	11.00782842322317
1439	PSORCOR-026	LV EDPM	6.617696941172586	5.211113758222356	8.982693288696044	14.16501686004009	23.49320061266839	-1.4065831829502295	2.3649963475234586	7.547319918867505	16.875503671495803
1440	PROMM_G06	LV ES	11.0	12.0	10.0	11.0	11.0	1.0	1.0	0.0	0.0
1441	PROMM_G06	LV ED	28.0	29.0	29.0	29.0	29.0	1.0	1.0	1.0	1.0
1442	PROMM_G06	RV ES	11.0	12.0	12.0	12.0	13.0	1.0	1.0	1.0	2.0
1443	PROMM_G06	RV ED	28.0	28.0	28.0	28.0	28.0	0.0	0.0	0.0	0.0
1444	PROMM_G06	LV ESV	30.88991007839504	38.73408441245556	43.395002553239465	20.55361350858584	10.156307502184065	7.844174334060519	12.505092474844425	-10.3362965698092	-20.733602576210977
1445	PROMM_G06	LV EDV	110.10192411653989	106.01995993014425	116.96812074892223	88.83166113412008	68.30233862986788	-4.081964186395638	6.866196632382341	-21.27026298241981	-41.799585486672015
1446	PROMM_G06	LV SV	79.21201403814484	67.2858755176887	73.57311819568277	68.27804762553424	58.14603112768381	-11.92613852045615	-5.638895842462077	-10.933966412610602	-21.06598291046103
1447	PROMM_G06	LV EF	71.94425953383075	63.46529046230809	62.90014554787201	76.8622884609199	85.1303663887391	-8.478969071522656	-9.044113985958738	4.9180289270891535	13.18610685490836
1448	PROMM_G06	RV ESV	39.92260875802604	31.118834446091206	27.945583047531546	23.48578920811415	12.845608462952077	-8.80377431193483	-11.977025710494491	-16.43681954991189	-27.077000295073958
1449	PROMM_G06	RV EDV	121.4100092466484	101.80366536593064	100.39245812902227	86.73510956084355	71.94873982323334	-19.60634388071776	-21.017551117626127	-34.674899685804846	-49.46126942341506
1450	PROMM_G06	RV SV	81.48740048862237	70.68483091983944	72.44687508149073	63.249320352729406	59.10313136028126	-10.802569568782928	-9.04052540713164	-18.238080135892965	-22.38426912834111
1451	PROMM_G06	RV EF	71.94425953383075	69.43250094754903	72.16366292016033	72.92239633174249	82.14616615313666	2.314970033703162	5.0461320063144655	5.804865417896622	15.028635239290793
1452	PROMM_G06	LV MASS	65.1609286417262	79.16921556545421	128.03694850334432	113.63869495077991	156.7351567591075	14.008286923728008	62.87601986161812	48.477766309053706	91.5742281173813
1453	PROMM_G06	LV ESPM	2.8253183915439877	2.5915735744312407	5.027334172334522	4.333291168604046	7.951465117670596	-0.23374481711274697	2.2020157807905347	1.5079727770600586	5.126146726126608
1454	PROMM_G06	LV EDPM	5.327188656101207	2.9022585405875	6.7745044179819525	6.56418371507898	16.719293100270445	-2.424930115513707	1.4473157618807457	1.2369950589777732	11.392104444169238
1455	PSORCOR-053	LV ES	11.0	11.0	11.0	11.0	10.0	0.0	0.0	0.0	1.0
1456	PSORCOR-053	LV ED	29.0	29.0	29.0	29.0	29.0	0.0	0.0	0.0	0.0
1457	PSORCOR-053	RV ES	11.0	12.0	11.0	12.0	12.0	1.0	0.0	1.0	1.0
1458	PSORCOR-053	RV ED	29.0	27.0	28.0	28.0	28.0	2.0	1.0	1.0	1.0
1459	PSORCOR-053	LV ESV	98.86773336442496	90.56727521378652	78.85906103581755	64.1620984158148	42.30859212822272	-8.300458150638448	-20.008672328607418	-34.70563494861017	-56.559141236202244
1460	PSORCOR-053	LV EDV	221.69090669378755	211.1043303741921	195.06380062626465	169.46750462599613	130.46297511578683	-10.586576319595451	-26.627106067522902	-52.223402067791426	-91.22793157800072
1461	PSORCOR-053	LV SV	122.82317332936259	120.53705516040559	116.2047395904471	105.30540621018133	88.1543829875641	-2.286118168957003	-6.618433738915485	-17.517767119181258	-34.668790341798484
1462	PSORCOR-053	LV EF	55.402891873690216	57.09833377020175	59.57268299774968	62.13899617073113	67.5704221134973	1.6954418965115323	4.169791124059465	6.736104297040917	12.167530239807085
1463	PSORCOR-053	RV ESV	125.18206804697301	112.09172888841562	107.81425619264951	93.33665363836349	72.99123504723737	-13.090339158557398	-17.367811854323506	-31.84541440860953	-52.19083299973565
1464	PSORCOR-053	RV EDV	243.64465376773668	246.36607728438008	242.33534789826217	217.7399018220675	180.17490224661148	2.721423516643398	-1.3093058694745139	-25.904751945669176	-63.469751521125204
1465	PSORCOR-053	RV SV	118.46258572076367	134.27434839596447	134.52109170561266	124.40324818370402	107.18366719937411	15.811762675200796	16.058505984848992	5.940662462940352	-11.278918521389556
1466	PSORCOR-053	RV EF	55.402891873690216	54.50196304460039	55.51030539799239	57.13387722814524	59.48867786961149	5.880914362082393	6.889256715474396	8.512828545627244	10.867629187093499
1467	PSORCOR-053	LV MASS	98.42818258661939	125.95928098289386	165.7768103563802	208.71812750383395	301.9567821503206	27.531098396274473	67.34862776976081	110.28994491721457	203.5285995637012
1468	PSORCOR-053	LV ESPM	8.728979758005469	5.902093430912437	9.558512135424474	14.049861148914227	22.88860579391204	-2.826886327093032	0.8295323774190049	5.320881390908758	14.15962603590657
1469	PSORCOR-053	LV EDPM	10.42043170161861	5.5278132351026	10.76771998865605	18.98746171471335	33.5123618571212	-4.8926184665160095	0.34728828703744163	8.567030013094742	23.091930155502588
1470	M2GS02	LV ES	8.0	8.0	8.0	8.0	8.0	0.0	0.0	0.0	0.0
1471	M2GS02	LV ED	23.0	23.0	22.0	23.0	23.0	0.0	1.0	0.0	0.0
1472	M2GS02	RV ES	9.0	12.0	10.0	16.0	10.0	3.0	1.0	7.0	1.0
1473	M2GS02	RV ED	24.0	23.0	24.0	1.0	23.0	1.0	0.0	2.0	1.0
1474	M2GS02	LV ESV	119.64831347338911	117.86978797541998	110.95833003031139	92.2968718359227	64.6944426147158	-1.7785254979691274	-8.689983443077722	-27.351441637466408	-54.95387085867331
1475	M2GS02	LV EDV	184.86757688142774	193.77602461444542	183.4913040444636	159.28818022211834	124.78124004284874	8.908447733017681	-1.376272836964148	-25.579396659309396	-60.086336838579
1476	M2GS02	LV SV	65.21926340803863	75.90623663902544	72.5329740141522	66.99130838619564	60.08679742813294	10.686973230986808	7.313710606113574	1.7720449781570125	-5.132465979905689
1477	M2GS02	LV EF	35.278908561596836	39.172150832413585	39.529379548458614	42.05667256213239	48.15371077214787	3.8932422708167493	4.250470986861778	6.777764000535555	12.874802210551032
1478	M2GS02	RV ESV	66.91304766962219	86.85763333837414	72.59374425623346	54.5711771735894	45.58506496985883	19.944585668751955	5.680696586611276	-12.34187049603279	-21.32798269976336
1479	M2GS02	RV EDV	104.69103982280538	125.08158063928674	120.91317607019074	86.26213746773168	72.35762812323273	20.390540816481362	16.222136247385365	-18.428902355073703	-32.33341169957265
1480	M2GS02	RV SV	37.77799215318319	38.2239473009126	48.31943181395728	31.69096029414228	26.772563153373902	0.44595514772940703	10.541439660774088	-6.087031859040913	-11.00542899980929
1481	M2GS02	RV EF	35.278908561596836	30.559213519330026	39.9620896451414	36.737972445903054	37.00033271927789	-5.526006588450219	3.876869537361152	0.6527523381228093	0.9151126114976478
1482	M2GS02	LV MASS	116.94461209137226	133.09842295750371	173.21534803714843	205.03070861463337	294.0054415592434	16.15381086613145	56.27073594577617	88.0860965232611	177.06082946787114
1483	M2GS02	LV ESPM	11.684239882097112	5.392187057316449	7.377343218445973	13.32551960806089	24.890101860901414	-6.292052824780662	-4.3068966636511385	1.6412797259637788	13.205861978804302
1484	M2GS02	LV EDPM	10.283058132188184	5.722134868840538	8.553124031047279	15.18489455312532	27.72473570529707	-4.560923263347647	-1.7299341011409055	4.901836420937135	17.441677573108887
1485	MRCorVasc_021_CCM	LV ES	13.0	13.0	13.0	15.0	13.0	0.0	0.0	2.0	0.0
1486	MRCorVasc_021_CCM	LV ED	29.0	0.0	29.0	29.0	29.0	1.0	0.0	0.0	0.0
1487	MRCorVasc_021_CCM	RV ES	13.0	12.0	11.0	12.0	15.0	1.0	2.0	1.0	2.0
1488	MRCorVasc_021_CCM	RV ED	29.0	3.0	28.0	3.0	2.0	4.0	1.0	4.0	3.0
1489	MRCorVasc_021_CCM	LV ESV	103.45214995793668	122.30760152401162	108.62117858896919	86.50942148670255	51.149506476785774	18.855451566074933	5.1690286310325035	-16.942728471234133	-52.30264348115091
1490	MRCorVasc_021_CCM	LV EDV	242.2600499410007	234.34250608346986	219.90959269187047	192.8030500112653	144.86387210082444	-7.917543857530831	-22.350457249130216	-49.45699992973539	-97.39617784017625
1491	MRCorVasc_021_CCM	LV SV	138.807899983064	112.03490455945824	111.28841410290129	106.29362852456275	93.71436562403866	-26.772995423605764	-27.51948588016272	-32.514271458501256	-45.09353435902534
1492	MRCorVasc_021_CCM	LV EF	57.297065701451345	47.80818743977792	50.60643910101488	55.130677921512195	64.6913300500583	-9.488878261673428	-6.690626600436467	-2.16638777993915	7.394264348606953
1493	MRCorVasc_021_CCM	RV ESV	72.05462301090542	79.90421090203584	71.02386960481503	49.23085907520473	34.83778683116958	7.849587891130426	-1.0307534060903834	-22.82376393570069	-37.216836179735836
1494	MRCorVasc_021_CCM	RV EDV	199.44661045458747	131.31797638591777	118.94208969214993	91.8292687452083	70.04464223958723	-68.1286340686697	-80.50452076243754	-107.61734170937918	-129.40196821500024
1495	MRCorVasc_021_CCM	RV SV	127.39198744368205	51.41376548388193	47.9182200873349	42.59840967000357	35.20685540841765	-75.97822195980012	-79.47376735634715	-84.79357777367849	-92.1851320352644
1496	MRCorVasc_021_CCM	RV EF	57.297065701451345	39.15211526926593	40.287017162182465	46.38870618495084	50.26345239653425	-24.720610947201052	-23.585709054284514	-17.48402003151614	-13.609273819932731
1497	MRCorVasc_021_CCM	LV MASS	293.54672460220945	319.842094295904	366.690668360198	420.56279390435014	547.5568270062364	26.295369693694568	73.14394375798855	127.01606930214069	254.01010240402695
1498	MRCorVasc_021_CCM	LV ESPM	18.70982475664143	20.159119962916037	27.933458008212398	28.19987043051711	55.36271706427969	1.4492952062746056	9.223633251570966	9.490045673875677	36.65289230763826
1499	MRCorVasc_021_CCM	LV EDPM	15.720548468832941	12.89778273312132	17.651334758392128	25.645847087865594	52.91657650135775	-2.822765735711622	1.9307862895591867	9.925298619032652	37.19602803252481
1500	M2GS22	LV ES	11.0	10.0	11.0	9.0	12.0	1.0	0.0	2.0	1.0
1501	M2GS22	LV ED	24.0	2.0	2.0	23.0	0.0	3.0	3.0	1.0	1.0
1502	M2GS22	RV ES	11.0	6.0	2.0	12.0	0.0	5.0	9.0	1.0	11.0
1503	M2GS22	RV ED	2.0	2.0	17.0	23.0	15.0	0.0	10.0	4.0	12.0
1504	M2GS22	LV ESV	211.18238398152351	1.360546875	0.031640625	4.2596191406249995	11.528672169148921	-209.8218371065235	-211.15074335652352	-206.9227648408985	-199.65371181237458
1505	M2GS22	LV EDV	303.77741320745173	120.76346677411348	50.78313855081797	87.82240175474436	100.89763969411142	-183.01394643333825	-252.99427465663376	-215.95501145270737	-202.8797735133403
1506	M2GS22	LV SV	92.59502922592822	119.40291989911348	50.751497925817965	83.56278261411936	89.3689675249625	26.80789067318527	-41.84353130011025	-9.032246611808858	-3.2260617009657153
1507	M2GS22	LV EF	30.48120933293168	98.87337875324093	99.93769462482446	95.14973508408417	88.57389310186039	68.39216942030924	69.45648529189278	64.66852575115249	58.09268376892871
1508	M2GS22	RV ESV	122.48063958297352	0.0791015625	0.02373046875	0.00791015625	0.019775390625	-122.40153802047352	-122.45690911422352	-122.47272942672352	-122.46086419234852
1509	M2GS22	RV EDV	188.38648513073403	25.323667161818594	7.553831511782482	11.994347068620845	14.07953477022238	-163.06281796891543	-180.83265361895155	-176.3921380621132	-174.30695036051165
1510	M2GS22	RV SV	65.9058455477605	25.244565599318594	7.530101043032482	11.986436912370845	14.05975937959738	-40.661279948441916	-58.375744504728026	-53.91940863538966	-51.846086168163126
1511	M2GS22	RV EF	30.48120933293168	99.68763780539943	99.68584858276246	99.93405096413548	99.85954514159926	64.70325689186203	64.70146766922505	64.94967005059807	64.87516422806185
1512	M2GS22	LV MASS	221.52822400099086	-51.33822594698053	-31.92614013813436	-18.817206695806235	9.258578270918225	-272.8664499479714	-253.45436413912523	-240.3454306967971	-212.26964573007263
1513	M2GS22	LV ESPM	17.00165607086586	0.0	0.0	0.049833984375	0.6889793634228409	-17.00165607086586	-17.00165607086586	-16.95182208649086	-16.312676707443018
1514	M2GS22	LV EDPM	11.0522615960827	0.03322265625	0.0	0.3357684239465743	2.9446109670214358	-11.019038939832699	-11.0522615960827	-10.716493172136126	-8.107650629061263
1515	M1GS13	LV ES	12.0	12.0	12.0	12.0	12.0	0.0	0.0	0.0	0.0
1516	M1GS13	LV ED	29.0	28.0	29.0	28.0	29.0	1.0	0.0	1.0	0.0
1517	M1GS13	RV ES	13.0	13.0	13.0	13.0	14.0	0.0	0.0	0.0	1.0
1518	M1GS13	RV ED	28.0	28.0	27.0	28.0	28.0	0.0	1.0	0.0	0.0
1519	M1GS13	LV ESV	30.828092528754173	35.31656820733426	30.051986221032923	22.676088659001138	13.984046332579108	4.488475678580084	-0.7761063077212498	-8.152003869753035	-16.844046196175064
1520	M1GS13	LV EDV	88.71105685239611	91.9930659644288	83.95909506387852	66.73953241406076	52.93371366281794	3.282009112032682	-4.75196178851759	-21.97152443833535	-35.777343189578175
1521	M1GS13	LV SV	57.88296432364194	56.67649775709454	53.9071088428456	44.06344375505962	38.949667330238825	-1.2064665665474053	-3.9758554807963407	-13.81952056858232	-18.93329699340312
1522	M1GS13	LV EF	65.24887243757203	61.6095323738963	64.20639574763342	66.02300340026999	73.58196626509906	-3.639340063675732	-1.04247668993861	0.7741309626979529	8.333093827527023
1523	M1GS13	RV ESV	26.301057485160612	25.44548069624361	20.81155189642412	16.342141124911926	9.76141371674803	-0.8555767889170021	-5.489505588736492	-9.958916360248686	-16.53964376841258
1524	M1GS13	RV EDV	75.70062757679007	78.228398151619	68.0556878623762	58.815250489486644	42.30859359259288	2.527770574828935	-7.644939714413866	-16.885377087303425	-33.39203398419719
1525	M1GS13	RV SV	49.39957009162946	52.7829174553754	47.24413596595208	42.47310936457472	32.54717987584485	3.3833473637459406	-2.155434125677374	-6.926460727054739	-16.85239021578461
1526	M1GS13	RV EF	65.24887243757203	67.4728342935947	69.4198199296586	72.21444950262837	76.9280590824059	2.2163474282527176	4.1633330643166175	6.957962637286386	11.671572217063911
1527	M1GS13	LV MASS	84.03008993084492	58.992104427354796	91.23765548003777	108.88634706779818	166.3093471017738	-25.037985503490127	7.20756554919285	24.85625713695326	82.27925717092887
1528	M1GS13	LV ESPM	6.3168541893990575	1.842602711985496	2.7926948039953694	4.117065538536726	5.153529556183727	-4.474251477413562	-3.524159385403688	-2.199788650862332	-1.1633246332153302
1529	M1GS13	LV EDPM	3.4132695095968058	1.5834871390399552	3.0230209274775737	5.5566004723210085	11.070014126735874	-1.8297823705568506	-0.3902485821192321	2.1433309627242028	7.6567446171390685
1530	M1GS18	LV ES	11.0	11.0	11.0	11.0	11.0	0.0	0.0	0.0	0.0
1531	M1GS18	LV ED	29.0	29.0	29.0	29.0	29.0	0.0	0.0	0.0	0.0
1532	M1GS18	RV ES	10.0	11.0	11.0	11.0	11.0	1.0	1.0	1.0	1.0
1533	M1GS18	RV ED	25.0	28.0	28.0	28.0	28.0	3.0	3.0	3.0	3.0
1534	M1GS18	LV ESV	49.33270398204372	51.62863840107463	44.20921488243813	34.726403511962374	21.248519110531237	2.295934419030914	-5.123489099605585	-14.606300470081344	-28.08418487151248
1535	M1GS18	LV EDV	133.82863284562373	136.86421026356268	123.18876471154086	110.30355512508561	82.9307152303759	3.0355774179389527	-10.639868134082874	-23.52507772053812	-50.897917615247835
1536	M1GS18	LV SV	84.49592886358002	85.23557186248806	78.97954982910272	75.57715161312323	61.68219611984466	0.7396429989080389	-5.516379034477296	-8.918777250456785	-22.813732743735358
1537	M1GS18	LV EF	63.137407195251846	62.27747319649738	64.11262424299932	68.51742133552976	74.37798642938954	-0.8599339987544639	0.9752170477474706	5.380014140277915	11.240579234137691
1538	M1GS18	RV ESV	62.241404575123596	60.65048271328429	53.165199448774146	47.34819728593994	43.02385717791924	-1.5909218618393055	-9.07620512634945	-14.893207289183657	-19.217547397204356
1539	M1GS18	RV EDV	128.26972823240354	147.70798135107384	142.4397477970496	130.6959840627315	104.92556368162653	19.438253118670303	14.170019564646054	2.4262558303279604	-23.34416455077701
1540	M1GS18	RV SV	66.02832365727994	87.05749863778955	89.27454834827545	83.34778677679157	61.90170650370729	21.02917498050961	23.246224690995504	17.319463119511624	-4.126617153572653
1541	M1GS18	RV EF	63.137407195251846	58.93892655053649	62.67530638672236	63.77226306876137	58.99582935912011	7.462771913608023	11.199151749793891	12.296108431832899	7.519674722191638
1542	M1GS18	LV MASS	73.92915515220128	69.3298972114378	90.51146948038156	121.60390289846441	181.06903996225938	-4.599257940763479	16.58231432818029	47.67474774626314	107.1398848100581
1543	M1GS18	LV ESPM	6.130901830574391	2.9271590451847342	4.771039047379194	8.297459802627847	13.045450547335484	-3.203742785389657	-1.3598627831951973	2.1665579720534556	6.914548716761093
1544	M1GS18	LV EDPM	3.77509135461155	3.1115466095569926	5.831269021511217	10.464016896333819	20.72059827731608	-0.6635447450545575	2.0561776668996665	6.688925541722268	16.945506922704528
1545	PSORCOR-043	LV ES	9.0	12.0	10.0	9.0	10.0	3.0	1.0	0.0	1.0
1546	PSORCOR-043	LV ED	29.0	29.0	29.0	29.0	29.0	0.0	0.0	0.0	0.0
1547	PSORCOR-043	RV ES	10.0	11.0	12.0	11.0	11.0	1.0	2.0	1.0	1.0
1548	PSORCOR-043	RV ED	29.0	29.0	28.0	28.0	29.0	0.0	1.0	1.0	0.0
1549	PSORCOR-043	LV ESV	88.76702274931331	89.79953927289739	85.0285016887438	56.32008422437383	45.708647049663725	1.0325165235840785	-3.7385210605695107	-32.44693852493948	-43.05837569964959
1550	PSORCOR-043	LV EDV	230.59199452710118	214.55917885940156	194.81699409467595	167.9182658117865	126.10321898226468	-16.032815667699623	-35.77500043242523	-62.67372871531467	-104.4887755448365
1551	PSORCOR-043	LV SV	141.82497177778788	124.75963958650416	109.78849240593215	111.59818158741268	80.39457193260095	-17.065332191283716	-32.036479371855734	-30.226790190375198	-61.430399845186926
1552	PSORCOR-043	LV EF	61.50472485770505	58.14695985029748	56.354679383143456	66.45982260947063	63.752989480710845	-3.357765007407572	-5.150045474561594	4.955097751765585	2.248264623005795
1553	PSORCOR-043	RV ESV	117.65025427438513	99.20451272469792	92.9802375952939	80.09297966714139	60.049171138055094	-18.445741549687213	-24.670016679091233	-37.55727460724374	-57.60108313633004
1554	PSORCOR-043	RV EDV	264.0260665583834	227.66580203833664	227.6658023820153	208.2252323862336	159.00686612424977	-36.36026452004674	-36.36026417636808	-55.80083417214976	-105.01920043413361
1555	PSORCOR-043	RV SV	146.37581228399824	128.4612893136387	134.6855647867214	128.1322527190922	98.95769498619467	-17.914522970359542	-11.690247497276857	-18.243559564906036	-47.418117297803576
1556	PSORCOR-043	RV EF	61.50472485770505	56.42537797222927	59.1593306405868	61.53541107900975	62.234856517999674	0.9854684996429555	3.719421168000487	6.095501606423433	6.794947045413359
1557	PSORCOR-043	LV MASS	97.20096546226458	134.9419614217417	177.6961309951578	226.17964870476155	322.1390134625157	37.74099595947712	80.49516553289322	128.97868324249697	224.93804800025114
1558	PSORCOR-043	LV ESPM	9.404659357965077	6.161207670235148	10.364647425102334	16.237947656717832	23.608363399840087	-3.2434516877299284	0.9599880671372567	6.8332882987527555	14.20370404187501
1559	PSORCOR-043	LV EDPM	8.629110836334458	5.009581602831428	10.105534189919164	20.873251119087545	40.1342228569087	-3.6195292335030302	1.4764233535847051	12.244140282753087	31.50511202057424
1560	PSORCOR-034	LV ES	12.0	12.0	12.0	12.0	12.0	0.0	0.0	0.0	0.0
1561	PSORCOR-034	LV ED	29.0	29.0	28.0	28.0	28.0	0.0	1.0	1.0	1.0
1562	PSORCOR-034	RV ES	13.0	12.0	12.0	12.0	12.0	1.0	1.0	1.0	1.0
1563	PSORCOR-034	RV ED	29.0	28.0	28.0	28.0	28.0	1.0	1.0	1.0	1.0
1564	PSORCOR-034	LV ESV	45.736012877612254	42.665059752984234	36.68756432581554	25.93904052657701	13.655012240910203	-3.0709531246280193	-9.04844855179671	-19.796972351035244	-32.08100063670205
1565	PSORCOR-034	LV EDV	126.28635726875726	122.2370240687333	112.17399451464884	93.58343632910935	69.810554274869	-4.049333200023952	-14.112362754108418	-32.70292093964791	-56.47580299388825
1566	PSORCOR-034	LV SV	80.550344391145	79.57196431574907	75.4864301888333	67.64439580253233	56.1555420339588	-0.9783800753959326	-5.063914202311707	-12.905948588612674	-24.3948023571862
1567	PSORCOR-034	LV EF	63.78388460419456	65.09645086827877	67.29405555667852	72.28244490258302	80.43990284456765	1.3125662640842037	3.5101709524839535	8.498560298388462	16.656018240373093
1568	PSORCOR-034	RV ESV	65.26473733023137	54.72973788731804	47.87481108810129	40.334391963848496	25.747109257163682	-10.534999442913332	-17.38992624213008	-24.930345366382873	-39.517628073067684
1569	PSORCOR-034	RV EDV	143.77799461224018	128.79035278236623	118.01440912994208	105.01746921892807	81.43652346227005	-14.98764182987395	-25.763585482298097	-38.76052539331211	-62.34147114997013
1570	PSORCOR-034	RV SV	78.51325728200881	74.06061489504819	70.1395980418408	64.68307725507958	55.68941420510636	-4.452642386960619	-8.37365924016801	-13.830180026929227	-22.82384307690245
1571	PSORCOR-034	RV EF	63.78388460419456	57.504784554941025	59.43307987468904	61.592683327986045	68.38383054368418	2.897500948187492	4.825796267935509	6.985399721232511	13.77654693693065
1572	PSORCOR-034	LV MASS	62.015928240944675	62.93645024534563	92.07262407968037	122.13010250208201	197.0434623265274	0.9205220044009579	30.056695838735692	60.114174261137336	135.02753408558272
1573	PSORCOR-034	LV ESPM	5.214600474138429	3.3972996563022986	5.844508224734267	9.213018870884278	13.761948469941341	-1.8173008178361303	0.6299077505958381	3.9984183967458495	8.547347995802912
1574	PSORCOR-034	LV EDPM	7.372272394607279	3.3109301782553033	5.700557125601058	10.451020872638454	19.60645998950848	-4.061342216351976	-1.6717152690062207	3.0787484780311747	12.2341875949012
1575	MRCorVasc_019	LV ES	11.0	14.0	14.0	14.0	12.0	3.0	3.0	3.0	1.0
1576	MRCorVasc_019	LV ED	29.0	29.0	29.0	29.0	29.0	0.0	0.0	0.0	0.0
1577	MRCorVasc_019	RV ES	11.0	11.0	12.0	11.0	12.0	0.0	1.0	0.0	1.0
1578	MRCorVasc_019	RV ED	29.0	28.0	29.0	29.0	29.0	1.0	0.0	0.0	0.0
1579	MRCorVasc_019	LV ESV	113.24110789505633	92.22768719713378	93.71228012674639	69.49526221333944	43.61330322869894	-21.013420697922555	-19.528827768309938	-43.74584568171689	-69.62780466635739
1580	MRCorVasc_019	LV EDV	203.04880022786392	197.13949430481188	182.64785913228692	162.28701884941876	122.7270193139272	-5.909305923052045	-20.400941095576997	-40.761781378445164	-80.32178091393672
1581	MRCorVasc_019	LV SV	89.80769233280759	104.9118071076781	88.93557900554053	92.79175663607931	79.11371608522826	15.10411477487051	-0.8721133272670585	2.9840643032717225	-10.693976247579329
1582	MRCorVasc_019	LV EF	44.22960994205544	53.217041809728	48.69237418278573	57.177559421544366	64.46316102802176	8.987431867672562	4.462764240730287	12.947949479488926	20.23355108596632
1583	MRCorVasc_019	RV ESV	81.17423688748534	75.06458691759894	67.31237072853749	59.22465262584673	46.84459691439355	-6.109649969886391	-13.861866158947848	-21.949584261638606	-34.32963997309179
1584	MRCorVasc_019	RV EDV	187.85661701842204	157.4599699782223	159.0724723342754	142.07085709226865	105.50522834677805	-30.396647040199753	-28.78414468414664	-45.78575992615339	-82.35138867164399
1585	MRCorVasc_019	RV SV	106.6823801309367	82.39538306062335	91.76010160573792	82.84620446642192	58.660631432384506	-24.28699707031336	-14.922278525198791	-23.836175664514784	-48.0217486985522
1586	MRCorVasc_019	RV EF	44.22960994205544	52.327828509061156	57.68446309988378	58.31329954785662	55.59973884855906	-4.461430141580337	0.8952044492422857	1.52404089721513	-1.1895198020824296
1587	MRCorVasc_019	LV MASS	120.70496082450369	107.61657756936471	162.33419609639253	201.6374325239341	286.8755439098558	-13.088383255138979	41.629235271888845	80.93247169943042	166.17058308535212
1588	MRCorVasc_019	LV ESPM	8.886074808258309	5.621035262312817	8.890615519711675	13.754253943162706	28.056743355901308	-3.265039545945492	0.0045407114533659865	4.868179134904397	19.170668547642997
1589	MRCorVasc_019	LV EDPM	6.8760292441030435	5.1498662239295605	9.544535729878978	15.447395395295901	33.970620651628366	-1.726163020173483	2.668506485775935	8.571366151192858	27.09459140752532
1590	MYKG118	LV ES	9.0	9.0	9.0	9.0	9.0	0.0	0.0	0.0	0.0
1591	MYKG118	LV ED	29.0	0.0	29.0	29.0	29.0	1.0	0.0	0.0	0.0
1592	MYKG118	RV ES	9.0	11.0	11.0	11.0	11.0	2.0	2.0	2.0	2.0
1593	MYKG118	RV ED	29.0	29.0	28.0	29.0	29.0	0.0	1.0	0.0	0.0
1594	MYKG118	LV ESV	83.55309999110467	79.32551329191774	74.77740374263377	63.10289978301152	45.6952732312493	-4.227586699186929	-8.775696248470908	-20.45020020809315	-37.85782675985537
1595	MYKG118	LV EDV	184.8845573320723	182.65978294629605	175.62575368070975	159.46089645177128	132.10108227739113	-2.224774385776243	-9.258803651362541	-25.423660880301014	-52.78347505468116
1596	MYKG118	LV SV	101.33145734096762	103.3342696543783	100.84834993807598	96.35799666875975	86.40580904614183	2.0028123134106863	-0.48310740289163334	-4.973460672207864	-14.925648294825791
1597	MYKG118	LV EF	54.807961683336025	56.571987542961054	57.42230158420831	60.427351666057575	65.40885779020603	1.7640258596250291	2.614339900872288	5.61938998272155	10.600896106870003
1598	MYKG118	RV ESV	105.44449294457445	99.06595711642876	98.36869294429198	88.55597128216178	66.98866959353909	-6.3785358281456865	-7.07580000028247	-16.88852166241267	-38.45582335103536
1599	MYKG118	RV EDV	198.28165121889032	192.563516282849	199.88126027388498	171.8317272093147	148.42650554096326	-5.718134936041309	1.5996090549946587	-26.449924009575625	-49.855145677927055
1600	MYKG118	RV SV	92.83715827431587	93.49755916642025	101.512567329593	83.27575592715291	81.43783594742418	0.6604008921043771	8.675409055277129	-9.561402347162954	-11.399322326891692
1601	MYKG118	RV EF	54.807961683336025	48.55413993847378	50.78643550200583	48.4635505209766	54.867448135770246	1.7332880322983755	3.9655835958304237	1.6426986148011906	8.04659622959484
1602	MYKG118	LV MASS	107.54034869327386	116.00784298641143	138.69210890775082	164.80217732234394	228.82156976060944	8.467494293137577	31.151760214476965	57.26182862907008	121.28122106733558
1603	MYKG118	LV ESPM	8.819650471908389	6.135475088017993	7.947032289798372	10.707210901728832	18.643198480764404	-2.6841753838903957	-0.872618182110017	1.887560429820443	9.823548008856015
1604	MYKG118	LV EDPM	7.78664357060683	4.585035493383184	6.924391952524893	9.83311736811418	21.418308691321872	-3.2016080772236464	-0.8622516180819373	2.0464737975073506	13.631665120715041
1605	MyoMet-CMR-020G	LV ES	12.0	12.0	12.0	12.0	12.0	0.0	0.0	0.0	0.0
1606	MyoMet-CMR-020G	LV ED	29.0	29.0	29.0	29.0	29.0	0.0	0.0	0.0	0.0
1607	MyoMet-CMR-020G	RV ES	12.0	12.0	12.0	13.0	12.0	0.0	0.0	1.0	0.0
1608	MyoMet-CMR-020G	RV ED	29.0	29.0	29.0	29.0	29.0	0.0	0.0	0.0	0.0
1609	MyoMet-CMR-020G	LV ESV	58.694451418315644	54.0716598194816	47.161895024815934	37.866614792676536	24.04708394817076	-4.622791598834041	-11.53255639349971	-20.827836625639108	-34.647367470144886
1610	MyoMet-CMR-020G	LV EDV	136.9434307359994	140.77276346747536	129.4210056027555	102.27549711705524	80.39457391996044	3.8293327314759438	-7.5224251332439	-34.667933618944176	-56.54885681603898
1611	MyoMet-CMR-020G	LV SV	78.24897931768376	86.70110364799376	82.25911057793958	64.40888232437871	56.34748997178968	8.45212433031	4.010131260255818	-13.840096993305053	-21.901489345894085
1612	MyoMet-CMR-020G	LV EF	57.13963707286751	61.58940231930979	63.559319597952644	62.97586825773348	70.08867293443006	4.449765246442283	6.419682525085136	5.836231184865973	12.949035861562557
1613	MyoMet-CMR-020G	RV ESV	70.9630459419373	70.13961417232645	62.324996822539916	53.19423433479931	37.784359805540845	-0.8234317696108491	-8.63804911939738	-17.768811607137984	-33.17868613639645
1614	MyoMet-CMR-020G	RV EDV	148.36545387874892	152.1245336896863	139.07275456540535	123.00480701142197	93.50120231384636	3.7590798109373793	-9.292699313343576	-25.36064686732695	-54.86425156490256
1615	MyoMet-CMR-020G	RV SV	77.40240793681163	81.98491951735986	76.74775774286543	69.81057267662266	55.71684250830552	4.582511580548228	-0.6546501939461962	-7.591835260188972	-21.68556542850611
1616	MyoMet-CMR-020G	RV EF	57.13963707286751	53.89329224475924	55.18532942178209	56.75434511282164	59.589439632322836	1.723190706116391	3.0152278831392465	4.584243574178792	7.41933809367999
1617	MyoMet-CMR-020G	LV MASS	56.9434873943662	49.37603728838681	95.93057987398782	126.27596669992444	196.55403893995657	-7.56745010597939	38.98709247962162	69.33247930555824	139.61055154559037
1618	MyoMet-CMR-020G	LV ESPM	4.366286788184042	1.6986496437974052	3.397299632767778	6.1324147690421364	9.846412843171256	-2.667637144386637	-0.9689871554162641	1.7661279808580943	5.480126054987214
1619	MyoMet-CMR-020G	LV EDPM	2.0027521901233207	2.3608365878809576	5.2686967992246405	10.393440247846945	20.642924540604614	0.3580843977576369	3.26594460910132	8.390688057723624	18.640172350481294
1620	MDC-0182-MyoMet-CMR-069	LV ES	10.0	13.0	13.0	13.0	13.0	3.0	3.0	3.0	3.0
1621	MDC-0182-MyoMet-CMR-069	LV ED	29.0	28.0	28.0	28.0	28.0	1.0	1.0	1.0	1.0
1622	MDC-0182-MyoMet-CMR-069	RV ES	11.0	11.0	13.0	10.0	11.0	0.0	2.0	1.0	0.0
1623	MDC-0182-MyoMet-CMR-069	RV ED	29.0	29.0	28.0	28.0	28.0	0.0	1.0	1.0	1.0
1624	MDC-0182-MyoMet-CMR-069	LV ESV	65.87651252563234	126.98786741085023	136.2351594380143	103.04134718915026	68.65229350174884	61.11135488521789	70.35864691238197	37.16483466351792	2.7757809761165078
1625	MDC-0182-MyoMet-CMR-069	LV EDV	199.46173885996112	222.31261365665773	208.03276811287498	157.28797294366146	117.50988961975096	22.850874796696615	8.57102925291386	-42.17376591629966	-81.95184924021015
1626	MDC-0182-MyoMet-CMR-069	LV SV	133.58522633432878	95.3247462458075	71.79760867486067	54.2466257545112	48.85759611800212	-38.26048008852128	-61.78761765946811	-79.33860057981758	-84.72763021632666
1627	MDC-0182-MyoMet-CMR-069	LV EF	66.97285760058314	42.87869441048819	34.51264400611375	34.48873091774261	41.57743341951891	-24.094163190094953	-32.46021359446939	-32.48412668284053	-25.39542418106423
1628	MDC-0182-MyoMet-CMR-069	RV ESV	99.00875351819101	92.89235922401957	135.9625771512828	103.43973606412017	34.59874308158765	-6.116394294171442	36.95382363309179	4.4309825459291545	-64.41001043660336
1629	MDC-0182-MyoMet-CMR-069	RV EDV	259.6930429487103	238.3958193031506	248.7125099222296	195.0740102995413	160.6430195629146	-21.297223645559683	-10.980533026480686	-64.61903264916899	-99.0500233857957
1630	MDC-0182-MyoMet-CMR-069	RV SV	160.68428943051927	145.50346007913103	112.7499327709468	91.63427423542113	126.04427648132693	-15.18082935138824	-47.93435665957247	-69.05001519509814	-34.64001294919234
1631	MDC-0182-MyoMet-CMR-069	RV EF	66.97285760058314	61.03440089866042	45.333438517508746	46.974106952901764	78.46234266778251	-0.8402984024889832	-16.54126078364066	-14.900592348247642	16.587643366633102
1632	MDC-0182-MyoMet-CMR-069	LV MASS	278.1214739963788	244.7452094558044	295.36316285820027	353.1807994640453	493.8718261422268	-33.376264540574425	17.241688861821444	75.0593254676665	215.75035214584796
1633	MDC-0182-MyoMet-CMR-069	LV ESPM	16.296989586861322	13.122358133087321	21.907292453471204	27.21347965111444	44.210899662932206	-3.1746314537740012	5.6103028666098815	10.916490064253118	27.913910076070884
1634	MDC-0182-MyoMet-CMR-069	LV EDPM	29.214309346838817	19.815640509492717	32.079319894871105	43.13204639140914	76.04802746822175	-9.3986688373461	2.865010548032288	13.917737044570323	46.83371812138293
1635	Fulu_CMR_retro-093	LV ES	10.0	10.0	10.0	11.0	10.0	0.0	0.0	1.0	0.0
1636	Fulu_CMR_retro-093	LV ED	28.0	28.0	28.0	29.0	29.0	0.0	0.0	1.0	1.0
1637	Fulu_CMR_retro-093	RV ES	11.0	12.0	12.0	12.0	13.0	1.0	1.0	1.0	2.0
1638	Fulu_CMR_retro-093	RV ED	27.0	27.0	28.0	27.0	28.0	0.0	1.0	0.0	1.0
1639	Fulu_CMR_retro-093	LV ESV	71.96166084716097	83.81952320337295	73.28671146780252	50.81836270093918	37.38163637369871	11.857862356211982	1.325050620641548	-21.143298146221788	-34.58002447346226
1640	Fulu_CMR_retro-093	LV EDV	182.1389638226945	193.50349159240722	184.86559198200703	153.02107505500317	109.0933453068137	11.364527769712709	2.7266281593125257	-29.11788876769134	-73.0456185158808
1641	Fulu_CMR_retro-093	LV SV	110.17730297553354	109.68396838903426	111.57888051420451	102.20271235406398	71.71170893311499	-0.4933345864992731	1.4015775386709777	-7.974590621469559	-38.465594042418545
1642	Fulu_CMR_retro-093	LV EF	60.49079266904529	56.68319857507838	60.356759372000646	66.78995838797196	65.73426521245018	-3.8075940939669124	-0.1340332970446454	6.299165718926673	5.243472543404891
1643	Fulu_CMR_retro-093	RV ESV	105.41119645521977	103.70391920506954	90.93165362030268	72.52385408878327	61.621886131167415	-1.7072772501502271	-14.479542834917083	-32.8873423664365	-43.78931032405235
1644	Fulu_CMR_retro-093	RV EDV	195.8729236090556	163.06172275990247	157.25390079170467	134.53945941478014	115.54101195037364	-32.811200849153124	-38.619022817350924	-61.33346419427545	-80.33191165868195
1645	Fulu_CMR_retro-093	RV SV	90.46172715383582	59.35780355483293	66.32224717140198	62.01560532599687	53.91912581920623	-31.103923599002897	-24.13947998243384	-28.44612182783895	-36.542601334629595
1646	Fulu_CMR_retro-093	RV EF	60.49079266904529	36.4020461394446	42.17526359441543	46.09473354193068	46.66665533651825	-9.781839559014237	-4.008622104043404	-0.08915215652815789	0.4827696380594091
1647	Fulu_CMR_retro-093	LV MASS	110.9978595167119	112.55834385707975	140.64624884538352	189.25098784200847	283.33384788170457	1.56048434036785	29.648389328671627	78.25312832529657	172.33598836499266
1648	Fulu_CMR_retro-093	LV ESPM	8.83964785047574	5.090448472425342	8.32042895525694	13.953514230921865	21.369549598395825	-3.749199378050399	-0.5192188952188008	5.113866380446124	12.529901747920084
1649	Fulu_CMR_retro-093	LV EDPM	5.3888187688426115	4.7545309965312486	9.844980215281248	19.354041771814227	38.4755262876302	-0.6342877723113629	4.456161446438637	13.965223002971616	33.08670751878759
1650	PPC1-002	LV ES	10.0	10.0	10.0	10.0	10.0	0.0	0.0	0.0	0.0
1651	PPC1-002	LV ED	29.0	27.0	27.0	26.0	27.0	2.0	2.0	3.0	2.0
1652	PPC1-002	RV ES	10.0	10.0	10.0	11.0	10.0	0.0	0.0	1.0	0.0
1653	PPC1-002	RV ED	29.0	27.0	27.0	26.0	28.0	2.0	2.0	3.0	1.0
1654	PPC1-002	LV ESV	58.380841160883236	52.61841882623717	46.77802097648805	35.94723664642677	22.950295767882462	-5.762422334646068	-11.602820184395185	-22.43360451445647	-35.43054539300077
1655	PPC1-002	LV EDV	161.01149131691642	156.0181104500205	151.54869605493926	115.05307465746378	101.5625769557748	-4.993380866895933	-9.462795261977163	-45.95841665945264	-59.44891436114162
1656	PPC1-002	LV SV	102.63065015603318	103.39969162378333	104.7706750784512	79.10583801103701	78.61228118789234	0.7690414677501423	2.1400249224180214	-23.524812144996176	-24.018368968140848
1657	PPC1-002	LV EF	63.74119593366592	66.27415966360317	69.1333398477212	68.7559530647495	77.40280282778161	2.5329637299372507	5.392143914055282	5.014757131083584	13.661606894115693
1658	PPC1-002	RV ESV	76.88057053944354	72.33318885186587	64.68309054274457	51.658731092338556	35.097226696532346	-4.547381687577669	-12.197479996698974	-25.221839447104983	-41.783343842911194
1659	PPC1-002	RV EDV	176.31640406430384	168.96021299317277	142.719559905414	113.68209284274106	106.19650355156777	-7.3561910711310645	-33.59684415888984	-62.63431122156278	-70.11990051273607
1660	PPC1-002	RV SV	99.4358335248603	96.6270241413069	78.03646936266944	62.0233617504025	71.09927685503543	-2.8088093835533954	-21.399364162190864	-37.4124717744578	-28.336556669824873
1661	PPC1-002	RV EF	63.74119593366592	57.18921776288914	54.67818805942741	54.558603030119066	66.95067584829707	0.792971450722213	-1.7180582527395174	-1.837643282047864	10.554429536130137
1662	PPC1-002	LV MASS	78.02051425010978	50.44128662126638	89.79815738954535	113.1474152931371	211.89946331904918	-27.579227628843405	11.777643139435568	35.12690104302732	133.8789490689394
1663	PPC1-002	LV ESPM	4.621805198413541	3.224557711324203	4.808045925107262	7.773487012277342	11.660230098717063	-1.3972474870893379	0.18624072669372094	3.151681813863801	7.038424900303522
1664	PPC1-002	LV EDPM	6.4792554090292445	3.2245575152031987	5.124743189742578	10.191904930985427	17.389577454343055	-3.254697893826046	-1.3545122192866668	3.712649521956182	10.91032204531381
1665	PROMM_G08	LV ES	9.0	9.0	9.0	9.0	9.0	0.0	0.0	0.0	0.0
1666	PROMM_G08	LV ED	29.0	0.0	0.0	29.0	0.0	1.0	1.0	0.0	1.0
1667	PROMM_G08	RV ES	10.0	10.0	10.0	10.0	10.0	0.0	0.0	0.0	0.0
1668	PROMM_G08	RV ED	29.0	29.0	29.0	29.0	29.0	0.0	0.0	0.0	0.0
1669	PROMM_G08	LV ESV	48.78620728966343	46.20343348039314	41.95653993082233	34.629144947323944	21.82534066317603	-2.582773809270293	-6.8296673588411	-14.157062342339486	-26.9608666264874
1670	PROMM_G08	LV EDV	136.274222456188	148.17658958737738	129.0235820983071	131.1941389770247	109.76974440780468	11.90236713118938	-7.250640357880911	-5.0800834791633065	-26.50447804838332
1671	PROMM_G08	LV SV	87.48801516652458	101.97315610698425	87.06704216748476	96.56499402970076	87.94440374462866	14.485140940459672	-0.4209729990398188	9.07697886317618	0.4563885781040824
1672	PROMM_G08	LV EF	64.19997383925772	68.81866858384691	67.48149505037433	73.6046554995964	80.11716180909298	4.618694744589192	3.281521211116612	9.404681660338682	15.917187969835254
1673	PROMM_G08	RV ESV	68.00052960603935	43.682823438523336	49.72054180609994	39.64224222796038	25.38357352442108	-24.317706167516015	-18.279987799939413	-28.35828737807897	-42.61695608161827
1674	PROMM_G08	RV EDV	153.19484660317684	145.6461192112416	138.4800616107881	124.75550557295792	105.39555625221692	-7.548727391935245	-14.71478499238873	-28.439341030218927	-47.79929035095992
1675	PROMM_G08	RV SV	85.19431699713749	101.96329577271825	88.75951980468818	85.11326334499753	80.01198272779584	16.768978775580763	3.5652028075506905	-0.08105365213995697	-5.182334269341652
1676	PROMM_G08	RV EF	64.19997383925772	70.00756101495101	64.09552304659971	68.22405388371632	75.91589775979084	14.39582283565197	8.48378486730067	12.612315704417284	20.3041595804918
1677	PROMM_G08	LV MASS	71.05465062496522	80.95212240607711	109.47659991587278	127.38666904599638	200.37614092868057	9.89747178111189	38.42194929090756	56.332018421031165	129.32149030371534
1678	PROMM_G08	LV ESPM	5.407713082755218	4.2981197970639915	5.306261725688819	7.673272362307181	13.132513790815139	-1.1095932856912265	-0.10145135706639863	2.2655592795519626	7.724800708059921
1679	PROMM_G08	LV EDPM	4.708185009292793	2.7747149696038105	3.999935287961271	6.575231126868166	14.796250646221452	-1.9334700396889821	-0.7082497213315215	1.8670461175753736	10.08806563692866
1680	MDC-0196-MRCorVasc-031	LV ES	9.0	10.0	10.0	11.0	9.0	1.0	1.0	2.0	0.0
1681	MDC-0196-MRCorVasc-031	LV ED	29.0	29.0	29.0	29.0	29.0	0.0	0.0	0.0	0.0
1682	MDC-0196-MRCorVasc-031	RV ES	9.0	10.0	10.0	11.0	10.0	1.0	1.0	2.0	1.0
1683	MDC-0196-MRCorVasc-031	RV ED	29.0	1.0	29.0	28.0	1.0	2.0	0.0	1.0	2.0
1684	MDC-0196-MRCorVasc-031	LV ESV	70.9995003874576	75.15266026492912	65.06660213635749	43.78313356584505	31.26468003937594	4.1531598774715235	-5.932898251100113	-27.216366821612553	-39.73482034808166
1685	MDC-0196-MRCorVasc-031	LV EDV	165.8668777223198	160.43330204076983	144.1404402645584	123.00375616288567	85.70002207831209	-5.433575681549968	-21.726437457761392	-42.863121559434134	-80.16685564400771
1686	MDC-0196-MRCorVasc-031	LV SV	94.8673773348622	85.2806417758407	79.07383812820092	79.22062259704062	54.43534203893615	-9.586735559021491	-15.79353920666128	-15.646754737821581	-40.43203529592605
1687	MDC-0196-MRCorVasc-031	LV EF	57.19488944241241	53.15644613122088	54.85888483694592	64.40504344609936	63.51846909583466	-4.0384433111915286	-2.336004605466492	7.210154003686945	6.32357965342225
1688	MDC-0196-MRCorVasc-031	RV ESV	105.3656313322245	115.68562349043232	99.74923164630322	92.200411215875	70.72822385267563	10.319992158207825	-5.61639968592128	-13.165220116349502	-34.63740747954887
1689	MDC-0196-MRCorVasc-031	RV EDV	217.06974727544682	198.7645244590136	191.32055104253553	174.9857520914	145.65021455738486	-18.30522281643323	-25.749196232911288	-42.08399518404681	-71.41953271806196
1690	MDC-0196-MRCorVasc-031	RV SV	111.70411594322232	83.07890096858127	91.57131939623231	82.78534087552501	74.92199070470923	-28.625214974641054	-20.132796546990008	-28.91877506769731	-36.78212523851309
1691	MDC-0196-MRCorVasc-031	RV EF	57.19488944241241	41.79765035772902	47.86277213673383	47.30976087257886	51.43967067428565	-9.662360696449504	-3.5972389174446917	-4.1502501815996595	-0.02034037989287185
1692	MDC-0196-MRCorVasc-031	LV MASS	143.21066667978428	122.63680808402832	173.87124292519545	211.16868731370752	294.76867831174684	-20.573858595755965	30.660576245411164	67.95802063392324	151.55801163196256
1693	MDC-0196-MRCorVasc-031	LV ESPM	11.161435257506097	7.375822565732175	10.21606607050327	15.169977339235645	23.206320338797305	-3.785612691773922	-0.9453691870028269	4.008542081729548	12.044885081291207
1694	MDC-0196-MRCorVasc-031	LV EDPM	10.918555403584195	8.058362509089292	14.531472977357872	23.822807614848447	43.35222628456087	-2.8601928944949027	3.612917573773677	12.904252211264252	32.43367088097668
1695	PSORCOR-060	LV ES	10.0	12.0	10.0	10.0	10.0	2.0	0.0	0.0	0.0
1696	PSORCOR-060	LV ED	29.0	29.0	29.0	29.0	29.0	0.0	0.0	0.0	0.0
1697	PSORCOR-060	RV ES	10.0	11.0	12.0	11.0	11.0	1.0	2.0	1.0	1.0
1698	PSORCOR-060	RV ED	29.0	28.0	28.0	29.0	28.0	1.0	1.0	0.0	1.0
1699	PSORCOR-060	LV ESV	49.383479316257734	49.60916267675051	46.27261948152765	28.20698165972334	21.336332719095285	0.2256833604927735	-3.1108598347300855	-21.176497656534394	-28.04714659716245
1700	PSORCOR-060	LV EDV	135.9017863989803	143.47144962408262	131.92524692073204	106.92309670410633	88.27577061039672	7.5696632251023175	-3.97653947824827	-28.978689694873978	-47.62601578858359
1701	PSORCOR-060	LV SV	86.51830708272257	93.86228694733211	85.6526274392044	78.71611504438299	66.93943789130144	7.343979864609537	-0.8656796435181775	-7.802192038339584	-19.578869191421134
1702	PSORCOR-060	LV EF	63.66237661418388	65.42227543756323	64.92512194475498	73.61937455124225	75.82991055012961	1.759898823379352	1.2627453305711	9.956997937058368	12.167533935945734
1703	PSORCOR-060	RV ESV	67.43745293059389	71.51622128857014	60.935857245154935	55.272511976603916	37.07516615884336	4.078768357976244	-6.501595685438957	-12.164940953989976	-30.362286771750533
1704	PSORCOR-060	RV EDV	145.3215015789325	146.56653198201414	133.74717181794898	118.84247166192851	97.92321068064604	1.2450304030816426	-11.574329760983517	-26.479029917003984	-47.39829089828646
1705	PSORCOR-060	RV SV	77.8840486483386	75.050310693444	72.81131457279405	63.5699596853246	60.84804452180268	-2.833737954894602	-5.07273407554456	-14.314088963014008	-17.03600412653593
1706	PSORCOR-060	RV EF	63.66237661418388	51.20562633129217	54.43951717491397	53.49094376475292	62.13853089462573	-2.38867857343336	0.8452122701884406	-0.10336113997261265	8.544225989900198
1707	PSORCOR-060	LV MASS	74.54101786408165	72.57973190368371	99.96135524368437	135.0181302325222	206.91794278422938	-1.9612859603979445	25.420337379602714	60.477112368440544	132.37692492014773
1708	PSORCOR-060	LV ESPM	4.194827204938862	3.295935128522515	5.85431917056711	10.049146845344845	13.852148476135469	-0.8988920764163475	1.6594919656282476	5.854319640405983	9.657321271196606
1709	PSORCOR-060	LV EDPM	4.379216081484346	2.2357053051157445	4.863234933438635	9.980002753758633	19.902383846486867	-2.1435107763686014	0.4840188519542892	5.600786672274287	15.52316776500252
1710	LA-FIRE_019	LV ES	10.0	12.0	14.0	11.0	12.0	2.0	4.0	1.0	2.0
1711	LA-FIRE_019	LV ED	29.0	29.0	29.0	29.0	29.0	0.0	0.0	0.0	0.0
1712	LA-FIRE_019	RV ES	10.0	12.0	13.0	13.0	12.0	2.0	3.0	3.0	2.0
1713	LA-FIRE_019	RV ED	29.0	29.0	29.0	29.0	28.0	0.0	0.0	0.0	1.0
1714	LA-FIRE_019	LV ESV	59.153933818458256	49.711925001510885	47.79254556646594	32.574611862383264	21.305109784225667	-9.442008816947371	-11.361388251992317	-26.579321956074992	-37.84882403423259
1715	LA-FIRE_019	LV EDV	140.53893689340362	134.50735096747619	124.93787513969234	107.49894372012089	81.20344784408942	-6.0315859259274305	-15.601061753711278	-33.039993173282724	-59.33548904931419
1716	LA-FIRE_019	LV SV	81.38500307494536	84.79542596596531	77.1453295732264	74.92433185773763	59.89833805986376	3.410422891019948	-4.239673501718954	-6.460671217207732	-21.4866650150816
1717	LA-FIRE_019	LV EF	57.909220657243544	63.04148089755244	61.746951824633356	69.69773773108602	73.76329410897495	5.132260240308895	3.837731167389812	11.788517073842478	15.854073451731402
1718	LA-FIRE_019	RV ESV	77.86317645361439	68.38474312017101	59.74753524034164	52.50873352239333	31.368138381986764	-9.478433333443377	-18.115641213272745	-25.354442931221058	-46.49503807162762
1719	LA-FIRE_019	RV EDV	147.03370189722088	156.51165799010425	142.7743859132	129.91454597041403	89.11402478058442	9.477956092883375	-4.259315984020873	-17.119155926806854	-57.919677116636464
1720	LA-FIRE_019	RV SV	69.1705254436065	88.12691486993324	83.02685067285836	77.4058124480207	57.74588639859765	18.95638942632675	13.856325229251865	8.235287004414204	-11.424639045008846
1721	LA-FIRE_019	RV EF	57.909220657243544	56.30693329918288	58.152483123502776	59.58209827069606	64.79999813809212	9.26293960856772	11.108489432887616	12.538104580080898	17.75600444747696
1722	LA-FIRE_019	LV MASS	66.88976611055344	72.13506952769734	98.6800850045552	129.1118426500065	191.27094002616082	5.2453034171439015	31.790318894001757	62.22207653945307	124.38117391560738
1723	LA-FIRE_019	LV ESPM	8.163114893772708	2.418417840259683	3.6852078088024043	7.255251645862248	11.948132932415533	-5.744697053513025	-4.477907084970303	-0.90786324791046	3.785018038642825
1724	LA-FIRE_019	LV EDPM	7.457856923585159	2.5767660489559714	5.081555603042098	9.371367393374173	18.49801598603776	-4.881090874629187	-2.376301320543061	1.9135104697890144	11.040159062452602
1725	PSORCOR-014	LV ES	10.0	11.0	10.0	11.0	10.0	1.0	0.0	1.0	0.0
1726	PSORCOR-014	LV ED	29.0	29.0	29.0	29.0	29.0	0.0	0.0	0.0	0.0
1727	PSORCOR-014	RV ES	10.0	10.0	10.0	10.0	10.0	0.0	0.0	0.0	0.0
1728	PSORCOR-014	RV ED	29.0	29.0	29.0	29.0	29.0	0.0	0.0	0.0	0.0
1729	PSORCOR-014	LV ESV	53.80859314781577	48.03931798420682	41.444878348296996	30.572965598229594	14.7243772806513	-5.7692751636089525	-12.363714799518775	-23.235627549586177	-39.084215867164474
1730	PSORCOR-014	LV EDV	149.77835827953948	142.0888985715053	131.12101752322118	112.50303884196634	82.35507367614794	-7.689459708034178	-18.65734075631829	-37.27531943757313	-67.42328460339154
1731	PSORCOR-014	LV SV	95.9697651317237	94.04958058729848	89.67613917492419	81.93007324373676	67.63069639549664	-1.9201845444252257	-6.2936259567995165	-14.039691887986947	-28.339068736227063
1732	PSORCOR-014	LV EF	64.07452066780579	66.19066058842637	68.3918877910193	72.82476463486857	82.12086199017531	2.116139920620583	4.317367123213515	8.750243967062787	18.04634132236953
1733	PSORCOR-014	RV ESV	72.50032660413626	68.00088899400154	57.47171977656288	48.47805534440354	35.3440128502148	-4.49943761013472	-15.028606827573384	-24.02227125973272	-37.15631375392146
1734	PSORCOR-014	RV EDV	171.68965952104656	176.7474191713968	164.35371609023636	151.27451611909004	113.05142514704053	5.057759650350249	-7.335943430810204	-20.415143401956527	-58.63823437400603
1735	PSORCOR-014	RV SV	99.1893329169103	108.74653017739527	106.88199631367348	102.7964607746865	77.70741229682574	9.557197260484969	7.69266339676318	3.6071278577761916	-21.481920620084566
1736	PSORCOR-014	RV EF	64.07452066780579	61.52651658915641	65.0316882734743	67.95358756511278	68.736340294477	3.754060639500807	7.259232323818701	10.181131615457183	10.963884344821402
1737	PSORCOR-014	LV MASS	90.76517685204693	97.97472449250057	127.80187733271397	162.06279761239998	253.6891525908635	7.209547640453636	37.03670048066704	71.29762076035304	162.92397573881658
1738	PSORCOR-014	LV ESPM	5.081557219079173	5.239904713895006	6.952952338032751	10.364648915621967	16.52585641327063	0.15834749481583366	1.8713951189535782	5.283091696542794	11.444299194191458
1739	PSORCOR-014	LV EDPM	6.367241003698699	3.742789633854462	6.880974054539347	11.804182555007623	22.730250760204804	-2.624451369844237	0.5137330508406484	5.436941551308924	16.363009756506106
1740	MyoMet-CMR-019G	LV ES	9.0	9.0	9.0	10.0	9.0	0.0	0.0	1.0	0.0
1741	MyoMet-CMR-019G	LV ED	29.0	29.0	29.0	29.0	29.0	0.0	0.0	0.0	0.0
1742	MyoMet-CMR-019G	RV ES	10.0	11.0	11.0	11.0	12.0	1.0	1.0	1.0	2.0
1743	MyoMet-CMR-019G	RV ED	29.0	28.0	28.0	29.0	29.0	1.0	1.0	0.0	0.0
1744	MyoMet-CMR-019G	LV ESV	59.84778595789277	58.92494179650103	50.23289559995784	35.0149601475965	17.548610182312817	-0.9228441613917369	-9.614890357934925	-24.83282581029627	-42.299175775579954
1745	MyoMet-CMR-019G	LV EDV	183.62890490232098	179.72245360004965	166.24566985197143	141.6090658367578	102.76905487784512	-3.9064513022713356	-17.383235050349555	-42.01983906556319	-80.85985002447586
1746	MyoMet-CMR-019G	LV SV	123.78111894442821	120.79751180354862	116.01277425201359	106.5941056891613	85.22044469553231	-2.9836071408795988	-7.7683446924146295	-17.18701325526692	-38.56067424889591
1747	MyoMet-CMR-019G	LV EF	67.40829773519151	67.21336671285866	69.78393744349177	75.2735038956047	82.92422733363492	-0.19493102233285242	2.3756397083002554	7.865206160413194	15.515929598443407
1748	MyoMet-CMR-019G	RV ESV	108.17158224371637	92.56891403654893	84.09622532066086	74.71868675425397	50.369991593466835	-15.60266820716744	-24.07535692305551	-33.452895489462406	-57.80159065024954
1749	MyoMet-CMR-019G	RV EDV	221.34899084736458	190.1830728333743	188.7024071866492	158.04717774035012	127.66614466670828	-31.16591801399028	-32.64658366071538	-63.30181310701445	-93.6828461806563
1750	MyoMet-CMR-019G	RV SV	113.1774086036482	97.61415879682536	104.60618186598833	83.32849098609616	77.29615307324144	-15.563249806822839	-8.57122673765987	-29.848917617552047	-35.88125553040676
1751	MyoMet-CMR-019G	RV EF	67.40829773519151	51.3264179311838	55.4344713591917	52.723808281469886	60.54553717043364	0.19566365469746216	4.3037170827053615	1.59305400498355	9.414782893947304
1752	MyoMet-CMR-019G	LV MASS	159.25120388999468	142.01007977902032	184.8362300599854	230.39749648920932	339.75893014514645	-17.24112411097437	25.585026169990726	71.14629259921463	180.50772625515177
1753	MyoMet-CMR-019G	LV ESPM	7.816671170292365	8.49325206295871	12.14966908867495	17.130458104106975	22.543106496689756	0.6765808926663457	4.332997918382585	9.31378693381461	14.726435326397391
1754	MyoMet-CMR-019G	LV EDPM	5.626778984247048	7.0969037901837675	11.919343012261786	19.390526739375666	33.022916787412186	1.4701248059367193	6.292564028014738	13.763747755128618	27.39613780316514
1755	MyoMet-CMR-044	LV ES	13.0	13.0	13.0	13.0	13.0	0.0	0.0	0.0	0.0
1756	MyoMet-CMR-044	LV ED	29.0	0.0	29.0	0.0	28.0	1.0	0.0	1.0	1.0
1757	MyoMet-CMR-044	RV ES	12.0	12.0	12.0	11.0	13.0	0.0	0.0	1.0	1.0
1758	MyoMet-CMR-044	RV ED	29.0	28.0	28.0	28.0	28.0	1.0	1.0	1.0	1.0
1759	MyoMet-CMR-044	LV ESV	50.603064604638966	55.90877563806667	45.32476962805458	31.340721532254243	12.44854591052518	5.305711033427706	-5.278294976584384	-19.262343072384724	-38.15451869411379
1760	MyoMet-CMR-044	LV EDV	143.62867847201252	137.8114197119362	131.50488826550932	101.89160896669325	70.8250868479057	-5.817258760076328	-12.123790206503202	-41.73706950531927	-72.80359162410683
1761	MyoMet-CMR-044	LV SV	93.02561386737355	81.90264407386952	86.18011863745474	70.550887434439	58.37654093738051	-11.122969793504026	-6.845495229918811	-22.474726432934546	-34.64907292999304
1762	MyoMet-CMR-044	LV EF	64.76813325654912	59.43095589978581	65.53377579657455	69.24111627042907	82.42353597496042	-5.337177356763313	0.765642540025425	4.472983013879954	17.655402718411295
1763	MyoMet-CMR-044	RV ESV	85.04049984926424	84.61720665533194	73.92353190156005	69.94766408276799	47.32641819336135	-0.42329319393229525	-11.116967947704183	-15.09283576649625	-37.71408165590289
1764	MyoMet-CMR-044	RV EDV	165.89949291343927	180.22972043570678	165.3956615831142	146.2567014102914	121.19509991382075	14.330227522267506	-0.5038313303250845	-19.642791503147862	-44.70439299961852
1765	MyoMet-CMR-044	RV SV	80.85899306417504	95.61251378037484	91.47212968155414	76.30903732752343	73.8686817204594	14.753520716199802	10.613136617379098	-4.5499557366516115	-6.990311343715632
1766	MyoMet-CMR-044	RV EF	64.76813325654912	53.050359035807645	55.30503569804206	52.174728810172596	60.95022139755307	4.310612069634267	6.565288731868684	3.4349818439992177	12.210474431379694
1767	MyoMet-CMR-044	LV MASS	116.6553686940862	110.26833805926363	162.12036372423714	193.99165541700577	281.285018612242	-6.38703063482258	45.46499503015093	77.33628672291957	164.62964991815582
1768	MyoMet-CMR-044	LV ESPM	7.24625681487994	5.585393514721145	9.328183297627568	16.554645941182372	23.75231853906598	-1.6608633001587956	2.081926482747628	9.308389126302432	16.50606172418604
1769	MyoMet-CMR-044	LV EDPM	7.816673140327853	4.606510671004467	8.550835198099076	14.28018303618274	28.157294701227464	-3.210162469323386	0.7341620577712229	6.4635098958548864	20.34062156089961
1770	DZHK_TV_010_HELIOS	LV ES	11.0	11.0	12.0	11.0	11.0	0.0	1.0	0.0	0.0
1771	DZHK_TV_010_HELIOS	LV ED	29.0	28.0	28.0	29.0	29.0	1.0	1.0	0.0	0.0
1772	DZHK_TV_010_HELIOS	RV ES	11.0	12.0	11.0	11.0	11.0	1.0	0.0	0.0	0.0
1773	DZHK_TV_010_HELIOS	RV ED	29.0	28.0	28.0	28.0	29.0	1.0	1.0	1.0	0.0
1774	DZHK_TV_010_HELIOS	LV ESV	76.1702254737994	57.6910487729769	50.616765957475195	38.05854263650966	22.155115878941483	-18.479176700822507	-25.55345951632421	-38.11168283728975	-54.01510959485792
1775	DZHK_TV_010_HELIOS	LV EDV	162.7513675355236	154.15357777423165	141.84213059917386	122.23704259376302	91.91085011183866	-8.59778976129195	-20.909236936349743	-40.51432494176058	-70.84051742368494
1776	DZHK_TV_010_HELIOS	LV SV	86.5811420617242	96.46252900125475	91.22536464169866	84.17849995725336	69.75573423289717	9.881386939530557	4.644222579974468	-2.4026421044708286	-16.825407828827025
1777	DZHK_TV_010_HELIOS	LV EF	53.19841140064534	62.575601808302274	64.31471683084686	68.86496774714055	75.89499406002362	9.377190407656933	11.116305430201521	15.666556346495213	22.69658265937828
1778	DZHK_TV_010_HELIOS	RV ESV	72.76674965115357	80.4219845610623	58.9523621652047	50.15062964498846	36.221426717062364	7.655234909908728	-13.814387485948878	-22.61612000616511	-36.54532293409121
1779	DZHK_TV_010_HELIOS	RV EDV	161.62544962119046	157.252003903143	127.55646183585692	109.43203821078986	100.54805762557547	-4.3734457180474635	-34.06898778533353	-52.1934114104006	-61.07739199561499
1780	DZHK_TV_010_HELIOS	RV SV	88.85869997003688	76.83001934208069	68.60409967065223	59.28140856580139	64.3266309085131	-12.028680627956192	-20.25460029938465	-29.57729140423549	-24.532069061523785
1781	DZHK_TV_010_HELIOS	RV EF	53.19841140064534	48.85789524781063	53.783319702716305	54.171894753173234	63.97600553165827	-6.120265789513262	-1.1948413346075881	-0.8062662841506594	8.997844494334373
1782	DZHK_TV_010_HELIOS	LV MASS	73.47833815395511	42.03441185373789	99.18392666214544	135.34502979615075	201.64998642397575	-31.443926300217214	25.70558850819033	61.86669164219565	128.17164827002063
1783	DZHK_TV_010_HELIOS	LV ESPM	2.7198203358893602	3.138185424824427	4.779254585037444	9.760043776978371	16.007623227721105	0.41836508893506696	2.059434249148084	7.040223441089011	13.287802891831745
1784	DZHK_TV_010_HELIOS	LV EDPM	1.8938874172730544	2.9942312348241913	5.470230617721685	10.393438498447585	20.470179379242047	1.1003438175511369	3.5763432004486306	8.49955108117453	18.576291961968995
1785	Fulu_CMR_retro-009	LV ES	11.0	10.0	9.0	9.0	9.0	1.0	2.0	2.0	2.0
1786	Fulu_CMR_retro-009	LV ED	29.0	29.0	2.0	1.0	2.0	0.0	3.0	2.0	3.0
1787	Fulu_CMR_retro-009	RV ES	11.0	10.0	10.0	10.0	10.0	1.0	1.0	1.0	1.0
1788	Fulu_CMR_retro-009	RV ED	29.0	27.0	28.0	29.0	0.0	2.0	1.0	0.0	1.0
1789	Fulu_CMR_retro-009	LV ESV	60.83233279395781	50.58935695258286	49.49257097071763	31.313300582658833	23.169652985175084	-10.24297584137495	-11.339761823240181	-29.519032211298978	-37.66267980878273
1790	Fulu_CMR_retro-009	LV EDV	136.29991311067215	124.01931362177332	113.43530872871705	94.81732975795022	75.1025644952602	-12.28059948889883	-22.864604381955104	-41.48258335272193	-61.197348615411954
1791	Fulu_CMR_retro-009	LV SV	75.46758031671433	73.42995666919046	63.94273775799942	63.504029175291386	51.93291151008511	-2.0376236475238727	-11.524842558714916	-11.963551141422947	-23.53466880662922
1792	Fulu_CMR_retro-009	LV EF	55.36876627018575	59.20848497285894	56.36934255710436	66.97512926951703	69.14931848081254	3.8397187026731885	1.0005762869186086	11.606362999331274	13.780552210626787
1793	Fulu_CMR_retro-009	RV ESV	72.16352249800374	68.65894351984618	59.418503494653514	48.20383886280604	36.35853064693466	-3.504578978157568	-12.74501900335023	-23.959683635197706	-35.80499185106908
1794	Fulu_CMR_retro-009	RV EDV	152.39870354129704	135.9468830875778	112.20142541972	95.06411351522078	85.00107626572166	-16.45182045371925	-40.19727812157704	-57.334590026076256	-67.39762727557537
1795	Fulu_CMR_retro-009	RV SV	80.2351810432933	67.28793956773161	52.78292192506648	46.860274652414745	48.642545618787004	-12.947241475561682	-27.452259118226813	-33.37490639087855	-31.59263542450629
1796	Fulu_CMR_retro-009	RV EF	55.36876627018575	49.49575748962506	47.043004781461185	49.29333785341817	57.22579966720146	-3.1524469759405775	-5.605199684104456	-3.354866612147468	4.577595201635816
1797	Fulu_CMR_retro-009	LV MASS	61.51850178965941	52.974870302301795	91.26647932520284	110.06680007515644	169.7498933360134	-8.543631487357615	29.747977535543427	48.548298285497026	108.23139154635399
1798	Fulu_CMR_retro-009	LV ESPM	6.901667865577597	2.130510980196995	4.088277724722564	7.773486878915058	13.243718351724324	-4.771156885380602	-2.8133901408550326	0.8718190133374613	6.342050486146727
1799	Fulu_CMR_retro-009	LV EDPM	3.200265533019219	2.4472087527857114	4.548929251922888	9.644881978256537	18.454832362942774	-0.7530567802335075	1.3486637189036692	6.444616445237318	15.254566829923554
1800	PSORCOR-042	LV ES	11.0	10.0	10.0	10.0	10.0	1.0	1.0	1.0	1.0
1801	PSORCOR-042	LV ED	29.0	29.0	29.0	29.0	29.0	0.0	0.0	0.0	0.0
1802	PSORCOR-042	RV ES	12.0	11.0	12.0	12.0	12.0	1.0	0.0	0.0	0.0
1803	PSORCOR-042	RV ED	29.0	29.0	29.0	29.0	29.0	0.0	0.0	0.0	0.0
1804	PSORCOR-042	LV ESV	44.67456423386277	42.189734349260725	36.26297637843564	27.5484481635204	15.914443526831631	-2.4848298846020427	-8.411587855427129	-17.126116070342366	-28.760120707031135
1805	PSORCOR-042	LV EDV	135.7791750601881	126.8106669115409	118.75466520683278	102.25852459186483	78.76002910979423	-8.968508148647189	-17.024509853355312	-33.52065046832327	-57.01914595039386
1806	PSORCOR-042	LV SV	91.10461082632533	84.62093256228019	82.49168882839714	74.71007642834442	62.8455855829626	-6.483678264045139	-8.612921997928183	-16.394534397980905	-28.25902524336273
1807	PSORCOR-042	LV EF	67.09763171409794	66.73013763211976	69.46395637150162	73.05999839771596	79.7937561645053	-0.36749408197817957	2.3663246574036805	5.962366683618015	12.696124450407353
1808	PSORCOR-042	RV ESV	72.94858532167838	72.174722534354	61.72606830516795	55.294444953080784	40.25803806911014	-0.7738627873243757	-11.22251701651043	-17.654140368597595	-32.69054725256824
1809	PSORCOR-042	RV EDV	162.36071533616504	156.55422433261936	156.33470746517838	140.44221537268587	113.50839205888886	-5.806491003545688	-6.0260078709866605	-21.918499963479178	-48.852323277276184
1810	PSORCOR-042	RV SV	89.41213001448666	84.37950179826535	94.60863916001043	85.14777041960508	73.25035398977872	-5.032628216221312	5.196509145523763	-4.264359594881583	-16.161776024707947
1811	PSORCOR-042	RV EF	67.09763171409794	53.897939936127415	60.51672126682639	60.628330444412214	64.53298532479957	-1.1721118490968578	5.446669481602115	5.558278659187941	9.462933539575296
1812	PSORCOR-042	LV MASS	72.73945453627626	67.76261041913511	94.01485108951772	120.85483631479228	191.5100149617449	-4.976844117141141	21.275396553241464	48.115381778516024	118.77056042546864
1813	PSORCOR-042	LV ESPM	5.680463600707485	3.61861335047342	5.208959988489884	8.343555239850247	12.353993152179129	-2.061850250234065	-0.4715036122176013	2.6630916391427615	6.673529551471644
1814	PSORCOR-042	LV EDPM	5.7467288451767145	3.5725165692841845	6.223092917663481	10.452492355624473	18.646232861922922	-2.17421227589253	0.47636407248676615	4.705763510447759	12.899504016746207
1815	M2GS08	LV ES	8.0	6.0	6.0	7.0	8.0	2.0	2.0	1.0	0.0
1816	M2GS08	LV ED	23.0	3.0	17.0	0.0	0.0	5.0	6.0	2.0	2.0
1817	M2GS08	RV ES	8.0	8.0	20.0	6.0	8.0	0.0	12.0	2.0	0.0
1818	M2GS08	RV ED	24.0	23.0	2.0	22.0	23.0	1.0	3.0	2.0	1.0
1819	M2GS08	LV ESV	67.15143714404803	40.441959431441504	44.703471546107906	41.521391035057604	51.482306405296555	-26.709477712606528	-22.447965597940126	-25.630046108990427	-15.669130738751477
1820	M2GS08	LV EDV	143.48873399999056	92.10020298783202	97.26104470981518	132.44064157018437	121.74933134695749	-51.38853101215854	-46.22768929017538	-11.04809242980619	-21.739402653033068
1821	M2GS08	LV SV	76.33729685594253	51.65824355639052	52.557573163707275	90.91925053512676	70.26702494166094	-24.67905329955201	-23.77972369223525	14.581953679184238	-6.070271914281591
1822	M2GS08	LV EF	53.20089928171472	56.08917448663543	54.03763996214137	68.64905625434157	57.71450583282148	2.88827520492071	0.8367406804266508	15.448156972626855	4.513606551106761
1823	M2GS08	RV ESV	66.718026113842	10.932223695656285	16.73726291076746	22.88059694529511	12.204771196958609	-55.78580241818572	-49.980763203074545	-43.83742916854689	-54.51325491688339
1824	M2GS08	RV EDV	140.89386172634357	55.15632168677403	48.7967902535107	59.07215287430445	42.81953997696983	-85.73754003956955	-92.09707147283288	-81.82170885203912	-98.07432174937375
1825	M2GS08	RV SV	74.17583561250157	44.224097991117745	32.05952734274324	36.19155592900934	30.614768780011218	-29.951737621383828	-42.116308269758335	-37.98427968349223	-43.561066832490354
1826	M2GS08	RV EF	53.20089928171472	80.17956353627234	65.70007407492689	61.26669533446471	71.49719216151585	27.532957996726275	13.053468535380823	8.620089794918641	18.85058662196979
1827	M2GS08	LV MASS	96.93623363940888	8.895375229870552	-30.761338738440536	50.42824335594604	67.76633372129174	-88.04085840953833	-127.69757237784941	-46.507990283462846	-29.16989991811714
1828	M2GS08	LV ESPM	8.742900155713874	1.5155777539859994	3.38373729048064	3.2877992391691078	10.395323913482716	-7.227322401727875	-5.359162865233234	-5.455100916544767	1.652423757768842
1829	M2GS08	LV EDPM	6.551199761585322	1.1773257441970055	1.49313762081787	4.225291235438199	9.404611153673613	-5.373874017388317	-5.058062140767452	-2.3259085261471233	2.853411392088291
1830	Fulu_CMR_retro-088	LV ES	10.0	11.0	11.0	11.0	11.0	1.0	1.0	1.0	1.0
1831	Fulu_CMR_retro-088	LV ED	29.0	28.0	29.0	29.0	29.0	1.0	0.0	0.0	0.0
1832	Fulu_CMR_retro-088	RV ES	11.0	11.0	11.0	11.0	11.0	0.0	0.0	0.0	0.0
1833	Fulu_CMR_retro-088	RV ED	29.0	28.0	28.0	28.0	28.0	1.0	1.0	1.0	1.0
1834	Fulu_CMR_retro-088	LV ESV	50.39312872099566	48.97158945113245	46.311875631228204	32.327829582557584	19.35830943507387	-1.42153926986321	-4.081253089767458	-18.06529913843808	-31.03481928592179
1835	Fulu_CMR_retro-088	LV EDV	146.09476160364918	145.54379574702278	143.87118946937505	108.06103780006029	92.10279347724838	-0.5509658566263909	-2.2235721342741215	-38.033723803588884	-53.99196812640079
1836	Fulu_CMR_retro-088	LV SV	95.70163288265351	96.57220629589034	97.55931383814685	75.7332082175027	72.74448404217452	0.8705734132368264	1.8576809554933362	-19.968424665150806	-22.957148840478993
1837	Fulu_CMR_retro-088	LV EF	65.50654645803745	66.352678106422	67.81018089720715	70.083732082629	78.9818433250281	0.8461316483845565	2.3036344391696986	4.57718562459155	13.475296866990647
1838	Fulu_CMR_retro-088	RV ESV	55.23955986399972	46.860272425974394	37.18111755154065	30.271352622392	13.243718933363187	-8.37928743802533	-18.05844231245907	-24.968207241607722	-41.99584093063653
1839	Fulu_CMR_retro-088	RV EDV	149.68073802774987	141.34854607627213	135.371048474962	120.56441240429535	87.68819420056789	-8.33219195147774	-14.309689552787859	-29.116325623454514	-61.992543827181976
1840	Fulu_CMR_retro-088	RV SV	94.44117816375015	94.48827365029774	98.18993092342136	90.29305978190335	74.44447526720471	0.047095486547590326	3.7487527596712056	-4.1481183818468	-19.996702896545443
1841	Fulu_CMR_retro-088	RV EF	65.50654645803745	66.84771529189382	72.53392215661415	74.89196685927404	84.89680503276071	3.7526374561329163	9.43884432085325	11.796889023513131	21.801727196999806
1842	Fulu_CMR_retro-088	LV MASS	67.33242859009222	62.30303842604726	112.28368755649359	130.59454952003514	205.82464573917858	-5.029390164044962	44.95125896640137	63.262120929942924	138.49221714908634
1843	Fulu_CMR_retro-088	LV ESPM	6.322254476493609	2.9078592856525427	4.63530048133045	7.341625587623301	10.681344987841575	-3.4143951908410664	-1.686953995163159	1.0193711111296917	4.359090511347966
1844	Fulu_CMR_retro-088	LV EDPM	3.152580112783407	2.9942314152555154	6.046043863234231	10.42222781454864	16.324317950628206	-0.1583486975278916	2.893463750450824	7.269647701765233	13.171737837844798
1845	PPC1-049	LV ES	11.0	11.0	11.0	13.0	11.0	0.0	0.0	2.0	0.0
1846	PPC1-049	LV ED	29.0	29.0	29.0	29.0	29.0	0.0	0.0	0.0	0.0
1847	PPC1-049	RV ES	11.0	11.0	12.0	12.0	12.0	0.0	1.0	1.0	1.0
1848	PPC1-049	RV ED	29.0	29.0	29.0	29.0	29.0	0.0	0.0	0.0	0.0
1849	PPC1-049	LV ESV	58.87353896504021	45.95543152604464	47.326418656580486	33.753663965453775	22.648680759857704	-12.91810743899557	-11.547120308459725	-25.119874999586436	-36.22485820518251
1850	PPC1-049	LV EDV	148.13751977908996	142.52761579661222	132.08070888816013	111.89981485523684	84.42526843016032	-5.609903982477732	-16.056810890929825	-36.237704923853116	-63.71225134892964
1851	PPC1-049	LV SV	89.26398081404975	96.57218427056759	84.75429023157965	78.14615088978306	61.77658767030261	7.308203456517845	-4.5096905824701	-11.117829924266687	-27.487393143747134
1852	PPC1-049	LV EF	60.257510013104465	67.75682293624885	64.16856098443996	69.83581786161093	73.17310186748944	7.499312923144387	3.9110509713354986	9.57830784850647	12.91559185438497
1853	PPC1-049	RV ESV	64.01216441934605	57.63623072210019	54.40070358645339	47.024801407172816	27.33745093961431	-6.375933697245863	-9.61146083289266	-16.987363012173233	-36.674713479731736
1854	PPC1-049	RV EDV	148.23861075326928	135.26138140476812	122.12733668413901	108.25296685050455	80.61391027184604	-12.977229348501169	-26.111274069130275	-39.985643902764735	-67.62470048142325
1855	PPC1-049	RV SV	84.22644633392323	77.62515068266794	67.72663309768562	61.22816544333173	53.276459332231724	-6.601295651255299	-16.499813236237614	-22.998280890591502	-30.94998700169151
1856	PPC1-049	RV EF	60.257510013104465	57.38899741854298	55.455752116210235	56.56026548250336	66.08841966922702	0.5708405929160278	-1.3624047094167153	-0.25789134312358897	9.270262843600072
1857	PPC1-049	LV MASS	81.91490557362711	68.4642515249118	112.57159336338648	132.5811248495504	211.4388200426595	-13.450654048715307	30.656687789759374	50.6662192759233	129.52391446903238
1858	PPC1-049	LV ESPM	3.5106651665658037	3.3685111246852615	5.297487409724322	8.118975397326949	11.199579146151283	-0.14215404188054226	1.7868222431585186	4.608310230761145	7.688913979585479
1859	PPC1-049	LV EDPM	2.609156731136491	2.735115967827417	5.383860025707386	10.1055339231946	17.763858846491022	0.1259592366909259	2.774703294570895	7.496377192058109	15.154702115354532
1860	LA-FIRE_007	LV ES	11.0	11.0	11.0	11.0	11.0	0.0	0.0	0.0	0.0
1861	LA-FIRE_007	LV ED	0.0	29.0	29.0	29.0	29.0	1.0	1.0	1.0	1.0
1862	LA-FIRE_007	RV ES	11.0	12.0	12.0	11.0	12.0	1.0	1.0	0.0	1.0
1863	LA-FIRE_007	RV ED	0.0	29.0	0.0	29.0	29.0	1.0	0.0	1.0	1.0
1864	LA-FIRE_007	LV ESV	119.2560512859167	110.8304386085812	102.8513060695724	75.23965861534664	60.13140459297233	-8.425612677335494	-16.404745216344295	-44.016392670570056	-59.12464669294437
1865	LA-FIRE_007	LV EDV	233.96327257777227	216.17693927434635	214.20272025994188	179.16033860053642	149.4922172792535	-17.78633330342592	-19.76055231783039	-54.80293397723585	-84.47105529851876
1866	LA-FIRE_007	LV SV	114.70722129185557	105.34650066576515	111.35141419036948	103.92067998518978	89.36081268628118	-9.360720626090426	-3.355807101486093	-10.786541306665796	-25.346408605574396
1867	LA-FIRE_007	LV EF	49.02787519939715	48.731608940059864	51.98412702473665	58.00428867066153	59.776230704608494	-0.2962662593372869	2.9562518253395	8.97641347126438	10.748355505211343
1868	LA-FIRE_007	RV ESV	156.21212643323543	138.2227129223566	123.58059413286962	116.53373122285248	88.62047517095706	-17.98941351087882	-32.631532300365805	-39.678395210382945	-67.59165126227836
1869	LA-FIRE_007	RV EDV	282.1629864443053	260.8436309316911	253.44031315785244	224.53994543955594	185.49428954152768	-21.31935551261421	-28.722673286452874	-57.62304100474938	-96.66869690277764
1870	LA-FIRE_007	RV SV	125.95086001106989	122.6209180093345	129.85971902498284	108.00621421670346	96.87381437057061	-3.3299420017353896	3.908859013912945	-17.944645794366437	-29.07704564049928
1871	LA-FIRE_007	RV EF	49.02787519939715	47.00935866110761	51.23877784356318	48.10111359262699	52.224688215473556	2.3717321608186808	6.601151343274246	3.463487092338056	7.587061715184625
1872	LA-FIRE_007	LV MASS	97.9893881996105	101.17047609976575	158.75185368213982	208.4733729777212	300.373252194143	3.181087900155248	60.76246548252932	110.4839847781107	202.38386399453248
1873	LA-FIRE_007	LV ESPM	9.913894091004735	4.462557304712449	6.996138324385837	12.2936267382497	20.412603798682767	-5.451336786292286	-2.9177557666188987	2.379732647244964	10.498709707678032
1874	LA-FIRE_007	LV EDPM	9.523928280654149	3.915534685389265	7.94623229915735	14.395347423701828	28.848276492024397	-5.608393595264884	-1.5776959814967988	4.87141914304768	19.32434821137025
1875	M1GS40	LV ES	12.0	12.0	11.0	11.0	13.0	0.0	1.0	1.0	1.0
1876	M1GS40	LV ED	28.0	29.0	28.0	29.0	28.0	1.0	0.0	1.0	0.0
1877	M1GS40	RV ES	11.0	13.0	12.0	13.0	13.0	2.0	1.0	2.0	2.0
1878	M1GS40	RV ED	27.0	27.0	28.0	27.0	27.0	0.0	1.0	0.0	0.0
1879	M1GS40	LV ESV	44.98439484393457	42.96796581298113	44.94902127832174	26.92265457361937	18.210936614871024	-2.0164290309534394	-0.03537356561282934	-18.061740270315198	-26.773458229063543
1880	M1GS40	LV EDV	140.22076032562182	133.34590113312007	123.51445394307375	104.31914319992065	78.03633241653442	-6.874859192501759	-16.706306382548078	-35.90161712570118	-62.184427909087404
1881	M1GS40	LV SV	95.23636548168726	90.37793532013893	78.56543266475201	77.39648862630128	59.8253958016634	-4.858430161548327	-16.67093281693525	-17.83987685538598	-35.41096968002386
1882	M1GS40	LV EF	67.91887682004332	67.7770629259268	63.60829049283724	74.19202866531992	76.66351550497461	-0.1418138941165239	-4.310586327206082	6.273151845276601	8.744638684931289
1883	M1GS40	RV ESV	73.59874932677485	62.36015183776617	54.682027119398114	46.38866801261902	33.24726263433695	-11.238597489008683	-18.916722207376736	-27.21008131415583	-40.3514866924379
1884	M1GS40	RV EDV	160.09186663680012	155.4574058353901	143.6449074447155	129.59295713603495	104.29452180862427	-4.634460801410029	-16.44695919208462	-30.498909500765166	-55.79734482817585
1885	M1GS40	RV SV	86.49311731002527	93.09725399762392	88.96288032531739	83.20428912341593	71.04725917428732	6.604136687598654	2.4697630152921164	-3.2888281866093365	-15.44585813573795
1886	M1GS40	RV EF	67.91887682004332	59.88602054520468	61.932498623076114	64.20432943441178	68.12175552677238	5.85884282089723	7.9053208987686645	10.177151710104326	14.094577802464926
1887	M1GS40	LV MASS	88.54264872588159	84.48336256451904	112.92010925956072	146.4343835616857	216.8221164158732	-4.05928616136255	24.377460533679127	57.891734835804115	128.27946768999163
1888	M1GS40	LV ESPM	8.974096178691836	2.9199025690555573	5.723525038585067	8.372108572348953	13.023280165717006	-6.054193609636279	-3.2505711401067687	-0.6019876063428828	4.04918398702517
1889	M1GS40	LV EDPM	4.3528020485560415	3.1912205341458324	5.917324148342014	12.041366046890616	20.74939168676734	-1.161581514410209	1.5645220997859726	7.688563998334574	16.396589638211296
1890	PPC1-023	LV ES	10.0	11.0	11.0	11.0	11.0	1.0	1.0	1.0	1.0
1891	PPC1-023	LV ED	29.0	29.0	29.0	29.0	29.0	0.0	0.0	0.0	0.0
1892	PPC1-023	RV ES	10.0	13.0	12.0	13.0	12.0	3.0	2.0	3.0	2.0
1893	PPC1-023	RV ED	29.0	29.0	1.0	29.0	29.0	0.0	2.0	0.0	0.0
1894	PPC1-023	LV ESV	42.56138598331788	46.47639979345338	43.131194806560906	26.405177918663185	15.985690990408347	3.9150138101355054	0.5698088232430294	-16.15620806465469	-26.57569499290953
1895	PPC1-023	LV EDV	128.46643320125534	118.06922215638544	105.31906225392908	88.45594615987353	66.0266322122951	-10.397211044869906	-23.147370947326266	-40.01048704138181	-62.43980098896024
1896	PPC1-023	LV SV	85.90504721793747	71.59282236293205	62.18786744736817	62.05076824121035	50.040941221886754	-14.312224855005411	-23.717179770569295	-23.854278976727116	-35.86410599605071
1897	PPC1-023	LV EF	66.86964452679925	60.63631237284319	59.04711465948147	70.14878132563413	75.78902564799968	-6.233332153956056	-7.822529867317776	3.279136798834884	8.91938112120043
1898	PPC1-023	RV ESV	95.59365013980262	95.72219765346925	86.56401540966964	69.8379952418816	55.30554912604575	0.12854751366663209	-9.029634730132983	-25.75565489792102	-40.28810101375687
1899	PPC1-023	RV EDV	190.0390833560689	189.9910814201863	170.93439489774758	152.80996980083907	129.47580655561632	-0.04800193588258139	-19.104688458321306	-37.229113555229816	-60.56327680045257
1900	PPC1-023	RV SV	94.44543321626627	94.26888376671705	84.37037948807794	82.97197455895747	74.17025742957057	-0.17654944954921348	-10.075053728188323	-11.473458657308797	-20.275175786695698
1901	PPC1-023	RV EF	66.86964452679925	49.617531024117376	49.358339811334076	54.297487701291246	57.28503216368128	-0.08036877016205324	-0.33955998294535306	4.599587907011816	7.58713236940185
1902	PPC1-023	LV MASS	59.818944225429796	48.25317505704326	84.5870281259964	109.72129587490905	164.53875876739133	-11.565769168386538	24.7680839005666	49.90235164947925	104.71981454196154
1903	PPC1-023	LV ESPM	4.6856840021455515	1.9289758300383308	3.166975439116256	5.182323194791715	8.262926488615319	-2.7567081721072206	-1.5187085630292954	0.49663919264616396	3.5772424864697676
1904	PPC1-023	LV EDPM	3.313628334790366	2.418417895173564	4.779253894691509	8.550834335166657	16.093993474562435	-0.8952104396168021	1.465625559901143	5.2372060003762915	12.78036513977207
1905	LVHSTRAIN_AS_09_SK	LV ES	11.0	10.0	10.0	10.0	10.0	1.0	1.0	1.0	1.0
1906	LVHSTRAIN_AS_09_SK	LV ED	29.0	29.0	0.0	29.0	29.0	0.0	1.0	0.0	0.0
1907	LVHSTRAIN_AS_09_SK	RV ES	11.0	11.0	12.0	11.0	12.0	0.0	1.0	0.0	1.0
1908	LVHSTRAIN_AS_09_SK	RV ED	29.0	29.0	0.0	29.0	0.0	0.0	1.0	0.0	1.0
1909	LVHSTRAIN_AS_09_SK	LV ESV	35.394557080262224	40.91020703534099	33.47946616578278	22.30593498584605	9.19931271840672	5.515649955078764	-1.9150909144794426	-13.088622094416174	-26.195244361855504
1910	LVHSTRAIN_AS_09_SK	LV EDV	128.01832657496772	128.17342142422044	114.79260461458661	92.88425818728929	62.65403337225874	0.15509484925271977	-13.225721960381108	-35.134068387678425	-65.36429320270898
1911	LVHSTRAIN_AS_09_SK	LV SV	92.6237694947055	87.26321438887945	81.31313844880383	70.57832320144324	53.45472065385202	-5.360555105826052	-11.310631045901673	-22.04544629326226	-39.16904884085348
1912	LVHSTRAIN_AS_09_SK	LV EF	72.35196082684683	68.08214481539123	70.83482313325908	75.98523644246696	85.31728569851357	-4.269816011455603	-1.517137693587756	3.6332756156201214	12.965324871666738
1913	LVHSTRAIN_AS_09_SK	RV ESV	49.379449763229324	48.094148187114506	41.0198662308096	32.57459859339645	22.92286542502486	-1.2853015761148185	-8.359583532419727	-16.804851169832872	-26.456584338204465
1914	LVHSTRAIN_AS_09_SK	RV EDV	128.8297663240464	123.49836196301192	121.46930264453414	98.93029835373598	74.52676191760959	-5.331404361034487	-7.360463679512264	-29.899467970310425	-54.30300440643681
1915	LVHSTRAIN_AS_09_SK	RV SV	79.45031656081707	75.4042137758974	80.44943641372454	66.35569976033952	51.60389649258473	-4.046102784919668	0.9991198529074694	-13.094616800477553	-27.84642006823234
1916	LVHSTRAIN_AS_09_SK	RV EF	72.35196082684683	61.056853368209985	66.23026119541537	67.07318269988183	69.24210198429603	-0.6139225928168628	4.559485234388518	5.402406738854978	7.5713260232691795
1917	LVHSTRAIN_AS_09_SK	LV MASS	161.2215754788023	143.27687674516045	178.40152007027552	235.81016017138558	308.9817022205367	-17.944698733641843	17.17994459147323	74.58858469258328	147.7601267417344
1918	LVHSTRAIN_AS_09_SK	LV ESPM	13.894208881811409	5.355068034515834	6.967346552849809	9.284996903342796	12.711090629719294	-8.539140847295574	-6.9268623289616	-4.609211978468613	-1.1831182520921146
1919	LVHSTRAIN_AS_09_SK	LV EDPM	11.051127099387633	6.83778884482544	9.889601967460408	19.102623074124136	29.424083618561607	-4.213338254562194	-1.1615251319272257	8.051495974736502	18.372956519173975
1920	M1GS42	LV ES	11.0	11.0	11.0	11.0	11.0	0.0	0.0	0.0	0.0
1921	M1GS42	LV ED	29.0	29.0	29.0	29.0	29.0	0.0	0.0	0.0	0.0
1922	M1GS42	RV ES	12.0	12.0	12.0	12.0	12.0	0.0	0.0	0.0	0.0
1923	M1GS42	RV ED	29.0	29.0	29.0	29.0	29.0	0.0	0.0	0.0	0.0
1924	M1GS42	LV ESV	41.222961486084316	39.04566740379384	33.06817093811774	25.061616095344686	15.0260025766236	-2.177294082290473	-8.154790547966577	-16.16134539073963	-26.196958909460715
1925	M1GS42	LV EDV	119.78919071145415	115.19017465931252	104.55133000385047	90.26566431496374	67.28795526861887	-4.599016052141636	-15.237860707603687	-29.52352639649041	-52.50123544283528
1926	M1GS42	LV SV	78.56622922536984	76.14450725551868	71.48315906573274	65.20404821961905	52.261952691995276	-2.4217219698511627	-7.083070159637103	-13.362181005750784	-26.304276533374562
1927	M1GS42	LV EF	65.58707739717403	66.1033004600647	68.37135315552668	72.23571522401114	77.66910509222848	0.5162230628906741	2.784275758352649	6.648637826837117	12.08202769505445
1928	M1GS42	RV ESV	53.72334816347117	61.39273287171827	53.00230144411902	44.447351719246505	30.35361968311028	7.669384708247101	-0.7210467193521524	-9.275996444224667	-23.36972848036089
1929	M1GS42	RV EDV	127.98060890737138	132.16297058450198	120.89347528279204	107.75943644952872	84.56236584321182	4.182361677130601	-7.087133624579337	-20.221172457842655	-43.418243064159554
1930	M1GS42	RV SV	74.2572607439002	70.77023771278371	67.89117383867301	63.312084730282216	54.20874616010154	-3.487023031116493	-6.366086905227192	-10.945176013617989	-20.048514583798664
1931	M1GS42	RV EF	65.58707739717403	53.54770507941545	56.15784779109302	58.75316985342225	64.10504911914443	-4.474569840096336	-1.8644271284187681	0.7308949339104629	6.082774199632638
1932	M1GS42	LV MASS	65.82294045628163	65.21090803550948	88.44499378126794	116.89019534059688	165.43130167672905	-0.6120324207721524	22.62205332498631	51.06725488431525	99.60836122044742
1933	M1GS42	LV ESPM	5.279042584126733	2.101720293210121	3.570045429562398	6.247579501734195	8.349299794944319	-3.1773222909166123	-1.7089971545643352	0.9685369176074614	3.0702572108175854
1934	M1GS42	LV EDPM	3.3167781657205877	2.389627716140091	4.347395082369244	8.637208284772552	14.798416645353633	-0.9271504495804965	1.0306169166486567	5.320430119051964	11.481638479633045
1935	MyoMet-CMR-050	LV ES	10.0	10.0	10.0	12.0	10.0	0.0	0.0	2.0	0.0
1936	MyoMet-CMR-050	LV ED	29.0	0.0	0.0	0.0	0.0	1.0	1.0	1.0	1.0
1937	MyoMet-CMR-050	RV ES	10.0	10.0	10.0	10.0	11.0	0.0	0.0	0.0	1.0
1938	MyoMet-CMR-050	RV ED	29.0	29.0	0.0	29.0	0.0	0.0	1.0	0.0	1.0
1939	MyoMet-CMR-050	LV ESV	34.849588084226525	45.434451954594785	39.758573859017815	25.555166459570938	15.958268933196223	10.58486387036826	4.90898577479129	-9.294421624655588	-18.891319151030302
1940	MyoMet-CMR-050	LV EDV	102.53084437470233	120.29024490812125	110.8304460051448	92.73343875911985	70.7565440586308	17.759400533418926	8.299601630442467	-9.797405615582477	-31.774300316071532
1941	MyoMet-CMR-050	LV SV	67.6812562904758	74.85579295352647	71.07187214612698	67.17827229954891	54.79827512543457	7.174536663050674	3.390615855651177	-0.5029839909268929	-12.88298116504123
1942	MyoMet-CMR-050	LV EF	66.01062997504677	62.229312951105875	64.12666799412482	72.44233924512184	77.44622897357343	-3.7813170239408933	-1.8839619809219528	6.431709270075075	11.435598998526658
1943	MyoMet-CMR-050	RV ESV	47.7299974837194	45.29736101166861	38.96340802354766	31.83428391029289	22.018027857284363	-2.4326364720507883	-8.766589460171744	-15.895713573426512	-25.71196962643504
1944	MyoMet-CMR-050	RV EDV	106.09626686600754	135.06947216814876	112.58531061706	106.05941245548043	82.12201609362842	28.973205302141224	6.4890437510524634	-0.03685441052711269	-23.974250772379122
1945	MyoMet-CMR-050	RV SV	58.36626938228814	89.77211115648015	73.62190259351235	74.22512854518754	60.10398823634405	31.405841774192012	15.255633211224207	15.858859162899407	1.7377188540559132
1946	MyoMet-CMR-050	RV EF	66.01062997504677	66.4636573427357	65.39210327706503	69.98448023304327	73.18864184705194	11.451100250598977	10.379546184928309	14.971923140906547	18.176084754915216
1947	MyoMet-CMR-050	LV MASS	88.42430533885832	83.75211777429207	110.98811309642652	143.40643120542097	214.3466966026501	-4.672187564566244	22.5638077575682	54.982125866562654	125.92239126379178
1948	MyoMet-CMR-050	LV ESPM	3.044616052489433	2.5047903150356237	4.289813139644584	5.930882692099612	12.667903890261552	-0.5398257374538091	1.2451970871551516	2.886266639610179	9.62328783777212
1949	MyoMet-CMR-050	LV EDPM	3.76078440330033	4.5201386041602145	7.514371023555272	11.919347248475479	21.276323259019897	0.7593542008598844	3.753586620254942	8.158562845175148	17.515538855719566
1950	LA-FIRE_034	LV ES	13.0	13.0	13.0	13.0	13.0	0.0	0.0	0.0	0.0
1951	LA-FIRE_034	LV ED	28.0	29.0	28.0	28.0	28.0	1.0	0.0	0.0	0.0
1952	LA-FIRE_034	RV ES	13.0	16.0	16.0	15.0	14.0	3.0	3.0	2.0	1.0
1953	LA-FIRE_034	RV ED	28.0	29.0	29.0	28.0	29.0	1.0	1.0	0.0	1.0
1954	LA-FIRE_034	LV ESV	80.24737607828574	82.83515893220901	72.94218896180391	57.97968799620867	38.242967234551905	2.5877828539232723	-7.305187116481832	-22.267688082077072	-42.004408843733835
1955	LA-FIRE_034	LV EDV	155.40355967181384	148.9359563559294	136.606657589972	116.05782676935196	85.0253988057375	-6.467603315884446	-18.796902081841836	-39.345732902461876	-70.37816086607634
1956	LA-FIRE_034	LV SV	75.1561835935281	66.10079742372038	63.664468628168095	58.078138773143294	46.78243157118559	-9.055386169807718	-11.491714965360003	-17.078044820384804	-28.373752022342508
1957	LA-FIRE_034	LV EF	48.36194470206816	44.382027712469714	46.60422101773286	50.04241453578581	55.02171377998726	-3.9799169895984434	-1.7577236843352964	1.6804698337176518	6.659769077919101
1958	LA-FIRE_034	RV ESV	78.72737667158944	81.5800944328308	66.98673299252987	60.58829372227192	40.90079018175602	2.8527177612413652	-11.740643679059573	-18.13908294931752	-37.82658648983342
1959	LA-FIRE_034	RV EDV	156.66598542457797	151.79061743617058	145.36758815646172	120.19217965453863	99.27421035468578	-4.87536798840739	-11.298397268116247	-36.473805770039334	-57.39177506989219
1960	LA-FIRE_034	RV SV	77.93860875298853	70.21052300333977	78.38085516393186	59.603885932266714	58.373420172929755	-7.728085749648756	0.4422464109433264	-18.334722820721815	-19.565188580058773
1961	LA-FIRE_034	RV EF	48.36194470206816	46.25485039143739	53.91907244107892	49.590485923113036	58.80018583313215	-3.493414071820773	4.170807977820758	-0.1577785401451237	9.051921369873988
1962	LA-FIRE_034	LV MASS	101.1370135868434	89.89682462990285	126.61524816088378	164.05718692258	249.3286923214048	-11.240188956940543	25.478234574040385	62.92017333573661	148.19167873456138
1963	LA-FIRE_034	LV ESPM	8.40259267123416	4.832050513699651	7.131797072142363	12.377286071553826	19.147326373234392	-3.5705421575345087	-1.2707955990917972	3.9746934003196657	10.744733702000232
1964	LA-FIRE_034	LV EDPM	7.18781869765211	4.573653202727438	7.674435030072928	14.470314795300366	27.131841344833372	-2.6141654949246727	0.4866163324208177	7.282496097648256	19.944022647181264
1965	M1GS37	LV ES	13.0	13.0	13.0	13.0	13.0	0.0	0.0	0.0	0.0
1966	M1GS37	LV ED	29.0	27.0	28.0	28.0	27.0	2.0	1.0	1.0	2.0
1967	M1GS37	RV ES	14.0	14.0	14.0	14.0	14.0	0.0	0.0	0.0	0.0
1968	M1GS37	RV ED	29.0	28.0	28.0	28.0	28.0	1.0	1.0	1.0	1.0
1969	M1GS37	LV ESV	55.59215403530382	53.11195618670692	46.284451220564016	34.35688223665687	20.72929211272901	-2.4801978485969016	-9.307702814739805	-21.23527179864695	-34.86286192257481
1970	M1GS37	LV EDV	163.5251323057778	160.65205880964143	149.51965968075112	131.39523773672127	99.12224405018395	-2.8730734961363567	-14.00547262502667	-32.12989456905652	-64.40288825559384
1971	M1GS37	LV SV	107.93297827047397	107.54010262293451	103.2352084601871	97.0383555000644	78.39295193745494	-0.39287564753945503	-4.6977698102868715	-10.894622770409569	-29.54002633301903
1972	M1GS37	LV EF	66.00390823634906	66.93976001288604	69.04457158383795	73.85226220641398	79.08714404989246	0.9358517765369783	3.040663347488888	7.84835397006492	13.083235813543396
1973	M1GS37	RV ESV	70.05797635300918	71.97671074490361	68.00085245946016	59.555585225495946	38.55210327747654	1.9187343918944322	-2.0571238935490186	-10.502391127513235	-31.50587307553264
1974	M1GS37	RV EDV	172.04838162478194	180.449094248572	174.25224381374068	160.56981204090974	117.82248328467539	8.40071262379007	2.2038621889587375	-11.4785695838722	-54.22589834010655
1975	M1GS37	RV SV	101.99040527177276	108.4723835036684	106.25139135428051	101.01422681541379	79.27038000719884	6.4819782318956385	4.260986082507756	-0.9761784563589657	-22.72002526457392
1976	M1GS37	RV EF	66.00390823634906	60.112456621281595	60.97562305588059	62.90984932440323	67.27950200783891	0.8323841738683484	1.695550608467343	3.629776876989986	7.999429560425668
1977	M1GS37	LV MASS	91.66956034365565	65.00937449942667	113.57927780037907	149.59642711701412	219.06836469495556	-26.660185844228977	21.909717456723428	57.92686677335847	127.39880435129992
1978	M1GS37	LV ESPM	7.2653734190242965	2.907858532547886	4.692880964914839	8.69478610111128	12.754271956237314	-4.357514886476411	-2.572492454109457	1.4294126820869835	5.488898537213018
1979	M1GS37	LV EDPM	2.083726225141995	2.1305113744002138	4.894416258241836	10.796505154836655	22.62947942646642	0.04678514925821897	2.810690033099841	8.712778929694661	20.545753201324427
1980	3D_CS_AG_031	LV ES	11.0	10.0	10.0	10.0	10.0	1.0	1.0	1.0	1.0
1981	3D_CS_AG_031	LV ED	29.0	29.0	29.0	29.0	29.0	0.0	0.0	0.0	0.0
1982	3D_CS_AG_031	RV ES	11.0	10.0	10.0	11.0	11.0	1.0	1.0	0.0	0.0
1983	3D_CS_AG_031	RV ED	29.0	29.0	28.0	29.0	29.0	0.0	1.0	0.0	0.0
1984	3D_CS_AG_031	LV ESV	67.09258294458297	52.810346468345806	44.913472472800244	33.287518900366784	19.111532967901212	-14.282236476237166	-22.179110471782728	-33.80506404421619	-47.98104997668176
1985	3D_CS_AG_031	LV EDV	186.329710096608	187.38622839059514	176.3086696404909	143.18566827532717	123.08702788470985	1.056518293987125	-10.021040456117106	-43.14404182128084	-63.242682211898156
1986	3D_CS_AG_031	LV SV	119.23712715202504	134.57588192224932	131.39519716769067	109.89814937496038	103.97549491680864	15.338754770224284	12.15807001566563	-9.338977777064656	-15.261632235216396
1987	3D_CS_AG_031	LV EF	63.99254691600342	71.81738118008018	74.5256585711963	76.75219922404575	84.47315424188963	7.824834264076756	10.533111655192883	12.759652308042334	20.48060732588621
1988	3D_CS_AG_031	RV ESV	112.64271486612314	93.80280807243102	81.79297812436708	76.83001044379056	51.05548988058142	-18.839906793692123	-30.84973674175606	-35.81270442233259	-61.587224985541724
1989	3D_CS_AG_031	RV EDV	227.3015910048519	218.20595717206805	194.4330750879426	191.91047008225755	141.23885765317038	-9.095633832783847	-32.8685159169093	-35.391120922594354	-86.06273335168152
1990	3D_CS_AG_031	RV SV	114.65887613872876	124.40314909963703	112.64009696357552	115.08045963846699	90.18336777258897	9.744272960908276	-2.0187791751532416	0.42158349973823306	-24.475508366139792
1991	3D_CS_AG_031	RV EF	63.99254691600342	57.011802387016374	57.93258009864222	59.96570150088251	63.85166891822749	6.5683032316227425	7.489080943248588	9.522202345488878	13.408169762833857
1992	3D_CS_AG_031	LV MASS	115.78354147522977	112.110927623297	147.89775089489817	190.45038584964357	287.07192953405456	-3.6726138519327662	32.1142094196684	74.6668443744138	171.2883880588248
1993	3D_CS_AG_031	LV ESPM	8.961100479382944	4.951996506481018	7.859856356962053	11.429900719626186	15.201480610962525	-4.009103972901926	-1.1012441224208906	2.468800240243242	6.240380131579581
1994	3D_CS_AG_031	LV EDPM	8.908019316605266	3.2821393088758954	6.189999284874373	11.055626203480633	19.14581061375557	-5.6258800077293705	-2.7180200317308927	2.1476068868753675	10.237791297150306
1995	LA-FIRE_006	LV ES	11.0	11.0	11.0	11.0	11.0	0.0	0.0	0.0	0.0
1996	LA-FIRE_006	LV ED	29.0	29.0	29.0	29.0	29.0	0.0	0.0	0.0	0.0
1997	LA-FIRE_006	RV ES	12.0	12.0	12.0	12.0	12.0	0.0	0.0	0.0	0.0
1998	LA-FIRE_006	RV ED	29.0	29.0	29.0	29.0	29.0	0.0	0.0	0.0	0.0
[truncated: 2,771 more rows]
